# Supplementary material for: Identification and verification of potential biomarkers in sertoli cell-only syndrome via bioinformatics analysis
Source: Sci Rep. 2023 Jul 27;13:12164. doi: 10.1038/s41598-023-38947-4 (PMC10374527; doi:10.1038/s41598-023-38947-4)
Supplement: Supplementary file 1 — Supplementary Table 1. [file 41598_2023_38947_MOESM1_ESM.xls]

## Sheet: Sheet1
Supplementary Table 1 Clinical characteristics of validation patients.
Patient	Age (years)	Clinical Diagnosis	Johnsen Score	Hormone				Left Testies (ml)	Texture	Right Testis (ml)	Texture
				FSH (1.50-12.4 mIU/ml)	LH (1.70-8.60 mIU/ml)	Testosterone (8.64-29.0 nmol/l)	Inhibin B (>= 80 pg/ml)
OA-1	34	OA	10	2.98	4.13	9.78	198	12	Normal	12	Normal
OA-2	31	OA	10	NA	NA	NA	NA	12	Normal	12	Normal
OA-3	28	OA	10	5.34	7.97	27.06	86.49	10	Normal	10	Normal
OA-4	29	OA	10	4.35	7.02	25.09	112.78	12	Normal	12	Normal
OA-5	31	OA	10	3.41	7.56	14.92	306.79	15	Normal	15	Normal
OA-6	32	OA	10	2.69	1.83	11.2	NA	12	Normal	12	Normal
OA-7	28	OA	10	3.06	3.5	7.37	171.88	10.9	Normal	10.7	Normal
OA-8	28	OA	10	5.87	1.72	4.02	NA	14.5	Normal	14.3	Normal
OA-9	30	OA	10	5.11	5.25	20.61	261.15	12.8	Normal	10.4	Normal
SCOS-1	31	NOA(SCOS)	2	18.01	6.88	12.08	51.4	15.8	Normal	15.8	Normal
SCOS-2	29	NOA(SCOS)	2	20.09	7.11	6.69	51.26	10	Normal	10	Normal
SCOS-3	26	NOA(SCOS)	2	9.74	7.31	23.3	96.49	10	Normal	10	Normal
SCOS-4	30	NOA(SCOS)	2	NA	NA	NA	NA	10	Normal	10	Normal
SCOS-5	35	NOA(SCOS)	2	29.97	15.9	0.7	17.82	6	Normal	6	Normal
SCOS-6	33	NOA(SCOS)	2	13.1	8.09	13.34	50.2	8	Normal	8	Normal
SCOS-7	35	NOA(SCOS)	2	43.79	11.25	10.59	NA	7.6	Normal	9.3	Normal
SCOS-8	29	NOA(SCOS)	2	25.52	13.58	10.88	36.49	3.7	Normal	3.6	Normal
SCOS-9	29	NOA(SCOS)	2	18.17	16.99	2.73	44.68	10	Normal	12	Normal
SCOS-10	32	NOA(SCOS)	2	24.69	14.02	1.33	NA	6.1	Normal	8.6	Normal
FSH: follicle-stimulating hormone; LH: luteinizing hormone; OA: obstructive azoospermia; NOA: non-obstructive azoospermia; SCOS: Sertoli cell-only syndrome;NA: Not available
