# Supplementary material for: Identification and verification of potential biomarkers in sertoli cell-only syndrome via bioinformatics analysis
Source: Sci Rep. 2023 Jul 27;13:12164. doi: 10.1038/s41598-023-38947-4 (PMC10374527; doi:10.1038/s41598-023-38947-4)
Supplement: Supplementary file 2 — Supplementary Table 2. [file 41598_2023_38947_MOESM2_ESM.xls]

## Sheet: GSE4797
Gene.symbol	logFC	adj.P.Val	P.Value	t	B
CRISP2	-9.36406	3.72e-12	1.33e-14	-19.4364	23.4504
ACTL7A	-8.90183	2.79e-12	8.82e-15	-19.8577	23.8391
TCP11	-8.66544	3.61e-11	2.19e-13	-16.7998	20.7918
TCP10L	-8.44243	7.33e-11	5.26e-13	-16.0405	19.9456
CMTM2	-8.39438	5.65e-14	3.57e-17	-26.3066	28.8198
TRIM36	-8.36	1.73e-12	4.48e-15	-20.5631	24.47
LDHC	-8.17102	6.82e-14	4.67e-17	-25.9519	28.5861
PDHA2	-8.05218	2.74e-14	1.3e-17	-27.6873	29.6922
TNP1	-8.04957	1.96e-14	2.01e-18	-30.417	31.2593
BRDT	-8.02162	6.52e-13	1.31e-15	-21.9059	25.606
CAPZA3	-7.80366	1.34e-13	1.13e-16	-24.8165	27.8103
ROPN1L	-7.80209	2.21e-14	6.98e-18	-28.5668	30.219
FAM112B	-7.71808	5.04e-09	9.39e-11	-12.1132	14.8504
RSHL1	-7.70885	2.74e-14	1.07e-17	-27.9593	29.8575
SPINK2	-7.67876	1.96e-14	2.07e-18	-30.3698	31.2338
BCL2L14	-7.67254	1.34e-13	1.08e-16	-24.8684	27.8467
HSF5	-7.63532	1.76e-12	4.74e-15	-20.5025	24.4167
LOC727924	-7.49263	1.74e-13	2.2e-16	-23.9906	27.2177
IRGC	-7.48107	1.79e-10	1.58e-12	-15.1291	18.8761
CCDC65	-7.47777	1.3e-12	3.23e-15	-20.9114	24.7726
BTG4	-7.46599	1.89e-10	1.7e-12	-15.0682	18.8025
CCIN	-7.42672	1.51e-11	8.1e-14	-17.6976	21.7435
ODF1	-7.30628	3.21e-12	1.05e-14	-19.6809	23.677
PGAM2	-7.26022	2.21e-14	6.14e-18	-28.7533	30.3279
YPEL1	-7.18402	1.4e-13	1.4e-16	-24.5433	27.617
PBK	-7.1117	5.67e-13	1.05e-15	-22.1559	25.8086
PHF7	-7.09963	7.74e-13	1.63e-15	-21.6564	25.4011
HOOK1	-7.01856	2.7e-11	1.55e-13	-17.1059	21.122
ART3	-7.01433	2.1e-13	2.77e-16	-23.7114	27.0118
C1orf105	-6.91845	2.24e-09	3.42e-11	-12.8083	15.8516
CXorf27	-6.9161	1.74e-12	4.58e-15	-20.5386	24.4484
SOX30	-6.87756	1.38e-13	1.31e-16	-24.629	27.6779
ARMC4	-6.7917	4.63e-12	1.9e-14	-19.0831	23.1172
MAPT	-6.78254	7.26e-12	3.29e-14	-18.5481	22.5997
LOC136242	-6.73458	2.1e-11	1.18e-13	-17.3553	21.3866
TULP2	-6.71308	2.45e-11	1.4e-13	-17.1997	21.222
C6orf10	-6.70113	3.91e-11	2.41e-13	-16.714	20.6981
DNAH8	-6.69653	1.48e-11	7.78e-14	-17.7351	21.7821
ADORA3	-6.69263	4.41e-12	1.72e-14	-19.1834	23.2124
MTL5	-6.67382	4.03e-12	1.55e-14	-19.2854	23.3088
DDX4	-6.65753	7.37e-11	5.36e-13	-16.0242	19.9271
CCNB2	-6.55985	3.46e-13	5.48e-16	-22.9004	26.3966
YBX2	-6.48216	6.52e-13	1.27e-15	-21.939	25.633
PRKAR2A	-6.43308	3.99e-09	7.07e-11	-12.3052	15.1318
FLJ23049	-6.42509	3.29e-10	3.36e-12	-14.5293	18.1378
LYZL6	-6.4141	3.43e-14	1.99e-17	-27.0992	29.3276
ROPN1	-6.3762	8.73e-11	6.63e-13	-15.844	19.7202
TKTL1	-6.35889	1.74e-13	2.1e-16	-24.0447	27.2574
CXorf61	-6.31879	2.9e-09	4.83e-11	-12.5676	15.5103
CCT8L2	-6.27177	5.64e-11	3.8e-13	-16.3166	20.2579
SYCP1	-6.269	1.61e-10	1.37e-12	-15.2474	19.0185
DDI1	-6.23301	3.5e-11	2.08e-13	-16.8428	20.8385
LRIT1	-6.22398	5.92e-12	2.56e-14	-18.7924	22.8379
TEKT1	-6.1914	4.57e-12	1.85e-14	-19.1083	23.1411
STK31	-6.18074	6.24e-11	4.31e-13	-16.2094	20.1373
SPC25	-6.16587	1.18e-09	1.61e-11	-13.3498	16.5992
HSPB9	-6.12434	3.31e-13	4.89e-16	-23.0336	26.4994
MAGEA4	-6.10045	1.22e-11	6.31e-14	-17.9303	21.982
EIF5A2	-6.0713	1.3e-12	3.19e-15	-20.9267	24.7858
NEK2	-6.06206	1.19e-09	1.63e-11	-13.3393	16.585
CCNA1	-6.04403	7.18e-13	1.48e-15	-21.7685	25.4935
KIAA1666	-6.04298	2.15e-12	6.01e-15	-20.2539	24.1964
SLC25A31	-5.98847	2.84e-09	4.69e-11	-12.5875	15.5386
C17orf39	-5.9567	2.21e-14	5.55e-18	-28.9002	30.413
C20orf10	-5.95276	3.46e-13	5.35e-16	-22.9276	26.4177
C12orf25	-5.95088	1.74e-13	2.14e-16	-24.0239	27.2421
RBMXL2	-5.94873	3.6e-12	1.21e-14	-19.5317	23.5391
GSG1	-5.93198	1.03e-11	4.95e-14	-18.1574	22.2117
TEX14	-5.92559	1.1e-13	8.14e-17	-25.2326	28.0997
LOC728450	-5.92003	2.68e-12	8.32e-15	-19.9169	23.893
EAF1	-5.89554	3.63e-12	1.26e-14	-19.4916	23.5018
CYLC1	-5.88606	1.52e-09	2.18e-11	-13.1309	16.3002
RIBC2	-5.88481	1.59e-09	2.31e-11	-13.0871	16.2399
PRSS21	-5.8201	2.42e-09	3.83e-11	-12.7295	15.7404
CYLC2	-5.81955	2.64e-10	2.52e-12	-14.755	18.4189
ANKRD5	-5.79231	1.36e-09	1.94e-11	-13.2153	16.4161
PROX1	-5.76647	2.83e-07	1.04e-08	-9.22992	10.1345
LOC149837	-5.76239	8.42e-12	3.91e-14	-18.3836	22.4374
NLRP4	-5.75391	6.88e-12	3.08e-14	-18.6107	22.661
PFN4	-5.749	6.52e-13	1.29e-15	-21.9164	25.6146
SAC	-5.7427	2.88e-10	2.82e-12	-14.6663	18.3089
IL13	-5.73345	1.14e-11	5.72e-14	-18.0209	22.074
ELAVL2	-5.72968	1.1e-08	2.35e-10	-11.5071	13.9373
C10orf68	-5.72897	5.45e-10	6.07e-12	-14.0751	17.5594
BRIP1	-5.70698	2.65e-10	2.57e-12	-14.7409	18.4015
CDKL2	-5.70519	9.65e-10	1.26e-11	-13.5275	16.8388
PDZD8	-5.67544	1.02e-09	1.35e-11	-13.4749	16.7682
CPA5	-5.64336	7.89e-10	9.69e-12	-13.7223	17.0981
LOC196993	-5.63493	4.35e-11	2.75e-13	-16.5972	20.5698
SPA17	-5.62064	3.27e-10	3.32e-12	-14.5384	18.1492
TTBK2	-5.62054	2.15e-12	5.96e-15	-20.2621	24.2038
HSPA2	-5.60091	5.45e-10	6.1e-12	-14.0712	17.5544
C9orf18	-5.58062	1.49e-13	1.58e-16	-24.4002	27.5147
TMEM190	-5.55934	1e-12	2.22e-15	-21.3194	25.1199
DNAJC5B	-5.55051	2.51e-13	3.57e-16	-23.4068	26.7838
C6orf204	-5.54997	3.75e-13	6.13e-16	-22.7697	26.2951
GPR135	-5.53552	8.33e-11	6.15e-13	-15.9075	19.7934
DYNLRB2	-5.52907	4.55e-12	1.82e-14	-19.1257	23.1577
NUT	-5.51926	1.44e-10	1.17e-12	-15.371	19.1659
BIRC5	-5.51563	2.1e-11	1.16e-13	-17.3646	21.3964
KIF18A	-5.50648	5.52e-10	6.23e-12	-14.0551	17.5335
CCDC19	-5.47089	1.04e-12	2.42e-15	-21.223	25.0385
SPAG6	-5.46482	1.48e-12	3.76e-15	-20.75	24.6331
TTC25	-5.46317	3.74e-10	3.94e-12	-14.4059	17.9824
FKBP6	-5.46162	3.48e-12	1.16e-14	-19.5823	23.5861
AKAP4	-5.44774	2.27e-12	6.7e-15	-20.1415	24.0959
WEE1	-5.44455	1.05e-10	8.11e-13	-15.6759	19.525
SOX5	-5.40365	2.36e-09	3.67e-11	-12.7591	15.7822
TSP50	-5.39805	1.36e-13	1.22e-16	-24.7232	27.7446
ISG20L2	-5.37542	4.55e-12	1.8e-14	-19.1376	23.169
EHD1	-5.3604	4.68e-13	8.15e-16	-22.4411	26.0366
PCSK4	-5.35014	2.18e-12	6.22e-15	-20.2189	24.1652
CEP55	-5.32007	4.79e-10	5.23e-12	-14.1885	17.7055
LOC145945	-5.30797	1.41e-08	3.12e-10	-11.3231	13.6525
ANKRD7	-5.30039	7.33e-11	5.25e-13	-16.0418	19.9472
LOC728186	-5.2977	4.86e-08	1.33e-09	-10.4207	12.2001
ADAM3A	-5.27888	9.15e-08	2.77e-09	-9.98556	11.4657
TNKS	-5.27808	1.47e-09	2.09e-11	-13.1593	16.3393
CDC20	-5.2763	1.43e-10	1.16e-12	-15.3818	19.1789
GINS1	-5.25737	4.44e-09	8.08e-11	-12.2147	14.9996
SPATA9	-5.24038	7.09e-10	8.34e-12	-13.8347	17.2463
NUF2	-5.21349	8.88e-09	1.83e-10	-11.6703	14.187
OIP5	-5.2109	3.79e-11	2.31e-13	-16.7495	20.7369
CDC25C	-5.18969	1.02e-12	2.32e-15	-21.2685	25.077
H2AFB2	-5.18221	1.22e-10	9.64e-13	-15.533	19.3576
ADAM2	-5.16413	6.95e-09	1.38e-10	-11.8547	14.4658
FLJ40244	-5.14569	2.45e-10	2.3e-12	-14.8273	18.5082
DDX25	-5.13242	2.41e-09	3.79e-11	-12.7376	15.7519
WDR78	-5.12002	2.57e-09	4.13e-11	-12.6773	15.6664
LOC81691	-5.11001	1.74e-10	1.5e-12	-15.1709	18.9265
DEPDC7	-5.10675	2.25e-09	3.46e-11	-12.8014	15.8417
PTP4A1	-5.10256	5.01e-08	1.37e-09	-10.402	12.169
FEM1B	-5.09861	9.55e-10	1.23e-11	-13.5434	16.8601
TTC21A	-5.08424	5.22e-08	1.45e-09	-10.3673	12.1113
CLPB	-5.07256	1.53e-09	2.22e-11	-13.1172	16.2814
KPNA5	-5.05919	6.85e-08	2.01e-09	-10.1733	11.7853
LRRC6	-5.05876	1.21e-11	6.18e-14	-17.9491	22.0011
LECT2	-5.05838	4.59e-09	8.4e-11	-12.1883	14.9609
hCG_1815491	-5.05687	1.83e-10	1.63e-12	-15.1057	18.8478
ANKRD55	-5.03598	3.98e-10	4.23e-12	-14.3504	17.912
LOC286187	-5.03303	3.29e-09	5.65e-11	-12.4597	15.3554
LUZP4	-5.02353	1.21e-11	6.19e-14	-17.947	21.999
DPH4	-5.02319	5.8e-11	3.94e-13	-16.2862	20.2238
DUSP13	-5.02026	4.64e-12	1.93e-14	-19.0679	23.1026
TMEM144	-5.00057	5.32e-08	1.49e-09	-10.353	12.0874
DKFZp434K191	-4.99868	2.35e-11	1.32e-13	-17.2488	21.2741
ODF2	-4.97766	4.45e-07	1.8e-08	-8.92567	9.5778
URLC9	-4.97516	5.12e-08	1.41e-09	-10.3849	12.1407
BAIAP2L1	-4.92525	4.46e-11	2.84e-13	-16.5689	20.5386
DGCR5	-4.92169	1.2e-10	9.39e-13	-15.5541	19.3825
C11orf70	-4.92095	1.83e-10	1.63e-12	-15.1053	18.8474
SPEF1	-4.8994	1.26e-09	1.76e-11	-13.2851	16.5113
TMC7	-4.8865	4.87e-09	8.99e-11	-12.1425	14.8936
TRIP13	-4.88467	1.53e-09	2.22e-11	-13.1169	16.281
SLC12A6	-4.88044	6.74e-12	2.99e-14	-18.642	22.6917
C1orf108	-4.87797	7.81e-10	9.55e-12	-13.7333	17.1127
NYD-SP21	-4.86961	1.06e-11	5.21e-14	-18.1102	22.1641
LMNB1	-4.83849	3.14e-07	1.17e-08	-9.16561	10.0178
UBE2C	-4.83736	4.29e-11	2.69e-13	-16.6165	20.5911
GFRA2	-4.83619	2.91e-09	4.87e-11	-12.5624	15.5028
CDC2	-4.83617	1.62e-09	2.37e-11	-13.0704	16.2169
ANUBL1	-4.83014	5.49e-09	1.05e-10	-12.0398	14.7419
TTK	-4.82813	1.09e-06	5.25e-08	-8.35502	8.50044
C15orf48	-4.81439	3.66e-12	1.29e-14	-19.4698	23.4815
MLF1IP	-4.80467	4.9e-09	9.07e-11	-12.1359	14.8839
KIF2C	-4.80414	3.02e-12	9.7e-15	-19.7601	23.7499
CASC5	-4.79447	4.63e-11	3.01e-13	-16.5199	20.4844
KIAA1086	-4.78956	9.05e-09	1.87e-10	-11.6547	14.1634
C14orf140	-4.77487	9.31e-10	1.19e-11	-13.5687	16.894
SLC16A7	-4.7747	1.57e-08	3.53e-10	-11.245	13.5305
TEKT2	-4.75053	3.65e-09	6.32e-11	-12.3816	15.2427
TSKS	-4.73424	1.18e-12	2.8e-15	-21.0671	24.906
ANKRD30A	-4.7319	5.8e-09	1.11e-10	-11.9998	14.6825
TNFAIP6	-4.71804	2.18e-12	6.33e-15	-20.2003	24.1486
CPN1	-4.69926	1.2e-08	2.58e-10	-11.4458	13.8429
ACRBP	-4.66461	1.01e-09	1.33e-11	-13.4889	16.787
CREM	-4.65866	4.03e-12	1.55e-14	-19.2862	23.3095
IL13RA2	-4.65632	3.71e-07	1.44e-08	-9.04886	9.80466
DDX43	-4.65042	3.47e-10	3.61e-12	-14.4746	18.0691
NME5	-4.64918	4.87e-11	3.26e-13	-16.4505	20.4074
PAGE5	-4.64772	4.24e-11	2.64e-13	-16.6346	20.611
ANLN	-4.64045	1.56e-07	5.05e-09	-9.63687	10.8604
SLC25A2	-4.63863	3.87e-06	2.47e-07	-7.5651	6.9362
SLPI	-4.62105	9.31e-10	1.19e-11	-13.5734	16.9002
YSK4	-4.61198	3.91e-09	6.9e-11	-12.3216	15.1556
ELAVL4	-4.60076	6.14e-08	1.77e-09	-10.2484	11.9121
HSPA1L	-4.59846	7.92e-10	9.81e-12	-13.7134	17.0864
AKAP3	-4.58956	9.96e-12	4.69e-14	-18.2083	22.2627
CASC1	-4.58687	4.58e-07	1.87e-08	-8.90644	9.54219
EPHA6	-4.58404	1.03e-08	2.16e-10	-11.5603	14.0191
LYPLA1	-4.56731	4.03e-12	1.53e-14	-19.3016	23.324
ZSCAN29	-4.5603	8.35e-11	6.23e-13	-15.8966	19.7808
UNQ9391	-4.5369	3.17e-08	8.08e-10	-10.7249	12.7002
MORN3	-4.53492	1.93e-10	1.75e-12	-15.0456	18.7751
SGOL2	-4.52666	1.07e-09	1.42e-11	-13.4403	16.7216
HIPK3	-4.52561	1.7e-10	1.45e-12	-15.1979	18.959
TREML2	-4.51727	1.88e-10	1.69e-12	-15.0769	18.813
TYMS	-4.51344	3.61e-11	2.17e-13	-16.8068	20.7994
ST6GALNAC2	-4.51304	4.58e-11	2.95e-13	-16.5378	20.5043
ADAM21	-4.50526	4.31e-09	7.7e-11	-12.247	15.0469
C6orf106	-4.50254	2.96e-09	5.01e-11	-12.5424	15.4742
SPACA3	-4.48905	1.85e-08	4.3e-10	-11.1183	13.331
MGC13057	-4.47974	3.26e-10	3.3e-12	-14.5447	18.1572
PKD2L2	-4.47937	1.08e-08	2.3e-10	-11.5208	13.9585
FHL5	-4.47718	1.67e-08	3.8e-10	-11.1966	13.4545
CCDC87	-4.46003	5.03e-10	5.51e-12	-14.1476	17.6529
TXNDC3	-4.45854	3.08e-10	3.07e-12	-14.6018	18.2286
MOV10L1	-4.45853	4.32e-08	1.15e-09	-10.5089	12.3463
SLC26A8	-4.45432	3.18e-07	1.18e-08	-9.15899	10.0058
ULK4	-4.45083	1.77e-10	1.55e-12	-15.1451	18.8954
APH1B	-4.44827	7.33e-11	5.23e-13	-16.045	19.9508
TSNAXIP1	-4.44477	2.34e-10	2.18e-12	-14.8696	18.5602
LRRC51	-4.43821	7.44e-12	3.41e-14	-18.5131	22.5653
ZPBP	-4.43109	1.42e-08	3.16e-10	-11.316	13.6413
AREG	-4.41473	6.03e-11	4.14e-13	-16.2449	20.1773
PLEKHF2	-4.40913	5.02e-07	2.08e-08	-8.84784	9.43342
SCN3B	-4.39773	3.97e-12	1.44e-14	-19.3584	23.3773
NEDD1	-4.3898	6.95e-09	1.39e-10	-11.8527	14.4627
LATS2	-4.38543	7.55e-11	5.53e-13	-15.9972	19.8963
ART5	-4.37484	3.12e-09	5.31e-11	-12.5017	15.4158
ASRGL1	-4.35727	1.49e-11	7.96e-14	-17.7138	21.7602
ASF1B	-4.35379	3.08e-11	1.8e-13	-16.9706	20.9768
PPFIA1	-4.35296	2.34e-10	2.17e-12	-14.8758	18.5678
ERO1LB	-4.35222	4.64e-11	3.06e-13	-16.5049	20.4678
CST8	-4.35051	1.32e-10	1.06e-12	-15.4532	19.2635
USP2	-4.32431	5.62e-08	1.59e-09	-10.3154	12.0246
CPD	-4.32221	3.62e-10	3.8e-12	-14.434	18.0178
CAB39L	-4.31009	1.3e-11	6.77e-14	-17.8639	21.9143
RREB1	-4.30822	2.32e-10	2.14e-12	-14.8848	18.5788
DHX33	-4.307	5.15e-08	1.42e-09	-10.3796	12.1318
MNS1	-4.30459	5.93e-08	1.71e-09	-10.2719	11.9516
MND1	-4.29511	1.7e-09	2.52e-11	-13.0249	16.154
ZMYND10	-4.29464	2.63e-08	6.54e-10	-10.8564	12.913
MAGEA11	-4.28052	2.4e-12	7.21e-15	-20.0653	24.0273
XPNPEP3	-4.27483	5.44e-12	2.32e-14	-18.8861	22.9284
SLC12A2	-4.27134	7.92e-10	9.78e-12	-13.7155	17.0891
BOLL	-4.26732	3.2e-08	8.22e-10	-10.7146	12.6835
FSD1	-4.26723	2.22e-08	5.34e-10	-10.9825	13.1153
SPAM1	-4.26605	4.04e-06	2.59e-07	-7.54005	6.8852
C9orf9	-4.26427	1.17e-09	1.57e-11	-13.3662	16.6214
EDG5	-4.25228	2.62e-09	4.26e-11	-12.6555	15.6355
ICEBERG	-4.25047	1.37e-06	7.01e-08	-8.20391	8.20779
HINT3	-4.25035	2.43e-12	7.44e-15	-20.0324	23.9977
CAMP	-4.24856	9.55e-07	4.49e-08	-8.43655	8.65704
CCDC113	-4.22729	7.04e-09	1.41e-10	-11.8401	14.4439
VPRBP	-4.22298	3.67e-09	6.38e-11	-12.3759	15.2344
HMP19	-4.21568	1.73e-08	3.96e-10	-11.1708	13.4138
GBX1	-4.19425	2.15e-08	5.15e-10	-11.0051	13.1512
C1orf102	-4.19093	1.14e-11	5.69e-14	-18.0271	22.0803
CDC14A	-4.18999	5.43e-10	5.98e-12	-14.0857	17.5731
ZMYND12	-4.18573	3.23e-11	1.91e-13	-16.9196	20.9217
TIAM2	-4.16163	1.29e-09	1.82e-11	-13.2613	16.479
PSCD3	-4.16151	1.65e-06	8.71e-08	-8.09154	7.98815
RNF125	-4.15832	2.41e-09	3.79e-11	-12.7369	15.7508
IGSF10	-4.1532	8.33e-10	1.04e-11	-13.6717	17.0311
GKAP1	-4.15102	1.05e-10	8.09e-13	-15.6778	19.5273
ARHGAP11A	-4.14169	1.17e-07	3.66e-09	-9.82223	11.1841
SIRPG	-4.13387	2.25e-06	1.26e-07	-7.90118	7.61216
SOHLH2	-4.13385	2.52e-06	1.45e-07	-7.83026	7.4708
SYCP2	-4.13289	4.09e-07	1.63e-08	-8.9813	9.68048
GRHL3	-4.10716	5.25e-09	9.87e-11	-12.079	14.7999
FGL1	-4.1037	1.47e-10	1.23e-12	-15.3339	19.1218
CLIP4	-4.09908	5.81e-08	1.66e-09	-10.288	11.9787
2022-03-07	-4.09036	5.21e-09	9.76e-11	-12.0868	14.8115
ARID3A	-4.07543	3.33e-08	8.6e-10	-10.6869	12.6383
TMF1	-4.06764	2.42e-09	3.82e-11	-12.7315	15.7433
ELL	-4.0617	6.55e-11	4.56e-13	-16.1616	20.0833
KYNU	-4.05833	6.49e-08	1.88e-09	-10.2135	11.8532
PLIN	-4.05723	9.96e-12	4.73e-14	-18.2021	22.2565
CLGN	-4.05167	1.16e-06	5.69e-08	-8.31246	8.41833
DYNLT3	-4.04507	1.45e-10	1.2e-12	-15.356	19.1481
STX2	-4.042	8.35e-11	6.25e-13	-15.8937	19.7775
NOL4	-4.03251	7.09e-10	8.32e-12	-13.8369	17.2492
PAGE1	-4.03087	1.18e-09	1.59e-11	-13.358	16.6104
TAS2R1	-4.01853	2.04e-07	6.93e-09	-9.45664	10.5416
BDNF	-4.01534	1.5e-08	3.37e-10	-11.2739	13.5757
FRK	-4.01448	1.27e-08	2.76e-10	-11.4011	13.7737
RPL39L	-4.00935	1.64e-11	8.9e-14	-17.6109	21.6538
LEF1	-3.99685	7.06e-10	8.19e-12	-13.8481	17.2638
STAT4	-3.99075	8.82e-08	2.65e-09	-10.0115	11.5101
NEFM	-3.98997	2.33e-07	8.18e-09	-9.36335	10.3749
CISD1	-3.98129	2.43e-08	5.96e-10	-10.9136	13.0049
ALMS1	-3.97387	1.18e-09	1.6e-11	-13.3542	16.6052
DNALI1	-3.97289	7.37e-10	8.74e-12	-13.7993	17.1997
C14orf143	-3.96525	8.88e-10	1.12e-11	-13.6161	16.9572
PAPOLB	-3.9311	6.47e-10	7.47e-12	-13.9176	17.3549
DTL	-3.92726	1.25e-10	9.94e-13	-15.5075	19.3276
ITFG2	-3.92061	1.7e-10	1.46e-12	-15.1938	18.9541
LRRC27	-3.92055	1.04e-07	3.21e-09	-9.89924	11.3173
ISL1	-3.9199	2.36e-09	3.68e-11	-12.7576	15.7801
IQCH	-3.90171	2.69e-10	2.62e-12	-14.7253	18.3822
CCDC126	-3.88308	1.18e-09	1.61e-11	-13.348	16.5968
ZFP30	-3.87757	5.77e-08	1.64e-09	-10.2953	11.9909
IGF2BP3	-3.86888	5.44e-10	6.02e-12	-14.0811	17.5671
SCIN	-3.86851	4.21e-06	2.73e-07	-7.51402	6.83211
C13orf28	-3.86389	2.94e-09	4.95e-11	-12.5504	15.4857
TDRD9	-3.86327	1.84e-08	4.28e-10	-11.1225	13.3377
HGFAC	-3.85344	1.69e-08	3.86e-10	-11.1877	13.4405
CENPM	-3.8487	1.67e-09	2.47e-11	-13.0394	16.174
C9orf98	-3.84036	2.09e-07	7.15e-09	-9.43903	10.5102
MCM4	-3.8374	2.43e-07	8.72e-09	-9.32726	10.3101
DDHD1	-3.83665	2.89e-10	2.85e-12	-14.66	18.3011
RAD51	-3.833	8.18e-07	3.72e-08	-8.53553	8.84595
ZNF659	-3.83199	8.7e-11	6.56e-13	-15.8532	19.7308
MSMB	-3.82764	4.41e-07	1.78e-08	-8.93326	9.59182
ERLIN1	-3.82553	1.45e-10	1.2e-12	-15.3529	19.1444
ARL5B	-3.8252	1.92e-11	1.05e-13	-17.4552	21.4915
ESPL1	-3.82411	2.28e-09	3.54e-11	-12.7851	15.8188
C19orf15	-3.82238	2.28e-09	3.54e-11	-12.7845	15.818
CSNK1G2	-3.8164	9.27e-10	1.17e-11	-13.5813	16.9107
HMMR	-3.81155	3.95e-10	4.18e-12	-14.3596	17.9237
C10orf79	-3.80902	1.2e-09	1.66e-11	-13.3255	16.5663
BVES	-3.80867	1.08e-08	2.28e-10	-11.5246	13.9644
TMPO	-3.80127	1.02e-09	1.35e-11	-13.4768	16.7708
SLC30A4	-3.79938	2.53e-10	2.4e-12	-14.7942	18.4673
FGF14	-3.79355	9.94e-06	7.78e-07	-7.00526	5.77604
SLC39A13	-3.78525	7.37e-11	5.36e-13	-16.0235	19.9263
PLEKHA1	-3.77963	9.02e-08	2.72e-09	-9.99615	11.4839
CCNA2	-3.77627	2.96e-09	5.01e-11	-12.5421	15.4738
PRNT	-3.77535	6.28e-06	4.48e-07	-7.27215	6.33441
MCART1	-3.77029	4.67e-11	3.1e-13	-16.4935	20.4551
DUSP18	-3.76549	6.03e-09	1.16e-10	-11.9681	14.6353
KLK13	-3.7641	8.7e-09	1.78e-10	-11.686	14.211
KHDRBS3	-3.76225	4.06e-10	4.37e-12	-14.3263	17.8814
CEP70	-3.76095	1.43e-07	4.6e-09	-9.6899	10.9535
ZIC2	-3.75941	6.03e-08	1.74e-09	-10.2611	11.9334
ATG2B	-3.75402	2.12e-08	5.05e-10	-11.0182	13.1722
TMEM38B	-3.7527	3.4e-08	8.87e-10	-10.6678	12.6072
TNNT1	-3.74928	2.41e-07	8.56e-09	-9.33777	10.329
LOC440895	-3.74811	5.86e-08	1.68e-09	-10.2819	11.9684
NUPL1	-3.74514	1.9e-07	6.34e-09	-9.50676	10.6306
C13orf15	-3.72726	2.09e-08	4.97e-10	-11.0276	13.187
STAT5B	-3.72353	1.71e-09	2.56e-11	-13.0155	16.1409
WNT7A	-3.71839	7.65e-10	9.31e-12	-13.752	17.1374
PSMA8	-3.7125	2.47e-07	8.91e-09	-9.31542	10.2888
CCT6B	-3.70859	0.000139	1.93e-05	-5.53481	2.53919
PDE1A	-3.70595	4.45e-07	1.8e-08	-8.9262	9.57878
HCFC2	-3.70187	3.47e-07	1.32e-08	-9.09731	9.89336
ACRV1	-3.6945	1.76e-10	1.53e-12	-15.1568	18.9095
C11orf63	-3.69304	3.85e-09	6.76e-11	-12.3359	15.1764
RNF141	-3.68543	9.31e-10	1.19e-11	-13.5696	16.8951
CCDC15	-3.68125	4.85e-09	8.93e-11	-12.1466	14.8996
GJC1	-3.67841	3.04e-08	7.73e-10	-10.7526	12.7452
C6orf32	-3.67406	3.28e-06	1.98e-07	-7.67496	7.15885
C6orf112	-3.67353	3.72e-06	2.34e-07	-7.59228	6.99143
FGFR1OP	-3.67286	6.65e-11	4.66e-13	-16.1427	20.0618
DZIP1	-3.67035	4.1e-10	4.43e-12	-14.3163	17.8687
RAB8B	-3.66293	1.36e-08	2.98e-10	-11.3526	13.6985
POPDC3	-3.66246	4.5e-07	1.83e-08	-8.91865	9.5648
CD24	-3.66048	1.28e-07	4.04e-09	-9.76524	11.085
CENPF	-3.65737	8.37e-08	2.5e-09	-10.0455	11.5682
SH3GL3	-3.65585	1.02e-07	3.11e-09	-9.91672	11.3474
UNC84A	-3.65489	3.29e-10	3.39e-12	-14.5239	18.131
SPEF2	-3.65464	2.3e-08	5.55e-10	-10.9583	13.0765
DNAI2	-3.65369	1.05e-10	8.04e-13	-15.6828	19.5331
LOC339240	-3.65151	2.51e-10	2.37e-12	-14.8056	18.4814
GFPT1	-3.65001	2.53e-09	4.03e-11	-12.6944	15.6907
LRRCC1	-3.64445	2.15e-08	5.16e-10	-11.0042	13.1499
PRKAG2	-3.63288	5.37e-09	1.02e-10	-12.0578	14.7686
VRK1	-3.63197	4.43e-09	8.04e-11	-12.2183	15.0048
ASXL3	-3.62777	1.88e-07	6.23e-09	-9.51737	10.6495
RSPH3	-3.62697	4.03e-07	1.6e-08	-8.99062	9.69766
DAZL	-3.61561	3.22e-06	1.94e-07	-7.68559	7.18032
TTC12	-3.61437	2.39e-06	1.37e-07	-7.86173	7.5336
GRK4	-3.61056	4.76e-08	1.3e-09	-10.4369	12.2271
MPP6	-3.60294	1.33e-08	2.9e-10	-11.3708	13.7267
TJP3	-3.60253	7.83e-08	2.32e-09	-10.0879	11.6406
KIF24	-3.59966	1.52e-08	3.41e-10	-11.2668	13.5645
ARIH1	-3.59462	2.64e-10	2.54e-12	-14.751	18.4141
KCNMA1	-3.59158	1.95e-07	6.53e-09	-9.4904	10.6016
GNAT1	-3.58317	1.15e-06	5.63e-08	-8.31795	8.42894
FAM40B	-3.58103	3.41e-09	5.88e-11	-12.4319	15.3154
HERPUD2	-3.57392	3.17e-09	5.42e-11	-12.4881	15.3963
PPIL5	-3.57183	1.47e-09	2.1e-11	-13.1553	16.3338
C16orf72	-3.56978	1.61e-10	1.36e-12	-15.2491	19.0204
PLK4	-3.56742	1.9e-08	4.43e-10	-11.1006	13.303
DKFZP564J0863	-3.56387	3.02e-08	7.64e-10	-10.7601	12.7574
DDX20	-3.55938	2.32e-07	8.15e-09	-9.36504	10.3779
CD109	-3.55642	2.93e-09	4.92e-11	-12.5555	15.493
AHSG	-3.55411	1.78e-07	5.87e-09	-9.55079	10.7086
ARFGEF2	-3.55377	2.53e-07	9.2e-09	-9.29757	10.2567
C11orf71	-3.55346	8.33e-10	1.04e-11	-13.6698	17.0286
MGAT4C	-3.54095	1.62e-08	3.66e-10	-11.2214	13.4935
C13orf27	-3.53694	2.31e-07	8.08e-09	-9.37045	10.3876
B9D1	-3.52728	2.95e-11	1.71e-13	-17.0185	21.0283
IDE	-3.52664	2.89e-09	4.79e-11	-12.5733	15.5183
C14orf129	-3.52128	1.62e-09	2.39e-11	-13.0645	16.2087
TSGA10	-3.52096	1.03e-05	8.11e-07	-6.98493	5.73311
TBPL1	-3.52082	3.3e-07	1.23e-08	-9.13396	9.96024
CEP110	-3.52034	3.14e-10	3.15e-12	-14.5811	18.2027
DIAPH3	-3.51954	5.35e-09	1.01e-10	-12.0623	14.7752
STARD10	-3.5131	2.17e-08	5.21e-10	-10.9983	13.1404
MORC1	-3.51225	1.71e-06	9.08e-08	-8.0699	7.94567
C4orf35	-3.51027	3.33e-08	8.61e-10	-10.6862	12.6372
CALN1	-3.50752	1.95e-07	6.54e-09	-9.48924	10.5995
PHCA	-3.50677	2.28e-10	2.09e-12	-14.9048	18.6033
TAF4	-3.50258	2.48e-07	8.94e-09	-9.31353	10.2854
GSTTP2	-3.50222	0.000175	2.56e-05	-5.40993	2.25348
CTNNA3	-3.49993	1.38e-06	7.04e-08	-8.2014	8.2029
POU4F2	-3.49956	1.31e-07	4.14e-09	-9.75154	11.0612
MYO18B	-3.49614	4.38e-08	1.17e-09	-10.4975	12.3274
PLK2	-3.49311	1.47e-06	7.63e-08	-8.16007	8.12231
GPR18	-3.49026	9.6e-08	2.91e-09	-9.95555	11.4142
UHMK1	-3.48781	2.4e-08	5.89e-10	-10.9216	13.0178
COL27A1	3.48337	1.99e-08	4.68e-10	11.0655	13.2474
LOC399965	-3.46966	9.44e-07	4.42e-08	-8.44539	8.67397
XRCC2	-3.46742	1.14e-07	3.54e-09	-9.84215	11.2186
STK11	-3.4647	1.59e-09	2.32e-11	-13.0856	16.2378
DLG7	-3.45706	9.21e-06	7.07e-07	-7.05119	5.8728
GUCA1A	-3.4553	3.37e-07	1.27e-08	-9.119	9.93296
PSMF1	-3.45309	1.29e-09	1.81e-11	-13.2656	16.4848
SLC2A5	-3.44689	3.62e-10	3.78e-12	-14.4383	18.0233
DKFZp434F142	-3.43584	2.71e-09	4.43e-11	-12.6284	15.597
C20orf114	-3.43196	7.36e-08	2.17e-09	-10.1278	11.7083
PPP2R5E	-3.42178	5.77e-10	6.54e-12	-14.018	17.4855
PKIB	-3.42121	2.42e-07	8.67e-09	-9.33071	10.3163
ATP1A4	-3.42012	2.24e-05	2.07e-06	-6.54251	4.78557
ITIH4	-3.41756	5.34e-07	2.27e-08	-8.80125	9.34661
LRP2BP	-3.41612	2.74e-09	4.49e-11	-12.6192	15.5838
C7orf34	-3.41203	5.49e-09	1.05e-10	-12.0385	14.74
LRRC36	-3.41169	6.85e-06	4.96e-07	-7.22243	6.2311
REEP3	-3.40785	8.85e-10	1.11e-11	-13.6218	16.9648
CCDC64	-3.40466	1.37e-06	7.02e-08	-8.20322	8.20645
TCFL5	-3.40042	1.13e-08	2.41e-10	-11.4899	13.9109
CDH18	-3.40023	5.55e-08	1.56e-09	-10.3239	12.0387
C12orf24	-3.39486	3.74e-08	9.83e-10	-10.6046	12.5038
FLJ23861	-3.3905	1.25e-06	6.23e-08	-8.26484	8.32616
PRKAA1	-3.38837	1.15e-07	3.59e-09	-9.83381	11.2042
NCAPG	-3.38809	5.81e-06	4.05e-07	-7.32034	6.4342
DNAJA4	-3.38561	2.07e-08	4.9e-10	-11.0369	13.202
CPA3	3.38067	2e-07	6.72e-09	9.47418	10.5728
NCAPH	-3.37793	2.02e-09	3.05e-11	-12.8901	15.9663
MYBPC1	-3.37695	0.000254	4.02e-05	-5.21235	1.79886
NEURL	-3.37597	3.18e-10	3.2e-12	-14.5671	18.1851
GDPD1	-3.37518	4.43e-09	8e-11	-12.221	15.0089
PROK2	-3.3748	1.24e-07	3.89e-09	-9.78639	11.1218
RANBP5	-3.37133	6.66e-08	1.95e-09	-10.191	11.8153
NKAPL	-3.36949	7.38e-10	8.81e-12	-13.7941	17.1928
CSAG2	-3.36057	2.93e-07	1.08e-08	-9.20814	10.0951
SLC25A33	-3.36013	6.6e-09	1.3e-10	-11.8961	14.5278
HSPA4L	-3.35553	3.48e-07	1.32e-08	-9.09631	9.89153
RIMS1	-3.35324	1.52e-09	2.19e-11	-13.1277	16.2958
PRC1	-3.33231	6.15e-09	1.2e-10	-11.9503	14.6089
C15orf23	-3.33077	1.38e-07	4.39e-09	-9.71657	11.0001
UBE2J1	-3.32651	2.55e-09	4.07e-11	-12.6863	15.6793
COL11A1	-3.32303	1.73e-08	3.99e-10	-11.1669	13.4078
KIF9	-3.315	6.6e-08	1.93e-09	-10.1975	11.8263
KATNAL1	-3.3064	3.77e-09	6.59e-11	-12.3531	15.2014
ROCK1	-3.30288	1.84e-07	6.08e-09	-9.53075	10.6732
ADAM32	-3.30118	7.4e-06	5.45e-07	-7.17641	6.13521
LOC90835	-3.29604	1.74e-08	4.01e-10	-11.1634	13.4022
LATS1	-3.28879	8.19e-08	2.44e-09	-10.0601	11.5932
AGPS	-3.2767	6.68e-09	1.32e-10	-11.8858	14.5123
AGTPBP1	-3.27011	2.64e-10	2.54e-12	-14.7491	18.4116
FSD1L	-3.26943	9.7e-07	4.58e-08	-8.42641	8.63762
C3orf41	-3.26758	3.85e-09	6.77e-11	-12.3349	15.1749
BRAP	-3.26159	2.65e-08	6.6e-10	-10.8505	12.9036
RALGPS1	-3.25761	2.25e-10	2.05e-12	-14.9194	18.6212
MAGEB2	-3.25685	1.28e-09	1.8e-11	-13.2696	16.4903
CYP3A43	-3.25344	3.42e-06	2.08e-07	-7.65026	7.10895
FBXO25	-3.25069	1.64e-08	3.72e-10	-11.2112	13.4775
TNP2	-3.24915	1.28e-06	6.43e-08	-8.24903	8.29549
C11orf1	-3.24702	8.27e-09	1.69e-10	-11.721	14.264
TPP2	-3.24586	2.98e-09	5.06e-11	-12.5357	15.4645
DPT	3.24507	4.35e-08	1.16e-09	10.5028	12.3362
HBZ	-3.24312	4.36e-09	7.87e-11	-12.2325	15.0256
hCG_2024094	-3.24307	2.8e-08	6.99e-10	-10.8151	12.8464
NFKBIB	-3.24192	9.55e-10	1.24e-11	-13.5411	16.857
HMGA2	-3.2403	5.8e-09	1.11e-10	-11.9986	14.6807
KCNQ1	3.23256	1.44e-07	4.62e-09	9.68765	10.9495
GP2	-3.22286	5.57e-07	2.39e-08	-8.77313	9.29408
DHFR	-3.21645	2.81e-09	4.63e-11	-12.5972	15.5524
DPYSL5	-3.20493	4.18e-06	2.71e-07	-7.51893	6.84213
DCLK3	-3.20151	9.05e-09	1.87e-10	-11.6548	14.1634
CAPS2	-3.20079	4.28e-05	4.58e-06	-6.17781	3.9859
MLSTD2	-3.19906	3.77e-07	1.48e-08	-9.03517	9.77955
ZMYND15	-3.19826	1.23e-09	1.7e-11	-13.3087	16.5435
DLG2	-3.19141	2.25e-05	2.08e-06	-6.54032	4.78083
CPS1	-3.18896	1.64e-08	3.72e-10	-11.2103	13.4759
CENPE	-3.18874	7.65e-10	9.31e-12	-13.7526	17.1382
NEK11	-3.18866	1.41e-08	3.1e-10	-11.3264	13.6577
KIAA0753	-3.18744	3.42e-06	2.08e-07	-7.65021	7.10884
PRPH	-3.18498	1.74e-07	5.7e-09	-9.56748	10.7381
MAGEA12	-3.1842	1.28e-07	4.03e-09	-9.76709	11.0882
PURG	-3.18219	4.7e-07	1.93e-08	-8.88977	9.5113
PRKAR1A	-3.17857	3.17e-09	5.43e-11	-12.487	15.3947
NICN1	-3.17111	2.02e-09	3.05e-11	-12.8904	15.9666
FAM54A	-3.17034	2.36e-08	5.75e-10	-10.9364	13.0414
ATF2	-3.16912	4.71e-07	1.93e-08	-8.88838	9.50872
S100P	-3.1579	1.9e-06	1.03e-07	-8.00756	7.82289
GLRX2	-3.15427	2.5e-05	2.38e-06	-6.47787	4.64502
GSTCD	-3.1518	9.13e-08	2.75e-09	-9.98805	11.47
MAEL	-3.14745	2.12e-08	5.06e-10	-11.016	13.1687
KIAA1211	-3.1418	2.27e-05	2.11e-06	-6.53423	4.7676
HYLS1	-3.13644	1.71e-09	2.55e-11	-13.0164	16.1421
STEAP4	3.12914	1e-07	3.04e-09	9.9299	11.3701
DEPDC1B	-3.12811	3.48e-06	2.14e-07	-7.63659	7.08127
OXA1L	3.12711	7.25e-10	8.56e-12	13.8154	17.2209
CEP170	-3.12668	1.44e-06	7.43e-08	-8.17357	8.14866
LOC51136	-3.12202	1.81e-05	1.59e-06	-6.66765	5.05615
ZC3H14	-3.11932	5.14e-07	2.16e-08	-8.82752	9.39558
AGR2	-3.11924	1.35e-06	6.87e-08	-8.21452	8.22844
PGA5	-3.11888	5.17e-08	1.43e-09	-10.3763	12.1263
IL6ST	-3.11879	5.16e-05	5.81e-06	-6.06981	3.74602
MOBP	-3.11683	6.35e-09	1.24e-10	-11.9253	14.5714
COX7A2L	3.1161	0.0213	0.00844	2.91645	-3.46611
ATP8B4	3.11051	2.8e-08	6.97e-10	10.8162	12.8481
PCM1	-3.10389	4.9e-06	3.28e-07	-7.42376	6.64732
GPR98	-3.10296	8.96e-08	2.69e-09	-10.0011	11.4923
PHTF1	-3.10093	7.21e-07	3.19e-08	-8.61808	9.00252
IPO8	-3.09589	5.35e-08	1.5e-09	-10.3482	12.0794
INA	-3.09518	6.95e-09	1.38e-10	-11.8552	14.4664
SPO11	-3.0912	0.00032	5.31e-05	-5.09206	1.52067
IFT88	-3.09036	1.39e-07	4.45e-09	-9.70951	10.9878
2022-03-04	-3.08983	1.23e-06	6.11e-08	-8.27496	8.34578
EIF4E	-3.08702	6.31e-07	2.75e-08	-8.69787	9.15295
CXCL16	-3.0868	2.25e-09	3.46e-11	-12.801	15.8412
MSTN	-3.07162	0.000225	3.46e-05	-5.278	1.95026
BUB1	-3.07058	0.000222	3.42e-05	-5.28333	1.96252
PPP2R2B	-3.0695	2.58e-05	2.48e-06	-6.45971	4.60546
CABYR	-3.06787	2.28e-07	7.92e-09	-9.38131	10.407
OXCT1	-3.0677	3.62e-07	1.39e-08	-9.06832	9.84033
SFMBT1	-3.06722	5.42e-08	1.52e-09	-10.3399	12.0655
CCHCR1	-3.06669	9.27e-09	1.93e-10	-11.6341	14.132
CENPK	-3.06506	4.07e-06	2.62e-07	-7.53543	6.87578
LRAP	3.06237	3.65e-06	2.28e-07	7.60521	7.01769
C17orf72	-3.05541	7.87e-09	1.59e-10	-11.7634	14.3281
SCGB2A2	-3.0552	5.41e-06	3.7e-07	-7.36515	6.52671
PLA2G12B	-3.05297	1.83e-07	6.03e-09	-9.53577	10.6821
RCOR1	-3.05239	2.42e-07	8.62e-09	-9.33349	10.3213
RDH10	-3.05089	3.35e-10	3.46e-12	-14.5063	18.109
NUP155	-3.05089	8.5e-06	6.44e-07	-7.09572	5.96636
AURKC	-3.05033	1.24e-07	3.9e-09	-9.78472	11.1189
CCDC103	-3.04989	9.05e-09	1.88e-10	-11.6529	14.1606
C2orf40	-3.0463	1.36e-08	2.99e-10	-11.3498	13.694
LOC404266	-3.04474	4.34e-07	1.74e-08	-8.9445	9.61259
G3BP2	-3.04414	3.88e-07	1.53e-08	-9.01724	9.74663
SEC61A2	-3.04077	1.25e-08	2.7e-10	-11.417	13.7983
JMJD2C	-3.04048	3.89e-07	1.53e-08	-9.01595	9.74425
TACC3	-3.03952	4.01e-10	4.29e-12	-14.3398	17.8986
SPAG5	-3.02741	8.17e-09	1.66e-10	-11.7319	14.2805
APOL5	-3.02196	5.4e-06	3.69e-07	-7.36705	6.53063
MYO15A	-3.0173	2.92e-06	1.73e-07	-7.74204	7.29401
TSGA14	-3.0102	2.95e-08	7.42e-10	-10.7776	12.7856
OXCT2	-3.00607	6.03e-09	1.17e-10	-11.9673	14.6342
TEX12	-2.9982	4.61e-07	1.89e-08	-8.90083	9.53179
MAP7	-2.99567	1.94e-06	1.06e-07	-7.992	7.79216
SLC7A7	-2.99176	6.59e-07	2.88e-08	-8.67236	9.10494
PLCZ1	-2.99051	1.04e-07	3.17e-09	-9.90488	11.327
WDR22	-2.98901	2.03e-07	6.87e-09	-9.46179	10.5507
SYCE1	-2.9854	5.81e-05	6.73e-06	-6.00336	3.59778
LAMP2	2.97842	0.00624	0.00193	3.55835	-2.04298
SSX1	-2.97567	1.01e-06	4.8e-08	-8.40119	8.58923
TRPM1	-2.97034	6.5e-08	1.89e-09	-10.2097	11.8469
TOR1AIP1	-2.96637	1.49e-08	3.34e-10	-11.2796	13.5846
STRBP	-2.9662	3.66e-08	9.6e-10	-10.6191	12.5275
LYPD5	-2.96619	6.6e-07	2.89e-08	-8.67079	9.10199
WDR47	-2.95803	2.77e-07	1.01e-08	-9.24353	10.1591
CXorf48	-2.95601	6e-07	2.6e-08	-8.72789	9.20934
NSUN4	-2.95567	1.15e-09	1.53e-11	-13.3848	16.6467
WDR54	-2.95329	5.79e-08	1.65e-09	-10.2917	11.9848
COMP	-2.95284	1e-07	3.05e-09	-9.92797	11.3668
GTF3C4	-2.95196	4e-07	1.58e-08	-8.99749	9.7103
PPP2R2C	-2.94611	8.07e-07	3.67e-08	-8.54376	8.86162
RGS7	-2.94107	7.09e-10	8.32e-12	-13.8361	17.2481
PLA2G4C	2.93566	8.73e-05	1.1e-05	5.78209	3.10066
ANK2	-2.9285	1.73e-08	3.96e-10	-11.1712	13.4145
S100A8	-2.92784	1.76e-06	9.35e-08	-8.05508	7.91652
SLC38A6	-2.92044	0.000118	1.58e-05	-5.62208	2.73802
GJA9	-2.9183	5.52e-07	2.37e-08	-8.77801	9.3032
PHKG2	-2.91673	4.25e-09	7.58e-11	-12.2584	15.0635
HEY2	-2.91626	5.3e-07	2.24e-08	-8.807	9.35734
EGR4	-2.91154	4.32e-09	7.77e-11	-12.2414	15.0386
WDR67	-2.90855	9.85e-07	4.67e-08	-8.41617	8.61798
CSRP2	-2.90798	2.33e-08	5.66e-10	-10.9458	13.0565
AHI1	-2.90572	1.26e-05	1.03e-06	-6.86979	5.48898
MLF1	-2.90296	3.73e-07	1.45e-08	-9.04409	9.79592
C17orf80	-2.89874	1.15e-06	5.61e-08	-8.31948	8.43188
NR2C2	-2.89406	4.27e-07	1.71e-08	-8.95446	9.631
MGAM	-2.8899	1.12e-08	2.39e-10	-11.4953	13.9193
PFKP	-2.88891	0.00182	0.000433	-4.1947	-0.571958
AKAP1	-2.88838	2.68e-09	4.37e-11	-12.6369	15.6091
XIST	-2.88794	1.29e-05	1.07e-06	-6.85347	5.45423
APOBEC2	-2.88569	5.23e-08	1.46e-09	-10.3652	12.1077
CKAP2	-2.88499	4.89e-07	2.02e-08	-8.86528	9.46584
DSCR3	2.88295	1.28e-06	6.48e-08	8.24489	8.28745
SCAPER	-2.88138	4.71e-08	1.28e-09	-10.4463	12.2427
FAM126A	-2.88103	1.39e-08	3.07e-10	-11.3346	13.6704
POLH	-2.87899	4.87e-06	3.26e-07	-7.42745	6.65489
HTR5B	-2.878	1.39e-07	4.43e-09	-9.71163	10.9915
ROBO2	2.87436	5.52e-07	2.37e-08	8.77857	9.30424
C20orf141	-2.87292	6.84e-09	1.35e-10	-11.8689	14.487
C14orf119	-2.86824	2.17e-06	1.21e-07	-7.92491	7.65929
HSF2BP	-2.8651	3.37e-05	3.42e-06	-6.31125	4.28036
CDV3	-2.85545	4.73e-06	3.14e-07	-7.44554	6.692
IPO4	-2.85414	4.75e-08	1.29e-09	-10.4403	12.2327
TOP2A	-2.85386	1.56e-05	1.34e-06	-6.74592	5.22437
KIF27	-2.85289	4.52e-09	8.25e-11	-12.2003	14.9785
CARM1	-2.8528	2.3e-06	1.3e-07	-7.88555	7.58105
GAK	2.85263	3.9e-08	1.03e-09	10.576	12.4568
RPGR	-2.85056	0.000167	2.43e-05	-5.43264	2.30556
PPP1R7	-2.84836	4.41e-07	1.78e-08	-8.9319	9.58931
D15Wsu75e	-2.84162	2.85e-08	7.16e-10	-10.8002	12.8223
TBL2	-2.83932	6.42e-10	7.38e-12	-13.9271	17.3672
NFYA	-2.8366	3.18e-08	8.14e-10	-10.7205	12.6931
GMNN	-2.83083	9.39e-07	4.38e-08	-8.44953	8.68189
OLAH	-2.82959	1.63e-07	5.29e-09	-9.61048	10.814
RP13-347D8.3	2.82549	0.000396	6.91e-05	4.9781	1.2563
SHCBP1	-2.82506	1.11e-05	8.95e-07	-6.9383	5.63446
MST1R	-2.82478	2.09e-06	1.15e-07	-7.94938	7.70782
IFT122	-2.82442	4.55e-05	4.95e-06	-6.14205	3.90662
WNT3	-2.82104	2.82e-07	1.03e-08	-9.23297	10.14
CHRDL2	-2.81948	6.07e-05	7.09e-06	-5.97984	3.5452
XRCC6BP1	-2.8189	1.34e-08	2.92e-10	-11.3655	13.7184
WDR34	-2.81729	1.47e-08	3.27e-10	-11.2925	13.6048
UBE2T	-2.81418	1.64e-08	3.7e-10	-11.2146	13.4827
GNG2	-2.81302	2.1e-07	7.22e-09	-9.43347	10.5002
GPX4	-2.81291	2.19e-06	1.22e-07	-7.9203	7.65013
CEP78	-2.81138	3.42e-07	1.29e-08	-9.10875	9.91424
KRT23	-2.81092	0.000506	9.25e-05	-4.85292	0.965141
RAD54L	-2.80466	4.06e-09	7.22e-11	-12.2914	15.1116
SGEF	-2.80087	7.56e-08	2.24e-09	-10.1095	11.6773
DNAJC14	-2.7889	1.01e-05	7.95e-07	-6.99491	5.7542
NPHP1	-2.78812	6.09e-06	4.3e-07	-7.29114	6.37376
C10orf118	-2.788	1.18e-07	3.68e-09	-9.81964	11.1796
SURF2	-2.78355	4.32e-09	7.77e-11	-12.2411	15.0382
CLMN	-2.78074	4.54e-07	1.84e-08	-8.91328	9.55486
C15orf27	-2.78006	7.96e-07	3.6e-08	-8.55362	8.88035
CALB2	2.77963	5.3e-07	2.24e-08	8.80775	9.35874
C21orf62	2.77783	0.00214	0.000529	4.11015	-0.76908
MAK	-2.77455	2.36e-05	2.22e-06	-6.5097	4.71431
HK2	-2.77167	4.72e-05	5.18e-06	-6.12172	3.86148
ARHGEF6	2.77061	7.96e-09	1.61e-10	11.7545	14.3147
IL32	2.76907	3.85e-08	1.01e-09	10.586	12.4733
TLE4	-2.76815	3.22e-08	8.28e-10	-10.7101	12.6761
LIN7C	-2.7679	2.72e-06	1.59e-07	-7.78357	7.37736
IFI27	2.76685	1.83e-06	9.8e-08	8.03106	7.86924
DIRAS3	2.76628	3.4e-05	3.46e-06	6.30595	4.2687
SPIN1	-2.7632	5.25e-09	9.9e-11	-12.0774	14.7976
INPP4B	-2.76268	4.02e-07	1.59e-08	-8.99287	9.7018
AMN	-2.75835	6.37e-09	1.25e-10	-11.9215	14.5658
CORT	-2.75267	8.18e-09	1.67e-10	-11.7297	14.2772
SH3GLB1	-2.74912	1.84e-06	9.86e-08	-8.02786	7.86293
MOXD1	-2.74707	9.1e-07	4.21e-08	-8.47104	8.72302
FXYD4	-2.7467	7.04e-09	1.41e-10	-11.8392	14.4425
SEC16A	-2.74662	0.00198	0.000482	-4.14968	-0.676959
GAD2	-2.74482	4.49e-05	4.86e-06	-6.15088	3.92621
MTTP	-2.74307	5.62e-05	6.45e-06	-6.02246	3.64045
HVCN1	-2.73643	1.11e-05	8.93e-07	-6.93904	5.63601
SYPL1	-2.73556	1.11e-07	3.44e-09	-9.8574	11.245
LYRM5	-2.73506	2.27e-06	1.28e-07	-7.89362	7.59711
RPL3L	-2.73484	5.14e-06	3.47e-07	-7.39695	6.59221
XPO7	-2.73373	2.43e-08	6.01e-10	-10.9091	12.9978
D4S234E	2.73303	2.62e-09	4.23e-11	12.6603	15.6423
GAPVD1	-2.73091	1.78e-08	4.12e-10	-11.1468	13.376
PRKCA	2.7285	2.17e-07	7.51e-09	9.41149	10.461
DCDC2	-2.72368	0.0001	1.3e-05	-5.70987	2.93731
C11orf80	-2.72348	5.26e-07	2.21e-08	-8.81414	9.37065
CRKL	-2.72003	0.000246	3.86e-05	-5.23033	1.84034
GLB1L	-2.7195	1.14e-07	3.54e-09	-9.84234	11.2189
C21orf91	-2.71481	2.18e-06	1.21e-07	-7.92225	7.654
MPP7	-2.71045	2.36e-07	8.31e-09	-9.35439	10.3588
EFCAB1	-2.70598	5.06e-07	2.11e-08	-8.84032	9.41943
SNAP23	-2.7022	1.74e-05	1.52e-06	-6.68835	5.10072
SPP1	2.70064	0.000149	2.09e-05	5.49816	2.45548
MGC16121	2.69811	4.3e-07	1.73e-08	8.94979	9.62238
FUZ	-2.69765	3.68e-08	9.67e-10	-10.6151	12.521
ALS2CR8	-2.69452	5.09e-05	5.67e-06	-6.08066	3.77019
TUBA8	-2.69358	6.06e-06	4.28e-07	-7.2943	6.38032
C1orf170	-2.69336	0.000647	0.000124	-4.72853	0.675151
ADAMTS5	2.69216	1.96e-05	1.76e-06	6.61988	4.9531
CSNK2A2	-2.69196	2.58e-07	9.42e-09	-9.28438	10.2329
CHL1	2.69123	0.00176	0.000416	4.2117	-0.532281
GNA14	-2.68987	4.57e-07	1.86e-08	-8.90915	9.54721
CHRNE	-2.68878	3.24e-07	1.21e-08	-9.14507	9.98048
RND2	-2.68791	3.65e-07	1.41e-08	-9.05923	9.82368
SYN3	-2.68328	8.73e-08	2.61e-09	-10.0186	11.5223
TMED10	2.68249	0.000954	0.000198	4.52653	0.203326
C3orf15	-2.68204	3.02e-08	7.62e-10	-10.7615	12.7596
TERT	-2.68115	8.17e-09	1.66e-10	-11.7333	14.2826
ARMCX1	2.68014	1.55e-05	1.32e-06	6.75268	5.23888
CENPH	-2.67655	5.7e-08	1.62e-09	-10.3039	12.0053
ARMCX3	2.67582	1.83e-06	9.8e-08	8.03109	7.86928
HP1BP3	-2.67296	2.34e-08	5.71e-10	-10.9407	13.0484
CHRM3	-2.6719	4.25e-07	1.7e-08	-8.95758	9.63675
GABPB2	-2.67067	7.65e-10	9.27e-12	-13.7558	17.1424
CPEB1	-2.66847	2.67e-07	9.75e-09	-9.26476	10.1975
SOCS7	-2.66747	2.06e-08	4.87e-10	-11.0405	13.2076
C6orf97	-2.66704	2.53e-05	2.42e-06	-6.47002	4.62791
LIPF	-2.66571	4.07e-06	2.62e-07	-7.53493	6.87476
USP32	-2.66406	0.00122	0.00027	-4.39482	-0.104531
MMRN1	-2.65917	2.15e-07	7.4e-09	-9.41988	10.476
C3orf34	-2.65916	0.000262	4.18e-05	-5.19545	1.75982
HDAC11	-2.65757	8.14e-06	6.11e-07	-7.12143	6.02025
FAIM2	-2.65741	1.95e-05	1.74e-06	-6.62449	4.96306
FBN2	-2.65369	8.64e-06	6.56e-07	-7.08709	5.94826
SLC6A12	-2.65325	8.18e-06	6.15e-07	-7.11825	6.0136
TMEM57	-2.65267	1.71e-05	1.48e-06	-6.70059	5.12705
DOCK8	-2.65155	2.65e-06	1.54e-07	-7.79978	7.40983
ZNF689	-2.6497	1.21e-06	5.99e-08	-8.28593	8.36702
TDRD6	-2.64915	0.000588	0.00011	-4.77756	0.789514
SLC22A14	-2.64801	3.5e-09	6.05e-11	-12.4121	15.2868
WWOX	-2.648	1.63e-06	8.59e-08	-8.09871	8.00222
SYNE2	2.64606	0.00305	0.000813	3.92735	-1.19403
IFT57	-2.64578	4.64e-08	1.25e-09	-10.4585	12.2629
GLE1	-2.64558	5.55e-06	3.82e-07	-7.34883	6.49306
GZMK	2.64523	6.26e-05	7.35e-06	5.96383	3.50937
C17orf79	-2.64204	2.28e-07	7.94e-09	-9.37996	10.4046
CASP4	2.64147	1.28e-05	1.06e-06	6.85798	5.46384
JRKL	-2.63765	2.91e-05	2.86e-06	-6.39383	4.46152
PZP	-2.63478	1.91e-05	1.69e-06	-6.63833	4.99295
CTSC	2.63478	2e-07	6.75e-09	9.47172	10.5684
MAP2	-2.63189	1.15e-06	5.59e-08	-8.32168	8.43613
GRLF1	-2.63114	1.43e-05	1.2e-06	-6.79774	5.33531
KIF11	-2.63043	9.32e-07	4.34e-08	-8.4543	8.69102
NRIP3	-2.62635	2.2e-07	7.6e-09	-9.40424	10.4481
WDR32	-2.6263	2.58e-07	9.37e-09	-9.28703	10.2377
CSMD1	-2.62259	7.48e-07	3.34e-08	-8.59352	8.95602
CAPRIN1	-2.62175	1.74e-08	4.01e-10	-11.1629	13.4014
DLK1	2.62167	3.76e-07	1.47e-08	9.03797	9.7847
RBP1	2.61927	1.51e-05	1.28e-06	6.7688	5.27341
MYO7A	2.61898	1.15e-05	9.36e-07	6.9166	5.58843
DNAL4	-2.61821	1.05e-05	8.3e-07	-6.97428	5.71061
PAWR	-2.61754	2.31e-07	8.1e-09	-9.36841	10.3839
PLEKHO1	-2.61382	5.87e-09	1.13e-10	-11.9891	14.6667
BLM	-2.61328	2.62e-06	1.53e-07	-7.80589	7.42207
CREB3L2	-2.61239	2.3e-08	5.59e-10	-10.9541	13.0698
TDRKH	-2.61053	0.00013	1.78e-05	-5.56892	2.61699
KHDC1	-2.6035	1.32e-07	4.2e-09	-9.74213	11.0447
CCDC21	-2.6029	6.57e-06	4.7e-07	-7.24819	6.28466
TMEM2	2.60204	4e-07	1.59e-08	8.9962	9.70793
TSHZ2	2.60141	0.000122	1.65e-05	5.6028	2.69415
COBL	-2.60131	1.59e-05	1.37e-06	-6.73516	5.2013
BRAF	-2.60052	2.99e-05	2.96e-06	-6.37692	4.42449
SMARCA4	-2.59816	1.53e-06	7.99e-08	-8.13575	8.07478
RUNDC3A	-2.59665	3.39e-08	8.83e-10	-10.6706	12.6118
GSK3B	-2.594	1.44e-08	3.2e-10	-11.3061	13.626
LYL1	-2.59348	1.96e-06	1.07e-07	-7.98552	7.77935
ATP2B4	-2.59321	1.09e-05	8.74e-07	-6.94918	5.65751
USP25	-2.5919	6.7e-06	4.83e-07	-7.23508	6.25741
ARHGAP9	-2.59057	6.58e-08	1.92e-09	-10.2002	11.8308
MEG3	2.59012	4.6e-07	1.88e-08	8.90317	9.53613
ITIH3	-2.58942	1.46e-07	4.69e-09	-9.67856	10.9336
FREM1	-2.58761	2.82e-05	2.74e-06	-6.41242	4.50219
SKAP1	-2.58598	7.91e-06	5.9e-07	-7.1377	6.05431
ATRX	2.58185	4.61e-05	5.03e-06	6.13507	3.89113
TLE3	-2.58147	4.15e-07	1.66e-08	-8.97189	9.66314
AURKA	-2.57924	3.71e-06	2.33e-07	-7.59383	6.99459
LRRC4	-2.57064	5.92e-08	1.7e-09	-10.2748	11.9564
MLLT10	-2.56938	2.65e-06	1.54e-07	-7.80017	7.41062
PHLPPL	-2.56886	1.29e-05	1.07e-06	-6.85489	5.45726
VAV3	-2.56771	1.57e-07	5.11e-09	-9.63035	10.849
C1orf25	-2.56625	5.08e-06	3.42e-07	-7.40361	6.60589
GMCL1	-2.56586	2.07e-07	7.07e-09	-9.44561	10.5219
FA2H	-2.56505	5.33e-05	6.04e-06	-6.05222	3.70684
SAMD9L	2.56495	2.72e-06	1.59e-07	7.78419	7.37861
TADA2L	-2.56244	1.05e-06	5.03e-08	-8.37655	8.54189
CLEC2B	2.56171	1.92e-06	1.04e-07	8.00124	7.81042
SPAG1	-2.55985	5.39e-06	3.67e-07	-7.36905	6.53475
LRRC49	-2.55669	9.41e-08	2.85e-09	-9.96848	11.4364
MAPK8	-2.55625	1.23e-06	6.14e-08	-8.27288	8.34174
ANGPTL1	2.55533	0.000149	2.09e-05	5.49849	2.45625
KLHDC5	2.55483	1.68e-05	1.46e-06	6.70686	5.14053
FANCA	-2.55409	0.00211	0.000521	-4.11616	-0.755096
C1orf34	-2.5532	1.52e-06	7.93e-08	-8.13985	8.08279
C1QC	2.55182	8.03e-05	9.94e-06	5.82834	3.20502
COL11A2	-2.54973	1.61e-06	8.46e-08	-8.10675	8.01798
PPP3R2	-2.54813	2.52e-07	9.14e-09	-9.30112	10.2631
CD99	2.54778	1.07e-05	8.54e-07	6.96058	5.68163
MSH4	-2.54619	1.16e-06	5.68e-08	-8.31301	8.41939
PICK1	-2.5461	1.2e-06	5.92e-08	-8.29148	8.37776
NOVA1	-2.54508	1.25e-08	2.71e-10	-11.4132	13.7925
C6	2.54421	1.27e-05	1.05e-06	6.86385	5.47634
COX6B2	-2.54369	2.7e-05	2.62e-06	-6.43479	4.55107
PMFBP1	-2.54271	1.41e-05	1.18e-06	-6.80606	5.35309
FAM122B	2.54068	0.000572	0.000107	4.79019	0.818954
CDC42BPB	-2.54059	5.34e-07	2.27e-08	-8.80136	9.34681
MSRB2	2.53947	1.87e-07	6.21e-09	9.51915	10.6526
NFIA	2.53883	8.93e-06	6.81e-07	7.06904	5.91034
FAM29A	-2.5363	6.07e-05	7.1e-06	-5.97933	3.54407
DRAM	-2.5353	1.92e-08	4.49e-10	-11.0923	13.2898
LDLR	2.53423	9.19e-06	7.04e-07	7.05303	5.87667
FOLR2	2.53273	9.89e-06	7.72e-07	7.00851	5.7829
IGSF1	2.5313	2.17e-07	7.52e-09	9.41069	10.4596
IL23A	-2.52717	2.1e-07	7.2e-09	-9.43482	10.5027
WDR45L	-2.52668	5.18e-08	1.44e-09	-10.3737	12.1219
GZMA	2.52633	3.99e-05	4.21e-06	6.21618	4.07078
FBXO31	-2.5255	1.06e-06	5.11e-08	-8.36884	8.52704
LYRM4	-2.5156	1.45e-06	7.5e-08	-8.16845	8.13868
PLXNC1	2.51528	1.56e-06	8.18e-08	8.12379	8.05137
LSP1	2.51466	1.11e-06	5.38e-08	8.34146	8.4743
SGCE	2.5126	0.000243	3.81e-05	5.23564	1.85259
LOC51252	-2.51145	3.98e-08	1.05e-09	-10.562	12.4337
CSNK1A1L	-2.50996	9.73e-05	1.25e-05	-5.72615	2.97417
JPH3	-2.50972	1.08e-07	3.3e-09	-9.88161	11.2869
CEP57	-2.50926	0.000139	1.93e-05	-5.53313	2.53538
AMIGO2	2.50924	0.000369	6.34e-05	5.01567	1.34353
MPHOSPH9	-2.50834	0.00056	0.000104	-4.80189	0.84624
ELL3	-2.50779	7.36e-07	3.27e-08	-8.60526	8.97826
S100A4	2.50584	3.33e-08	8.63e-10	10.6848	12.635
NHLRC2	-2.5055	3e-06	1.79e-07	-7.72664	7.26303
NUDT21	-2.50534	1.85e-06	9.97e-08	-8.02193	7.85124
NFIB	2.50534	4.51e-06	2.97e-07	7.47256	6.74735
ATE1	-2.50486	3.75e-07	1.46e-08	-9.04048	9.7893
KIF3A	-2.503	5.78e-05	6.69e-06	-6.00594	3.60356
C18orf10	-2.50258	5.75e-07	2.48e-08	-8.75271	9.25587
UBXD3	-2.50141	5.62e-07	2.42e-08	-8.7672	9.28298
EIF1AX	2.50126	1.01e-05	8e-07	6.99185	5.74773
C1orf112	-2.50076	2.03e-07	6.87e-09	-9.46194	10.551
HAP1	-2.50053	2.27e-05	2.1e-06	-6.53671	4.77299
NAP1L3	2.49803	0.000185	2.74e-05	5.3806	2.1862
TOPBP1	-2.49761	1.32e-05	1.09e-06	-6.84251	5.43087
PSMB8	2.49587	2.61e-06	1.51e-07	7.81083	7.43194
SMC2	-2.49419	2.32e-05	2.17e-06	-6.52144	4.73982
SERPINB5	-2.49231	1.25e-05	1.03e-06	-6.87226	5.49422
ITM2A	2.49141	0.000798	0.00016	4.6187	0.418709
SRD5A2	-2.49063	2.04e-05	1.84e-06	-6.59924	4.9085
PROZ	-2.48891	0.00013	1.78e-05	-5.56903	2.61724
PLEK2	2.48523	2.27e-06	1.28e-07	7.89574	7.60133
TNIP3	-2.48511	2.86e-05	2.81e-06	-6.40215	4.47973
NMU	-2.48509	0.000373	6.41e-05	-5.01063	1.33184
SBNO1	-2.48329	2.41e-07	8.59e-09	-9.33605	10.3259
LAMP1	-2.48231	3.06e-06	1.83e-07	-7.71299	7.23554
CBX2	-2.48226	2.3e-08	5.56e-10	-10.9568	13.0741
MAGEA8	-2.48024	7.05e-05	8.45e-06	-5.90102	3.36853
CYB5R4	-2.47997	0.000224	3.45e-05	-5.27939	1.95345
LAMP3	-2.47987	1.16e-06	5.66e-08	-8.31521	8.42365
IL1A	2.4785	0.00776	0.00251	3.44661	-2.29664
ELK4	-2.47762	1.41e-07	4.51e-09	-9.70126	10.9733
RARRES2	2.47754	1.42e-07	4.54e-09	9.69721	10.9663
GABRB3	-2.47738	7.32e-06	5.36e-07	-7.18426	6.15159
HABP4	-2.47712	2.32e-05	2.17e-06	-6.52223	4.74154
C8ORFK29	-2.47633	3.78e-06	2.39e-07	-7.58149	6.96953
ELMO3	-2.47601	5.27e-07	2.22e-08	-8.81178	9.36625
BDKRB1	-2.47537	2.6e-06	1.5e-07	-7.81297	7.43624
TTC3	-2.47378	1.08e-05	8.64e-07	-6.95487	5.66955
RFX3	-2.47351	5.78e-05	6.68e-06	-6.00637	3.60452
ZBTB10	-2.47144	9.55e-07	4.49e-08	-8.43641	8.65677
SP1	-2.46949	4.64e-08	1.25e-09	-10.4569	12.2603
ABCB11	-2.46704	5e-07	2.07e-08	-8.8513	9.43986
SI	-2.46681	2.31e-07	8.09e-09	-9.36912	10.3852
SENP5	-2.46374	6.94e-08	2.04e-09	-10.1641	11.7699
LZIC	-2.46357	3.65e-07	1.41e-08	-9.05934	9.82388
PPM1E	-2.46344	1.91e-05	1.69e-06	-6.63851	4.99333
CCNB3	-2.46288	2.06e-08	4.88e-10	-11.0395	13.206
CRYAB	2.46167	7.58e-06	5.61e-07	7.16247	6.1061
JMJD2D	-2.46122	4.82e-08	1.32e-09	-10.4271	12.2108
TDP1	-2.46107	2.11e-09	3.21e-11	-12.8543	15.9161
RUVBL2	-2.45866	3.7e-06	2.31e-07	-7.59685	7.00072
CCDC35	-2.45564	5.15e-08	1.42e-09	-10.3798	12.1321
ZNF473	-2.45547	8.72e-07	4.02e-08	-8.49497	8.7687
LRRC8D	2.45363	4e-06	2.56e-07	7.54718	6.89972
TES	-2.45162	5.12e-07	2.14e-08	-8.83295	9.40571
C7orf47	-2.44806	4.33e-08	1.16e-09	-10.5062	12.3418
DKKL1	-2.44733	0.0173	0.00656	-3.02832	-3.22501
EBF4	2.4468	5.35e-06	3.63e-07	7.37444	6.54587
C15orf41	-2.44591	5.05e-07	2.1e-08	-8.84235	9.4232
PGK1	2.44286	0.000517	9.48e-05	4.84258	0.941037
PSMG1	-2.44145	1.86e-06	1e-07	-8.01977	7.84699
PXDN	-2.44128	2.43e-07	8.74e-09	-9.32606	10.3079
SNX16	-2.43856	0.00028	4.53e-05	-5.16133	1.68099
ERCC6	-2.43743	3.92e-06	2.5e-07	-7.55791	6.92157
ASPM	-2.43718	6.43e-05	7.59e-06	-5.94911	3.4764
HSD3B2	2.435	1.61e-06	8.46e-08	8.1064	8.01731
IER3	2.43418	1.27e-07	4.01e-09	9.76941	11.0923
ALDH1A1	2.42756	0.00674	0.00212	3.51792	-2.13499
DR1	-2.42692	1.01e-05	7.92e-07	-6.99643	5.7574
CDCA4	-2.42664	9.88e-09	2.07e-10	-11.5893	14.0634
KLF3	2.4262	0.000251	3.97e-05	5.21836	1.81272
TLR7	2.42385	7.88e-07	3.55e-08	8.56071	8.8938
PRKCDBP	-2.42288	0.000118	1.59e-05	-5.61837	2.72959
HSD17B3	2.42241	9.32e-05	1.19e-05	5.74828	3.02425
SLC4A11	-2.4217	1.38e-05	1.15e-06	-6.81892	5.38056
ARFIP1	-2.4212	4.53e-06	2.99e-07	-7.46992	6.74196
RANBP17	-2.41988	3.41e-05	3.47e-06	-6.30447	4.26545
SEMA6A	2.41956	2.15e-07	7.42e-09	9.41809	10.4728
SCUBE2	-2.41691	1.55e-06	8.1e-08	-8.12889	8.06134
PLD4	2.41646	0.000215	3.27e-05	5.3022	2.00597
LOC203411	2.41573	3.03e-05	3.01e-06	6.36932	4.40784
MAGEC2	-2.41449	0.00237	0.000596	-4.05907	-0.888024
ANXA10	-2.41437	0.000184	2.71e-05	-5.38528	2.19695
STXBP6	-2.41421	5.01e-08	1.37e-09	-10.4011	12.1676
HIST1H2AC	2.41306	2.85e-05	2.78e-06	6.40646	4.48916
PEX13	-2.41207	6.64e-06	4.77e-07	-7.24104	6.26982
MYT1L	-2.40822	0.000171	2.49e-05	-5.42222	2.28167
CKS2	-2.40803	3.02e-08	7.65e-10	-10.7592	12.7559
TOB2	-2.408	2.39e-07	8.44e-09	-9.34549	10.3428
PGAP1	-2.40569	1.34e-05	1.11e-06	-6.83487	5.41458
USP30	-2.40551	0.000772	0.000153	-4.63729	0.462134
LOC55565	-2.4051	3.37e-06	2.05e-07	-7.65756	7.12371
LACTB2	-2.40475	1.45e-05	1.22e-06	-6.78993	5.31861
FRMD6	-2.40191	0.000241	3.77e-05	-5.24068	1.86422
C1S	2.40141	0.00127	0.000284	4.37454	-0.151946
HEPH	2.39979	0.00011	1.46e-05	5.65767	2.81889
HYPE	-2.3991	3.09e-06	1.85e-07	-7.70805	7.2256
SETD3	-2.39838	6.36e-05	7.49e-06	-5.95492	3.48941
USP9Y	2.39653	1.34e-05	1.12e-06	6.8334	5.41144
COX17	-2.39581	1.21e-08	2.61e-10	-11.4374	13.83
TBC1D9	2.39076	0.000109	1.44e-05	5.66308	2.83119
MGST1	2.38449	2.26e-06	1.27e-07	7.89798	7.60579
ABCC2	-2.38375	3.55e-05	3.65e-06	-6.28088	4.21354
EDIL3	-2.38343	2.09e-08	4.98e-10	-11.0267	13.1856
EFHC1	-2.38306	1.47e-06	7.62e-08	-8.16073	8.12359
C12orf29	-2.38279	0.0542	0.0258	-2.40426	-4.51649
G6PC2	-2.38191	2.61e-06	1.52e-07	-7.80914	7.42857
LAPTM4B	2.38099	1.12e-05	9.04e-07	6.93357	5.62442
BMI1	-2.37983	0.000256	4.07e-05	-5.20776	1.78825
PRSS23	2.37933	4.86e-05	5.37e-06	6.10502	3.82437
FAM55A	-2.37737	7.57e-05	9.25e-06	-5.86014	3.27661
LIG3	-2.3768	5.07e-07	2.12e-08	-8.83841	9.41588
EDG3	2.37555	5.97e-06	4.2e-07	7.30282	6.39796
BST2	2.3739	3.37e-05	3.42e-06	6.31176	4.28148
IGF1	2.37358	6.59e-07	2.88e-08	8.67206	9.10438
ZNF295	-2.37286	0.00084	0.00017	-4.5921	0.356564
NGLY1	-2.37254	3.7e-05	3.85e-06	-6.25749	4.16198
MUM1	-2.37114	3.59e-05	3.69e-06	-6.2758	4.20234
TRIM17	-2.36917	1.53e-07	4.93e-09	-9.65032	10.884
SUV39H2	-2.36795	0.000207	3.14e-05	-5.32025	2.04752
SLC6A16	-2.36708	9.79e-05	1.26e-05	-5.72207	2.96495
PPAPDC2	-2.36684	6.35e-09	1.24e-10	-11.9268	14.5737
MYH1	-2.36526	5.95e-05	6.93e-06	-5.98975	3.56736
HSPB2	2.36343	4.93e-06	3.31e-07	7.41941	6.63837
ZMIZ2	-2.36224	3.38e-08	8.78e-10	-10.6742	12.6175
NOS3	-2.36151	3.2e-07	1.19e-08	-9.15293	9.99478
HBQ1	-2.36087	0.000195	2.91e-05	-5.35318	2.12323
SLC1A4	-2.36037	0.000175	2.55e-05	-5.41115	2.25629
SKIL	-2.36018	9.37e-06	7.22e-07	-7.04058	5.85048
CDH13	-2.35908	3.24e-08	8.35e-10	-10.705	12.6679
TBC1D8B	2.35754	0.00141	0.000322	4.32121	-0.276555
TNNI3	-2.35675	8.21e-05	1.02e-05	-5.81625	3.17774
ARMCX2	2.35486	0.00307	0.00082	3.92384	-1.20217
WDR82	-2.35263	2.45e-06	1.41e-07	-7.84652	7.50326
SCLY	-2.35241	5.34e-05	6.06e-06	-6.05071	3.70347
ADSS	-2.35148	3.77e-05	3.94e-06	-6.24614	4.13694
BRCA1	-2.34978	2.52e-05	2.41e-06	-6.47286	4.63413
SHARPIN	-2.34977	0.00115	0.000251	-4.42711	-0.029062
INHBA	2.34972	0.000563	0.000105	4.79926	0.840094
SEPP1	2.34882	5.04e-07	2.1e-08	8.84333	9.42503
AKR1D1	-2.34455	0.000543	0.000101	-4.81734	0.882237
AQP7	-2.34425	3.47e-07	1.32e-08	-9.0979	9.89443
C3orf25	-2.34379	0.000283	4.59e-05	-5.15512	1.66662
CCNB1	-2.3428	3.31e-06	2e-07	-7.66862	7.14606
PPAPDC3	2.34244	3.06e-06	1.84e-07	7.71274	7.23505
PDE11A	-2.33845	2.54e-08	6.28e-10	-10.8809	12.9524
SOD2	-2.33755	1.16e-05	9.46e-07	-6.9118	5.57826
CHP	-2.33692	1.13e-07	3.5e-09	-9.8477	11.2282
WDR68	-2.33542	0.000233	3.63e-05	-5.25749	1.90299
LOC440288	-2.33452	7e-09	1.4e-10	-11.8468	14.4538
GAGE1	-2.33329	1.49e-05	1.26e-06	-6.77425	5.28507
CXXC5	-2.33104	3.6e-07	1.38e-08	-9.07131	9.8458
DNASE1	-2.32962	7.37e-06	5.41e-07	-7.18004	6.14277
KIF13A	-2.32935	9.94e-07	4.73e-08	-8.40959	8.60535
TMC2	-2.32686	0.000828	0.000167	-4.60021	0.375513
RNF216	-2.32498	6.33e-08	1.83e-09	-10.2293	11.88
KIF25	-2.32427	0.000139	1.93e-05	-5.53424	2.5379
ADARB1	-2.32287	8.67e-07	3.98e-08	-8.49997	8.77824
CMYA5	2.32042	2.9e-05	2.84e-06	6.3967	4.46781
AP1S2	2.31954	4.52e-06	2.98e-07	7.47123	6.74464
ADO	-2.31897	3.64e-07	1.4e-08	-9.06311	9.83079
SYNJ2BP	-2.31456	4.56e-08	1.23e-09	-10.4701	12.282
SETX	-2.31372	7.86e-05	9.69e-06	-5.83961	3.23039
PHLDB3	-2.31302	4.14e-06	2.67e-07	-7.526	6.85655
IFI44	2.31233	0.000394	6.86e-05	4.98162	1.26449
NUP62	-2.31219	2.09e-07	7.15e-09	-9.43904	10.5102
KIF26B	-2.31209	2.31e-05	2.15e-06	-6.52478	4.74708
FAM108B1	-2.31079	3.57e-06	2.21e-07	-7.61965	7.04696
ZCWPW1	-2.31024	0.00037	6.36e-05	-5.01441	1.34061
TRAF3	-2.30934	1.92e-05	1.71e-06	-6.63344	4.98239
TIPIN	-2.3093	1.06e-05	8.43e-07	-6.9664	5.69393
TBX3	2.3089	1.26e-06	6.29e-08	8.26011	8.317
ABP1	-2.30885	0.00745	0.00239	-3.46726	-2.24991
ELAVL1	-2.30751	1.02e-05	8.03e-07	-6.99019	5.74423
L2HGDH	-2.30655	3.18e-08	8.14e-10	-10.7205	12.693
MAMDC2	2.30094	7.53e-06	5.57e-07	7.16631	6.11412
ITPR2	2.3008	1.22e-06	6.06e-08	8.27936	8.35429
P2RX7	2.29985	3.45e-06	2.1e-07	7.64496	7.09821
PSME1	2.29394	7.05e-07	3.11e-08	8.63117	9.02725
CEBPG	-2.29341	8.15e-05	1.01e-05	-5.81966	3.18543
C1orf114	-2.29136	7.41e-06	5.46e-07	-7.17555	6.13341
SGCA	-2.29021	3.24e-07	1.21e-08	-9.14438	9.97921
CARHSP1	-2.29011	3.73e-06	2.34e-07	-7.59035	6.98753
GADD45G	2.2883	0.00913	0.00305	3.36273	-2.48569
IGHMBP2	-2.28649	1.74e-07	5.67e-09	-9.57068	10.7438
CCDC98	-2.28581	3.3e-05	3.34e-06	-6.322	4.304
TULP4	-2.28286	0.00655	0.00205	-3.53284	-2.10106
LRRC17	2.28179	1.59e-05	1.37e-06	6.73796	5.20732
TNFSF11	-2.27972	0.000347	5.89e-05	-5.04732	1.41697
TAPT1	-2.27956	1.7e-06	9.02e-08	-8.07336	7.95246
SYNPO2	2.27948	0.00423	0.00121	3.76002	-1.58083
MS4A7	2.27922	0.000224	3.45e-05	5.27976	1.9543
SRPX	2.27756	1.44e-05	1.22e-06	6.79281	5.32477
TNRC15	-2.27713	0.000126	1.72e-05	-5.58429	2.65202
LOC730102	2.27526	0.000407	7.14e-05	4.96428	1.22421
C1orf203	-2.27479	1.51e-05	1.29e-06	-6.76614	5.26771
TNFAIP8L1	-2.27469	3.62e-07	1.39e-08	-9.06756	9.83893
PPAP2B	2.27388	0.000307	5.05e-05	5.11381	1.57104
LYRM7	-2.2728	2.1e-05	1.91e-06	-6.58173	4.87059
FAM111A	2.271	2.11e-06	1.17e-07	7.94189	7.69298
EXOC6	2.27002	0.000565	0.000105	4.79704	0.834923
PDSS1	-2.27	4.74e-06	3.15e-07	-7.44367	6.68817
CLIP1	-2.26986	9.72e-06	7.55e-07	-7.01921	5.80545
MAPKBP1	-2.26968	2.51e-06	1.44e-07	-7.83363	7.47752
LOX	-2.26953	2.2e-05	2.03e-06	-6.55267	4.80762
SYNGR3	-2.26932	1.86e-08	4.34e-10	-11.1129	13.3224
TOP1MT	-2.26882	1.03e-06	4.95e-08	-8.38517	8.55846
PPM1G	-2.26798	1.9e-07	6.33e-09	-9.50815	10.6331
ZNF695	-2.26765	3.5e-07	1.33e-08	-9.09121	9.8822
GPR84	-2.26543	4.73e-05	5.2e-06	-6.12034	3.85842
MCL1	-2.26287	1.84e-06	9.86e-08	-8.02809	7.86339
MALT1	-2.26257	0.000139	1.93e-05	-5.53467	2.53888
LOC440416	-2.26226	9.32e-05	1.19e-05	-5.74843	3.0246
ZNF331	-2.26092	8.15e-07	3.71e-08	-8.53811	8.85086
KLHL11	-2.26021	4.21e-08	1.12e-09	-10.5261	12.3746
CASP2	-2.25913	1.27e-06	6.35e-08	-8.25484	8.30677
MTMR9	-2.25905	4.09e-05	4.34e-06	-6.20229	4.04007
ANTXR2	2.25769	5.89e-06	4.13e-07	7.31102	6.41493
GBP2	2.25697	1.51e-05	1.29e-06	6.76599	5.26738
CBLN1	-2.25634	1.18e-05	9.58e-07	-6.90572	5.56535
HLA-E	2.25467	5.89e-06	4.12e-07	7.31232	6.41761
PPARG	-2.25327	2.83e-08	7.09e-10	-10.8058	12.8313
CDKAL1	-2.25244	1.52e-06	7.91e-08	-8.14106	8.08516
DHX35	-2.25223	4.43e-05	4.78e-06	-6.1587	3.94355
HLA-DRA	2.25143	2.04e-07	6.95e-09	9.45473	10.5381
PYCARD	2.24771	2.63e-06	1.53e-07	7.8039	7.41808
MDM1	-2.2445	3.72e-06	2.34e-07	-7.59185	6.99057
DEF6	-2.24408	3.39e-05	3.45e-06	-6.30751	4.27215
TCF15	-2.24283	3.18e-07	1.18e-08	-9.15781	10.0037
CCDC121	-2.24153	3.91e-05	4.11e-06	-6.22706	4.09482
C1orf121	-2.23875	4.04e-06	2.59e-07	-7.54074	6.88661
ACSF2	2.23811	4.46e-08	1.2e-09	10.4852	12.307
TLOC1	2.23802	7.34e-05	8.89e-06	5.87833	3.31753
RNASE4	2.23758	1.78e-06	9.49e-08	8.04757	7.90174
MYOM1	-2.23516	3.35e-07	1.26e-08	-9.12293	9.94013
LOC399959	2.23443	1.85e-06	9.97e-08	8.02202	7.85141
ZIM2	-2.23414	3.43e-07	1.3e-08	-9.10698	9.91101
C21orf55	-2.23357	0.000154	2.18e-05	-5.48032	2.4147
ARHGAP26	-2.23339	5.66e-08	1.6e-09	-10.3095	12.0147
FXR1	-2.23251	0.000102	1.33e-05	-5.69996	2.91484
PPP1CC	-2.23202	0.000417	7.37e-05	-4.95038	1.19189
VDAC1	2.23028	4.84e-05	5.35e-06	6.10741	3.82969
ECE2	-2.22974	6.5e-08	1.9e-09	-10.2088	11.8453
LRP8	2.22931	1.97e-05	1.77e-06	6.61705	4.94699
CHSY1	2.22913	4.54e-05	4.93e-06	6.14458	3.91224
CLK4	-2.22871	2.29e-06	1.29e-07	-7.88911	7.58813
LARP6	-2.22824	4.73e-07	1.94e-08	-8.88466	9.50181
LONRF2	2.22631	2.38e-07	8.39e-09	9.3488	10.3488
PRRT1	2.22351	3.68e-06	2.29e-07	7.60114	7.00943
SYNGR4	-2.22279	0.0037	0.00103	-3.8277	-1.42468
RABL5	-2.22128	2.19e-06	1.22e-07	-7.92047	7.65049
GPSM2	-2.22053	0.00425	0.00121	-3.75772	-1.58611
FAM114A1	2.22047	1.22e-05	9.95e-07	6.88763	5.52691
SGSH	2.22016	7.7e-07	3.46e-08	8.57515	8.9212
DPEP3	-2.21895	2.11e-06	1.16e-07	-7.94378	7.69672
PLSCR4	2.2176	0.0011	0.000238	4.44937	0.022984
C9orf4	-2.21608	4e-07	1.58e-08	-8.99921	9.71348
NDFIP1	2.21469	9.51e-06	7.37e-07	7.03108	5.83046
SCD	2.213	0.000333	5.58e-05	5.07089	1.47162
KNTC1	-2.21234	1.19e-05	9.7e-07	-6.89993	5.55305
SLC24A6	2.21184	6.26e-06	4.46e-07	7.274	6.33823
PBX4	-2.21079	1.17e-06	5.73e-08	-8.30851	8.41069
SDSL	2.21009	1.89e-07	6.3e-09	9.51098	10.6381
LRRC23	-2.20552	2.37e-06	1.35e-07	-7.86791	7.54592
CCBL2	2.20521	0.000546	0.000101	4.81385	0.874113
LARP2	-2.2029	6.59e-06	4.72e-07	-7.24601	6.28015
C1QTNF3	-2.20239	1.53e-07	4.94e-09	-9.6498	10.8831
WDR48	-2.20026	0.000249	3.92e-05	-5.22407	1.8259
CD59	2.20001	3.65e-06	2.27e-07	7.60741	7.02215
GPC1	2.1992	6.51e-05	7.71e-06	5.94194	3.46033
RRAGD	-2.19918	0.000204	3.07e-05	-5.33047	2.07101
ITPR1	2.19794	1.33e-05	1.11e-06	6.8357	5.41636
LOC153684	-2.19771	5.54e-06	3.81e-07	-7.35117	6.49788
G3BP1	-2.19644	7.91e-06	5.91e-07	-7.13751	6.05391
LRRC28	-2.19453	5.14e-07	2.16e-08	-8.82874	9.39787
POU3F1	2.1942	1.69e-06	8.96e-08	8.07704	7.9597
SPOCK3	-2.19323	2.98e-05	2.95e-06	-6.37899	4.42905
SFT2D2	-2.19307	0.000417	7.38e-05	-4.9499	1.19078
EXOC2	-2.19286	3.68e-05	3.83e-06	-6.25955	4.16653
WISP2	2.19222	0.000136	1.88e-05	5.54599	2.56471
FBP1	2.19183	0.000102	1.33e-05	5.69925	2.91325
ITCH	-2.19165	8.82e-06	6.71e-07	-7.07594	5.92483
CCDC68	2.1912	5.97e-06	4.2e-07	7.30302	6.39838
ALDH1A3	2.1908	0.000618	0.000117	4.75243	0.7309
MED13	-2.19027	0.000168	2.43e-05	-5.43171	2.30341
AHNAK	2.19026	5.11e-05	5.7e-06	6.07846	3.76528
MS4A4A	2.18934	4.36e-05	4.69e-06	6.16689	3.96169
FMO1	2.18744	7.36e-08	2.18e-09	10.1263	11.7057
IL5RA	-2.18732	6.73e-06	4.86e-07	-7.232	6.25101
ARMC2	-2.18725	4.36e-07	1.76e-08	-8.94024	9.60473
APLN	2.18712	6.88e-05	8.23e-06	5.91297	3.39535
PDE6A	-2.1869	0.000232	3.61e-05	-5.26015	1.90912
PRSS7	-2.18646	4.37e-05	4.7e-06	-6.16631	3.96042
TMEFF1	-2.18455	0.000103	1.34e-05	-5.69454	2.90256
PRPS2	2.1839	1.31e-05	1.09e-06	6.84485	5.43586
PARP11	-2.18318	2.58e-06	1.49e-07	-7.81717	7.44463
TMEM47	2.18298	0.000246	3.87e-05	5.22903	1.83734
KPNA3	-2.18203	3.06e-06	1.83e-07	-7.71494	7.23948
NF2	-2.18177	0.00764	0.00247	-3.45385	-2.28025
KCND3	-2.18172	9.69e-07	4.56e-08	-8.42847	8.64157
CD36	2.18082	0.000641	0.000122	4.73322	0.686092
MGC70863	2.17921	0.00072	0.000141	4.67368	0.54711
KCTD3	2.17862	0.00199	0.000484	4.14792	-0.681076
PGRMC1	2.17859	0.000407	7.16e-05	4.96326	1.22184
BTRC	-2.17754	1.01e-05	8e-07	-6.99143	5.74685
RAC2	2.1763	0.00101	0.000212	4.49824	0.137206
TRPS1	2.17484	4.57e-07	1.86e-08	8.90769	9.54451
CDC40	-2.1744	5.55e-06	3.82e-07	-7.34946	6.49435
SERINC1	2.17429	0.00138	0.000313	4.33268	-0.249763
CCDC73	2.17412	3.93e-05	4.14e-06	6.2241	4.08829
MOSC2	2.17272	0.00161	0.000377	4.2539	-0.433772
SIM1	-2.17165	4.15e-05	4.41e-06	-6.19441	4.02263
PRKD1	2.16827	8.67e-07	3.98e-08	8.50072	8.77966
PLEKHQ1	2.16818	1.08e-07	3.32e-09	9.8797	11.2836
NOPE	2.16788	1.58e-06	8.3e-08	8.11611	8.03632
KIAA1600	-2.16653	0.000122	1.65e-05	-5.60328	2.69525
MS4A6A	2.16635	7.39e-05	8.97e-06	5.87428	3.30842
ZNF536	2.16616	3.91e-06	2.49e-07	7.56015	6.92613
COL6A2	2.16346	2.19e-06	1.22e-07	7.91846	7.64649
C21orf59	-2.16228	1.24e-05	1.02e-06	-6.87777	5.50595
TSC22D2	-2.16215	7.86e-05	9.69e-06	-5.83961	3.2304
LTC4S	2.16185	1.27e-06	6.35e-08	8.25552	8.30809
LANCL2	-2.16025	2.1e-07	7.24e-09	-9.43235	10.4983
CTSL2	2.158	0.000157	2.24e-05	5.46891	2.38859
C14orf152	-2.15608	1.96e-06	1.07e-07	-7.98745	7.78316
OLR1	-2.15595	3.36e-05	3.41e-06	-6.31273	4.28363
DNAJC12	2.15574	3.87e-06	2.47e-07	7.56512	6.93624
REEP1	2.15317	5.08e-06	3.42e-07	7.40349	6.60565
C7	2.15309	2.09e-06	1.15e-07	7.95009	7.70922
LYAR	-2.15269	0.00035	5.95e-05	-5.04303	1.40702
SUFU	-2.15223	3.38e-06	2.06e-07	-7.65584	7.12022
CXorf57	-2.15151	0.0015	0.000346	-4.29062	-0.348024
CTSS	2.15068	0.000206	3.11e-05	5.32417	2.05653
ABHD5	-2.15026	1.97e-06	1.08e-07	-7.98217	7.77273
FABP4	2.14971	0.000252	3.98e-05	5.21664	1.80875
H19	2.14953	0.00023	3.56e-05	5.26604	1.92268
SPATA7	-2.14938	2.71e-06	1.58e-07	-7.78797	7.38618
MAD2L1	-2.14809	0.000426	7.57e-05	-4.9389	1.16521
SFRS3	-2.14809	3.25e-06	1.96e-07	-7.68004	7.16911
MCM8	-2.14793	0.000786	0.000157	-4.62728	0.438757
KAL1	2.14788	4.05e-06	2.6e-07	7.53896	6.88297
C12orf10	-2.14749	3.67e-07	1.42e-08	-9.05514	9.81618
OXT	-2.14743	7.72e-05	9.49e-06	-5.84876	3.25101
MANEA	-2.14707	0.000172	2.51e-05	-5.4175	2.27086
SMARCA1	2.14696	0.00781	0.00253	3.4427	-2.30547
CAPN2	2.14689	8.45e-06	6.39e-07	7.09982	5.97496
NR1H3	-2.14597	0.000106	1.39e-05	-5.67943	2.86829
HRB	-2.14539	0.000107	1.42e-05	-5.66965	2.84611
TNS3	2.14522	0.0184	0.00706	2.99564	-3.2958
ACOT2	2.14221	0.0002	3e-05	5.34026	2.09353
SLC1A3	2.14209	2.09e-06	1.15e-07	7.95006	7.70918
SPG3A	-2.14185	2.94e-06	1.74e-07	-7.73889	7.28767
HDAC7A	2.14179	0.00445	0.00128	3.73377	-1.64124
ANKRD25	2.14152	7.46e-05	9.08e-06	5.8687	3.29588
HIVEP2	2.14119	9.94e-06	7.77e-07	7.00553	5.77661
LUM	2.14068	0.000128	1.75e-05	5.57741	2.63635
SMCP	-2.14037	1.31e-06	6.65e-08	-8.23127	8.261
SNAP29	-2.13988	3.05e-05	3.04e-06	-6.36582	4.40017
GFER	-2.13971	2.87e-06	1.69e-07	-7.75356	7.31714
B2M	2.13917	3.7e-06	2.31e-07	7.59748	7.002
ATP5S	-2.13909	0.000445	7.96e-05	-4.91748	1.1154
IFT81	-2.13861	6.63e-05	7.9e-06	-5.93136	3.43661
SLC2A10	2.13813	8.67e-07	3.98e-08	8.49999	8.77828
GRB14	2.13812	6.45e-05	7.62e-06	5.94748	3.47273
CCL27	-2.13808	3.31e-06	2e-07	-7.66926	7.14735
RNF183	-2.13796	1.17e-06	5.77e-08	-8.30481	8.40354
PHACS	2.13653	7.29e-07	3.23e-08	8.61196	8.99093
LOC339803	-2.13647	0.0161	0.00602	-3.06578	-3.14351
NAP1L4	-2.1364	5.36e-05	6.09e-06	-6.04832	3.69814
KIF26A	-2.13579	9.65e-05	1.24e-05	-5.72998	2.98285
PCYT1B	-2.13501	3.28e-07	1.23e-08	-9.13744	9.96658
FNDC3B	2.134	4.4e-05	4.74e-06	6.16216	3.95122
DCBLD2	2.1336	0.00105	0.000223	4.47761	0.08898
MID1	2.13278	0.00546	0.00165	3.62515	-1.89047
ZNF124	-2.13263	6.84e-06	4.94e-07	-7.22361	6.23356
KBTBD10	-2.13247	0.000353	6e-05	-5.03918	1.39811
WARS	-2.13173	0.000159	2.28e-05	-5.45986	2.36789
TMEM16F	2.13133	2.36e-07	8.32e-09	9.35347	10.3572
ARPM1	-2.13076	0.000107	1.41e-05	-5.67212	2.85171
GTPBP2	-2.13064	4.84e-06	3.24e-07	-7.4306	6.66136
GPR128	2.13038	0.0665	0.0329	2.28918	-4.73776
LACTB	-2.12836	0.000101	1.32e-05	-5.70274	2.92115
XAF1	2.12751	0.00391	0.0011	3.79948	-1.48983
ATAD2	-2.12744	0.000529	9.75e-05	-4.83045	0.912782
RPGRIP1L	-2.12736	2.51e-07	9.07e-09	-9.30513	10.2703
ERBB4	2.12666	1.86e-05	1.64e-06	6.65048	5.01915
C13orf18	-2.12508	0.000547	0.000102	-4.81311	0.872393
ALDH7A1	2.12437	1.47e-06	7.59e-08	8.16285	8.12774
MEX3B	-2.1242	3.76e-07	1.47e-08	-9.03712	9.78314
DLL1	2.12168	0.00497	0.00147	3.67532	-1.77553
MYOZ2	2.12123	2.97e-06	1.76e-07	7.73275	7.27532
SH3BGRL	2.12033	5.16e-06	3.49e-07	7.39423	6.5866
CYP11A1	2.11899	3.22e-06	1.94e-07	7.68598	7.1811
PDXDC1	-2.11881	0.00386	0.00108	-3.80656	-1.4735
POLR2D	-2.11854	1.94e-06	1.06e-07	-7.99203	7.79221
EPHX1	2.11657	2.19e-06	1.22e-07	7.91764	7.64485
LOC402778	2.1146	5.18e-05	5.83e-06	6.06845	3.743
FAM20C	2.11439	6.49e-06	4.63e-07	7.25525	6.29933
ACTR2	-2.11389	2.15e-05	1.97e-06	-6.56604	4.83662
TGFB2	-2.11351	0.00314	0.00084	-3.91342	-1.22633
CHN1	-2.11325	0.00261	0.00067	-4.00974	-1.00275
PDE5A	-2.11216	5.15e-05	5.77e-06	-6.07247	3.75195
FGF12	-2.11006	0.000415	7.34e-05	-4.95263	1.19711
SYNJ1	-2.10998	4.64e-05	5.07e-06	-6.13109	3.88228
LONRF3	-2.10981	2.82e-05	2.75e-06	-6.41089	4.49886
FAM113B	2.10928	5e-07	2.07e-08	8.85022	9.43784
SERPING1	2.10889	6.9e-07	3.04e-08	8.64442	9.05227
WDR60	-2.10859	0.000526	9.67e-05	-4.83399	0.921044
TDRD7	-2.10755	2.6e-05	2.5e-06	-6.45505	4.59529
GTPBP10	-2.10706	0.000221	3.39e-05	-5.28752	1.97218
AHCTF1	-2.10511	0.000108	1.42e-05	-5.66838	2.84323
TUBE1	-2.10507	4.47e-06	2.95e-07	-7.4774	6.75726
SLC26A7	-2.10409	2.04e-05	1.84e-06	-6.599	4.90798
HSF1	-2.10407	0.0001	1.3e-05	-5.70783	2.93269
AP3B2	-2.10383	1.51e-06	7.84e-08	-8.14608	8.09497
AKT1	2.1027	0.000186	2.76e-05	5.37707	2.17809
COL1A2	2.10257	0.000108	1.42e-05	5.66936	2.84544
GPC6	-2.10189	3.84e-06	2.44e-07	-7.57077	6.94773
TNFAIP1	2.10077	1.89e-06	1.02e-07	8.01126	7.83019
LYVE1	2.10054	6.9e-05	8.24e-06	5.9119	3.39295
DHRS7	2.0999	2.48e-05	2.37e-06	6.48112	4.65211
GLO1	2.09955	0.000304	4.98e-05	5.11994	1.58524
WBP5	2.09866	3.7e-05	3.85e-06	6.25652	4.15984
GNAQ	2.0985	7.21e-06	5.26e-07	7.19373	6.17134
F8	2.0982	1.01e-05	7.91e-07	6.99693	5.75845
ARNTL2	-2.09798	0.00115	0.00025	-4.42807	-0.026819
GPR137	-2.09791	9.96e-05	1.29e-05	-5.7119	2.9419
ITPR3	2.09788	0.000544	0.000101	4.81619	0.879553
LPHN3	2.09758	0.000806	0.000162	4.61337	0.406267
PTPRE	2.09743	2.27e-06	1.28e-07	7.89413	7.59813
MAPRE3	-2.09668	7.97e-07	3.61e-08	-8.55197	8.8772
PROK1	2.09581	2.95e-05	2.91e-06	6.38561	4.44353
GDF10	2.09523	0.000831	0.000168	4.59804	0.370454
TTLL7	-2.09506	0.000118	1.58e-05	-5.62206	2.73799
RGS22	-2.09485	0.000853	0.000173	-4.58424	0.338206
GDAP1	-2.09477	0.0019	0.000458	-4.17084	-0.627625
RAP2C	2.09427	9.46e-05	1.21e-05	5.74098	3.00774
BCL10	-2.09347	1.86e-06	1e-07	-8.01935	7.84614
LYRM1	-2.09334	9.34e-06	7.2e-07	-7.04233	5.85417
ROS1	-2.09315	2.4e-05	2.26e-06	-6.50147	4.6964
AKR1C3	2.09285	6.73e-06	4.86e-07	7.23189	6.2508
FRAG1	-2.09185	1.17e-05	9.53e-07	-6.90841	5.57106
DCC	-2.09154	4.62e-05	5.04e-06	-6.13399	3.88874
OSBP2	-2.0913	0.000252	3.99e-05	-5.21609	1.80748
CLU	2.09101	0.000111	1.48e-05	5.65146	2.80479
SEPT6	2.09071	9.36e-05	1.19e-05	5.7462	3.01955
CD14	2.09045	0.00353	0.00097	3.85246	-1.36745
THUMPD3	-2.0904	1.98e-05	1.77e-06	-6.61545	4.94353
RSBN1	-2.08994	0.000108	1.44e-05	-5.66461	2.83466
WDR1	-2.08915	0.000304	4.99e-05	-5.1189	1.58283
ACTL6A	-2.08848	4.81e-05	5.3e-06	-6.1115	3.83878
TRIM6	-2.08766	5.7e-05	6.56e-06	-6.01496	3.6237
COL2A1	-2.08761	7.36e-06	5.4e-07	-7.18063	6.14401
ENPP5	2.08749	9.8e-05	1.26e-05	5.72183	2.9644
TAPBPL	2.0873	3.83e-06	2.43e-07	7.5728	6.95185
EXOSC9	-2.08596	0.000166	2.4e-05	-5.43835	2.31862
PDXK	-2.0856	2.43e-05	2.3e-06	-6.49384	4.6798
NPY	-2.08429	1.36e-06	6.93e-08	-8.20955	8.21878
EPB41L5	-2.08398	0.000322	5.37e-05	-5.08762	1.51039
SERPINA6	2.08337	2.72e-06	1.59e-07	7.78378	7.37779
CAMK1	2.07985	2.34e-05	2.2e-06	6.51445	4.72463
RFESD	-2.07904	0.00034	5.73e-05	-5.05905	1.44417
FOXM1	-2.07698	4.4e-06	2.89e-07	-7.48729	6.7775
NPAL2	2.07679	1.23e-06	6.14e-08	8.27237	8.34076
C20orf20	-2.07467	7.48e-07	3.34e-08	-8.59338	8.95576
DNAJB9	-2.07433	0.000144	2e-05	-5.51729	2.4992
PTGES	2.07375	3.48e-06	2.14e-07	7.63486	7.07777
KIAA1683	-2.07321	7.72e-06	5.73e-07	-7.152	6.08423
AMZ2	-2.07315	0.000206	3.1e-05	-5.32592	2.06054
CRLF3	-2.07262	2.39e-07	8.46e-09	-9.3441	10.3403
GDPD5	-2.07226	0.0194	0.00752	-2.96783	-3.35582
EPB41L3	-2.07186	0.000113	1.51e-05	-5.64189	2.78306
WDR51A	-2.07179	4.84e-05	5.34e-06	-6.10764	3.8302
SLC25A37	2.07137	2.53e-06	1.46e-07	7.82906	7.46839
VRK3	-2.07057	1.57e-06	8.25e-08	-8.11982	8.0436
C1GALT1C1	2.07055	7.96e-07	3.6e-08	8.55367	8.88043
LOC644353	2.07024	2.8e-06	1.64e-07	7.76791	7.34596
ASB1	-2.06802	8.69e-07	4e-08	-8.49808	8.77464
FAM127B	2.06762	1.46e-06	7.54e-08	8.16627	8.13441
LRRN2	2.06693	8.11e-06	6.07e-07	7.12455	6.02679
ASPH	2.06693	0.000774	0.000154	4.63589	0.458866
ZRANB2	-2.06684	3.46e-06	2.11e-07	-7.64219	7.0926
HLA-DPB1	2.06671	5.99e-06	4.22e-07	7.30036	6.39287
CKMT2	2.06641	0.000157	2.24e-05	5.46895	2.38869
CTSK	2.06519	5.55e-06	3.83e-07	7.34796	6.49125
ALDOC	2.06439	8.11e-06	6.07e-07	7.12432	6.02631
PPP3CA	2.06383	2.57e-05	2.47e-06	6.46206	4.61058
STAB2	-2.06318	0.000432	7.69e-05	-4.93214	1.14949
POFUT2	-2.06313	7.12e-07	3.15e-08	-8.62557	9.01667
TNFSF13B	2.06302	2.1e-06	1.16e-07	7.94526	7.69966
TSSK3	-2.0628	3.17e-05	3.18e-06	-6.34515	4.35484
GAL	-2.06272	5.35e-07	2.28e-08	-8.79934	9.34303
BDP1	-2.06217	9.21e-06	7.07e-07	-7.05067	5.87172
PLAT	2.06195	4.05e-05	4.28e-06	6.2084	4.05358
CX3CR1	2.06182	3.7e-06	2.32e-07	7.59652	7.00004
MGC33212	-2.06166	1.1e-07	3.39e-09	-9.86688	11.2614
GAS7	2.06042	9.21e-05	1.17e-05	5.75427	3.03781
ARID5B	2.05847	0.000194	2.89e-05	5.35699	2.13197
EXOC4	-2.05838	0.0012	0.000264	-4.40571	-0.079086
LOC389765	-2.05802	1.01e-05	7.88e-07	-6.99876	5.76232
LGALS3	2.05434	6.62e-06	4.75e-07	7.24307	6.27403
HDAC8	2.05388	2.31e-07	8.08e-09	9.37017	10.3871
WDR62	-2.05358	0.0137	0.00495	-3.15208	-2.95438
PTDSS2	-2.05253	0.000215	3.28e-05	-5.30187	2.00521
INHA	2.05203	2.83e-05	2.77e-06	6.4089	4.4945
KATNB1	-2.052	7.66e-06	5.69e-07	-7.15588	6.09233
AHSA2	2.05098	6.37e-06	4.55e-07	7.26434	6.3182
GSTM5	2.05062	3.23e-05	3.25e-06	6.33449	4.33143
SOX2OT	2.05029	8.5e-05	1.07e-05	5.79626	3.13266
GRIA3	2.04978	0.000253	4e-05	5.21472	1.80431
IDH1	2.04975	0.00679	0.00214	3.51424	-2.14334
C1R	2.0489	1.51e-05	1.29e-06	6.76589	5.26718
EML1	-2.04882	6.61e-05	7.86e-06	-5.93339	3.44115
FANCD2	-2.04768	0.000134	1.85e-05	-5.55156	2.57741
WSB2	2.04704	4.8e-06	3.19e-07	7.43745	6.67542
TIMD4	-2.04703	0.00448	0.00129	-3.73077	-1.64814
LOXL2	2.04686	4.48e-05	4.84e-06	6.15248	3.92976
IL5	-2.04638	8.5e-06	6.44e-07	-7.09574	5.96641
ABCA8	2.04637	0.00424	0.00121	3.75948	-1.58207
TMOD2	-2.04472	3.99e-05	4.2e-06	-6.2167	4.07194
PLDN	-2.04459	2.5e-07	9.03e-09	-9.30799	10.2754
IQWD1	-2.04362	0.000812	0.000163	-4.60944	0.397067
NUP88	-2.04322	0.000277	4.48e-05	-5.16566	1.691
OMD	2.04117	7.31e-07	3.24e-08	8.60977	8.98679
BEX4	2.0411	7.21e-06	5.26e-07	7.19387	6.17163
NRP1	2.04095	2.86e-05	2.8e-06	6.40322	4.48207
CUL4B	2.04084	7.66e-05	9.39e-06	5.85344	3.26153
MESP1	-2.04021	0.00299	0.000792	-3.93845	-1.16829
LOC389831	2.03973	0.00329	0.00089	3.88893	-1.28307
S100A13	2.03907	2.42e-05	2.29e-06	6.4972	4.68712
TMEM53	2.03907	1.42e-05	1.2e-06	6.79982	5.33977
PPM1D	-2.03866	7.39e-05	8.96e-06	-5.87443	3.30875
PGCP	2.03858	7.54e-05	9.2e-06	5.86261	3.28217
BEX1	2.03847	0.000153	2.16e-05	5.48331	2.42154
CFH	2.03738	3.06e-05	3.05e-06	6.36429	4.39682
MTRF1L	-2.03717	0.000251	3.95e-05	-5.21997	1.81644
RYR2	-2.0362	3.62e-05	3.73e-06	-6.27083	4.1914
PTBP1	-2.03573	1.34e-06	6.82e-08	-8.218	8.2352
CAPN5	2.03553	3.78e-07	1.48e-08	9.03303	9.77562
SLC39A9	-2.03456	2.42e-07	8.65e-09	-9.33218	10.3189
CD81	2.03407	7.21e-05	8.68e-06	5.88866	3.34075
SLC7A2	-2.0335	1.77e-05	1.54e-06	-6.68083	5.08454
IFT74	-2.03333	0.00131	0.000295	-4.35758	-0.191574
HSD17B11	2.03319	0.000175	2.55e-05	5.41082	2.25554
IL18	2.03261	4.84e-06	3.23e-07	7.43223	6.6647
HSD17B6	2.03261	0.000386	6.68e-05	4.99308	1.2911
FLJ31438	-2.03243	9.52e-05	1.22e-05	-5.73702	2.99879
MTM1	2.03159	2.01e-07	6.79e-09	9.46838	10.5624
ARL11	-2.03096	1.92e-05	1.7e-06	-6.6354	4.98661
C1QB	2.03007	4.71e-05	5.17e-06	6.12241	3.86302
ACSL4	2.0298	0.000118	1.59e-05	5.61814	2.72907
TESC	-2.02975	9.53e-07	4.47e-08	-8.43867	8.6611
TFE3	2.02794	3.36e-07	1.26e-08	9.12073	9.93611
PIK3R1	2.02719	8.25e-05	1.03e-05	5.81342	3.17137
TBCCD1	-2.02713	0.00177	0.000421	-4.20672	-0.543915
NDUFA11	-2.02668	6.06e-06	4.27e-07	-7.29453	6.3808
TUBGCP4	-2.02596	7.41e-07	3.3e-08	-8.60071	8.96963
TMEM189	-2.02582	2.19e-06	1.22e-07	-7.9195	7.64855
C21orf105	-2.02548	4.66e-06	3.09e-07	-7.45395	6.70924
DHCR7	2.02536	1.35e-06	6.86e-08	8.21478	8.22894
GDA	-2.0249	5.73e-06	3.99e-07	-7.32846	6.45099
CITED1	2.02481	1.94e-05	1.72e-06	6.62828	4.97125
COQ7	-2.02282	6.35e-05	7.47e-06	-5.95643	3.49279
SMC5	2.02245	0.000432	7.7e-05	4.9317	1.14846
VCL	2.02236	5.93e-06	4.16e-07	7.30721	6.40703
ZNF257	-2.02235	0.00475	0.00139	-3.70004	-1.7188
NOVA2	-2.02023	1.29e-05	1.07e-06	-6.85384	5.45502
MAGED1	2.02002	6.19e-06	4.4e-07	7.28063	6.352
TRIM25	2.01903	1.17e-06	5.74e-08	8.3079	8.40951
FBXL10	-2.01777	8.68e-07	3.99e-08	-8.4991	8.77658
TAF1C	2.0177	0.000102	1.34e-05	5.69523	2.90413
KLF8	2.01726	8.52e-05	1.07e-05	5.79497	3.12974
GOSR2	-2.01639	7.31e-05	8.83e-06	-5.88107	3.32369
NFIC	2.01627	0.000191	2.84e-05	5.36395	2.14796
PEX11A	-2.01616	9.88e-05	1.27e-05	-5.71743	2.95444
GSTA3	2.01512	2.25e-05	2.08e-06	6.53994	4.78
IFI44L	2.01457	5.18e-05	5.83e-06	6.06817	3.74238
GAMT	2.01348	9.7e-07	4.58e-08	8.42676	8.63829
C14orf118	-2.01269	0.000404	7.07e-05	-4.96823	1.23339
FAM120A	2.01215	0.000749	0.000147	4.65342	0.499799
SERHL	-2.01179	9.53e-07	4.47e-08	-8.43865	8.66106
MTUS1	2.00966	2.84e-07	1.04e-08	9.22692	10.1291
CPA2	-2.00952	0.000185	2.73e-05	-5.38127	2.18773
KCTD17	-2.0088	5.59e-06	3.87e-07	-7.34357	6.48219
FAM82A	-2.00837	1.4e-05	1.17e-06	-6.81008	5.36169
GYPC	2.00724	1.4e-06	7.2e-08	8.18981	8.18033
SERPINB1	2.00676	4.22e-06	2.74e-07	7.51261	6.82922
ADSSL1	-2.00631	2.32e-05	2.17e-06	-6.52172	4.74042
SKIP	-2.00575	6.62e-07	2.9e-08	-8.66851	9.09769
RANBP9	-2.00567	0.0018	0.000429	-4.19844	-0.563223
TTLL5	-2.00558	0.00323	0.000872	-3.89789	-1.26231
NAT6	-2.00557	0.000121	1.63e-05	-5.60702	2.70376
ZNF35	-2.00539	3.47e-06	2.13e-07	-7.63823	7.08459
TM4SF1	2.00502	0.00201	0.00049	4.14267	-0.693309
HAS2	-2.00368	0.000116	1.55e-05	-5.63119	2.75874
QKI	2.00319	1.14e-06	5.57e-08	8.32376	8.44015
DYSF	2.0027	8.2e-07	3.74e-08	8.53365	8.84239
DDA1	-2.00265	6.63e-05	7.89e-06	-5.93154	3.43701
IMMP1L	-2.00082	3.64e-07	1.4e-08	-9.06288	9.83037
TMEM48	-1.99924	3.4e-07	1.28e-08	-9.11292	9.92186
CALU	1.99819	8.04e-05	9.97e-06	5.82683	3.2016
TRIP6	1.99816	9.87e-06	7.7e-07	7.01009	5.78621
CTSA	1.99773	0.000109	1.44e-05	5.66279	2.83052
CAMK4	-1.99732	0.000144	2.01e-05	-5.51656	2.49753
IFITM3	1.99673	6.35e-06	4.53e-07	7.26609	6.32183
GMPR	1.99626	1.5e-06	7.78e-08	8.14954	8.10174
ZNF318	-1.99562	0.000303	4.97e-05	-5.12043	1.58636
NCAPG2	-1.9956	0.000538	9.94e-05	-4.82225	0.893676
UCK2	-1.99531	1.11e-05	8.91e-07	-6.94031	5.63872
PIK3R3	-1.99466	1.91e-06	1.03e-07	-8.00441	7.81668
CDKN1A	1.99336	7.61e-07	3.41e-08	8.5826	8.93534
NRG1	-1.99293	5.81e-08	1.66e-09	-10.2881	11.9789
NAALAD2	1.99286	0.00124	0.000276	4.38579	-0.125654
SETBP1	1.99219	5.12e-05	5.73e-06	6.07603	3.75988
L1TD1	-1.99203	0.0294	0.0125	-2.74179	-3.83499
CTDSPL	1.99187	2.1e-06	1.16e-07	7.94581	7.70076
ANXA5	1.99106	0.00125	0.000279	4.3812	-0.136364
RAB34	1.99059	2.95e-07	1.09e-08	9.20261	10.085
FNBP1	1.99033	3.48e-06	2.14e-07	7.63569	7.07945
STAU2	1.98878	7.79e-06	5.8e-07	7.14649	6.07269
MBD2	1.98865	9.15e-07	4.24e-08	8.46738	8.71603
NDUFB3	-1.98765	4.16e-05	4.42e-06	-6.19352	4.02067
CLIP3	1.98679	1.77e-07	5.81e-09	9.55664	10.719
KIAA0586	-1.98652	5.55e-06	3.83e-07	-7.34798	6.49129
WDR52	-1.98631	1.57e-05	1.35e-06	-6.74452	5.22137
GNS	-1.98627	2.51e-05	2.39e-06	-6.47555	4.63997
TMOD3	-1.98619	0.000514	9.42e-05	-4.84513	0.946989
ACADL	1.98615	0.000137	1.9e-05	5.53985	2.55069
KIAA0895	-1.98559	0.00109	0.000234	-4.45677	0.040272
PCSK5	1.9854	2.09e-05	1.9e-06	6.58412	4.87577
SHMT1	-1.98527	0.000159	2.27e-05	-5.46159	2.37184
ZNF599	-1.98504	0.00151	0.000349	-4.28703	-0.356404
DNTT	-1.98479	2.29e-05	2.13e-06	-6.5304	4.75928
FAM26B	1.98402	1.37e-06	7.02e-08	8.20335	8.20669
HLA-DOA	1.98392	9.76e-05	1.25e-05	5.72442	2.97026
FAM104A	-1.98368	0.00202	0.000493	-4.13989	-0.699791
SLC40A1	1.98367	3.53e-05	3.63e-06	6.28399	4.22039
PBXIP1	-1.98353	1.5e-06	7.78e-08	-8.14967	8.10198
MAF	1.98336	3.02e-05	3e-06	6.3712	4.41195
OGDH	-1.98329	5.59e-06	3.88e-07	-7.3424	6.47978
TGM4	1.98284	4.16e-05	4.43e-06	6.19305	4.01963
C15orf52	1.9821	4.26e-05	4.56e-06	6.17989	3.9905
SOX2	1.98188	6.05e-05	7.06e-06	5.98171	3.54938
GPR124	1.9818	4.11e-07	1.64e-08	8.97842	9.67518
RIN3	-1.98165	2.89e-06	1.71e-07	-7.74908	7.30814
AGER	1.981	0.000185	2.73e-05	5.38211	2.18965
TCEA1	-1.98098	0.000842	0.000171	-4.59019	0.352091
NGEF	1.98079	4.38e-06	2.86e-07	7.49214	6.78741
ZFP36	1.98051	0.000126	1.71e-05	5.58621	2.65638
DIAPH2	1.9804	5.15e-05	5.78e-06	6.07205	3.75102
TMEM132C	1.98014	4.69e-06	3.12e-07	7.44912	6.69935
ENDOD1	1.97926	3.66e-05	3.8e-06	6.26302	4.17418
GRAMD1C	-1.97701	1.37e-05	1.14e-06	-6.82165	5.38639
PLEKHG1	1.97637	8.15e-05	1.01e-05	5.81985	3.18587
SOSTDC1	-1.97523	1.21e-06	6.02e-08	-8.28311	8.36155
MEP1B	-1.97468	0.00409	0.00116	-3.77743	-1.54069
SEPT4	-1.9744	7.07e-06	5.14e-07	-7.20477	6.19433
FHOD3	1.97403	0.00011	1.46e-05	5.65637	2.81595
NCF4	1.97283	2.2e-05	2.02e-06	6.55453	4.81166
EGF	1.97281	2.85e-06	1.68e-07	7.75823	7.32653
E2F8	-1.97156	0.000451	8.09e-05	-4.9106	1.0994
DSN1	-1.97141	8.5e-05	1.07e-05	-5.79692	3.13415
GCC1	-1.97107	7.65e-07	3.43e-08	-8.57879	8.92811
ITGA6	1.97021	5.68e-05	6.52e-06	6.01731	3.62896
SDCBP	1.96988	0.00101	0.000213	4.49655	0.133266
ST3GAL4	1.96883	9.46e-05	1.21e-05	5.74125	3.00834
GSTA4	1.96838	2.29e-06	1.3e-07	7.88864	7.58721
ELK1	1.96801	1.74e-07	5.68e-09	9.56995	10.7425
EML4	-1.9676	6.64e-05	7.9e-06	-5.93092	3.43561
C14orf159	1.96721	8.89e-05	1.13e-05	5.77224	3.07841
KIAA0372	1.9663	1.01e-05	7.88e-07	6.99894	5.7627
VTN	1.96619	4.8e-06	3.2e-07	7.43672	6.67391
LOC162073	1.96503	0.000189	2.8e-05	5.36992	2.16168
FANCM	-1.96467	0.000152	2.15e-05	-5.48673	2.42936
SDC4	1.9644	3.63e-06	2.25e-07	7.61042	7.02824
ANXA1	1.96375	0.000396	6.89e-05	4.97979	1.26024
OSR2	1.96279	1.26e-05	1.03e-06	6.86948	5.48832
PLXNA1	1.96257	2.18e-05	2e-06	6.55892	4.82117
GOLGA8A	-1.96235	0.00135	0.000305	-4.34429	-0.222623
IL33	1.9623	5.55e-06	3.82e-07	7.34909	6.49359
TRERF1	1.96172	4.35e-05	4.67e-06	6.16897	3.96632
LAMC3	1.9614	2.74e-05	2.66e-06	6.42737	4.53487
AMOTL2	1.9598	0.000457	8.21e-05	4.90409	1.08425
RP5-1077B9.4	-1.95925	0.000333	5.59e-05	-5.07	1.46956
TXNL4B	1.95904	7.04e-06	5.12e-07	7.207	6.19899
MCCC2	1.95886	5.77e-07	2.49e-08	8.75074	9.25217
TMEM158	1.95808	0.00039	6.77e-05	4.98743	1.27798
APOBEC3C	1.95795	6.24e-07	2.71e-08	8.70437	9.16516
PTPLA	1.95724	0.000891	0.000183	4.56194	0.2861
EID1	1.95713	0.000266	4.26e-05	5.18799	1.74259
CFB	1.95292	1.64e-05	1.41e-06	6.72118	5.17128
CDC6	-1.9528	1.94e-07	6.47e-09	-9.49564	10.6109
SLCO2B1	1.95225	5.1e-08	1.4e-09	10.3884	12.1464
FLJ20160	-1.95171	0.000391	6.78e-05	-4.98645	1.27571
TXN2	1.95148	5.73e-07	2.47e-08	8.75569	9.26145
FBXO21	1.95114	4.95e-05	5.49e-06	6.09572	3.80371
NSBP1	1.95111	2.39e-05	2.25e-06	6.50427	4.7025
PRDX3	1.95055	0.000112	1.49e-05	5.64931	2.79992
C10orf116	1.95035	8.93e-06	6.82e-07	7.06857	5.90936
RAB31	1.95022	8.53e-05	1.08e-05	5.7931	3.12552
TRIM21	1.9489	2.92e-07	1.08e-08	9.21023	10.0988
HS2ST1	1.94869	0.00278	0.000727	3.97525	-1.08289
CCDC82	-1.94858	0.000359	6.13e-05	-5.02981	1.37635
FLJ39632	1.94792	0.000454	8.16e-05	4.90658	1.09004
TSPO	1.94702	8.93e-06	6.81e-07	7.06861	5.90943
MLPH	1.94649	3.98e-06	2.54e-07	7.55014	6.90575
AP1G1	-1.94647	0.000151	2.13e-05	-5.49115	2.43948
KLHL24	-1.94641	0.000596	0.000112	-4.77049	0.773027
LILRB2	1.94608	4.75e-05	5.22e-06	6.11802	3.85328
INPP4A	-1.94519	2.11e-05	1.92e-06	-6.57837	4.86332
ODF2L	-1.94467	0.000173	2.52e-05	-5.41606	2.26756
MAP1B	1.94407	0.000859	0.000175	4.58019	0.328747
SLC43A3	1.94386	0.000175	2.56e-05	5.40942	2.25232
SLC35D3	1.94334	0.00018	2.64e-05	5.39598	2.22149
LAMA4	1.94271	0.000505	9.23e-05	4.85403	0.967704
XPO4	-1.94254	0.00115	0.000249	-4.42997	-0.022381
APOL3	1.94186	0.01	0.00339	3.31613	-2.59015
C1QTNF2	1.94158	5.12e-05	5.71e-06	6.07732	3.76276
CGNL1	1.94068	8.33e-06	6.28e-07	7.10816	5.99245
HIST1H4H	1.94023	1.01e-05	7.92e-07	6.99648	5.75751
WDR76	-1.93982	7.39e-06	5.43e-07	-7.17782	6.13814
FAM84A	1.93887	2.44e-05	2.32e-06	6.49074	4.67306
NUSAP1	-1.9382	0.0014	0.000319	-4.32531	-0.266969
DUSP5	-1.93794	0.000221	3.39e-05	-5.28693	1.97082
APP	1.93669	0.00122	0.00027	4.39499	-0.104142
MCTP2	-1.93626	5.39e-06	3.67e-07	-7.36961	6.53591
LRRC37B2	-1.93614	0.000657	0.000126	-4.72018	0.655658
BUB1B	-1.93578	0.0149	0.00549	-3.1061	-3.05537
CIP29	-1.93482	0.0457	0.0211	-2.49932	-4.32921
CAMK1D	-1.93383	0.00151	0.000348	-4.28833	-0.353376
FUT8	1.93371	0.000128	1.74e-05	5.5788	2.6395
GGTA1	1.93268	3.52e-05	3.61e-06	6.28658	4.22608
MTMR4	1.93179	9.21e-05	1.17e-05	5.75405	3.03731
HOMEZ	-1.93162	1.02e-05	8.07e-07	-6.98777	5.73912
RPS4Y1	1.93096	0.000147	2.07e-05	5.50268	2.46582
PRAP1	-1.93082	1.03e-05	8.11e-07	-6.98523	5.73375
NKD1	-1.93055	3.21e-05	3.23e-06	-6.33754	4.33814
NUDT11	1.93009	3.75e-05	3.92e-06	6.24894	4.14312
FGL2	1.93006	0.00117	0.000255	4.42004	-0.045579
FAM33A	1.92903	0.000156	2.21e-05	5.47372	2.39961
TRO	1.92829	0.000159	2.27e-05	5.46165	2.37198
GBP1	1.92806	0.00109	0.000233	4.45779	0.042662
C3orf60	-1.92704	5.84e-06	4.08e-07	-7.31686	6.42701
SYNPO	1.92538	3.5e-07	1.34e-08	9.08885	9.8779
MAP6	-1.92437	0.000248	3.9e-05	-5.22593	1.83019
EMX2	1.92413	1.14e-06	5.56e-08	8.32422	8.44104
VEGFB	1.92399	3.74e-06	2.36e-07	7.58732	6.98137
EIF4EBP2	1.92282	1.19e-05	9.69e-07	6.90045	5.55416
AOX1	1.92247	5.16e-06	3.49e-07	7.39441	6.58699
DGCR14	-1.92221	4.23e-06	2.76e-07	-7.51004	6.82398
SCAMP1	1.92205	0.000545	0.000101	4.81496	0.876707
C8orf33	1.92196	0.000252	3.98e-05	5.217	1.80958
MKRN1	-1.92187	1.96e-07	6.59e-09	-9.48557	10.593
TRIM22	1.92085	0.0026	0.000666	4.01227	-0.996884
CHRNB4	-1.92018	9.66e-06	7.5e-07	-7.02288	5.81319
DNAH7	-1.91996	0.0103	0.00351	-3.30104	-2.6239
RANGRF	-1.91933	3.47e-07	1.32e-08	-9.09729	9.89331
GRHPR	1.9184	9.28e-07	4.31e-08	8.45864	8.69932
FBXO6	-1.91801	6.47e-05	7.65e-06	-5.94533	3.46793
PLEKHG4	-1.91798	2.45e-05	2.32e-06	-6.48999	4.67142
HEATR3	-1.91734	0.00078	0.000155	-4.63162	0.448889
CREB3L1	1.91709	4.83e-06	3.22e-07	7.43321	6.66672
GOT2	1.91686	0.00104	0.000221	4.48032	0.095318
FZR1	1.91641	5.52e-05	6.32e-06	6.03193	3.66159
STARD13	1.91585	0.000938	0.000195	4.53461	0.222227
LAX1	1.91565	0.000115	1.54e-05	5.63204	2.76067
GALNTL4	1.91419	0.00495	0.00146	3.6777	-1.77007
RWDD3	1.91376	2.3e-06	1.3e-07	7.88599	7.58194
FAM5B	-1.91325	0.0002	3.01e-05	-5.33925	2.0912
OAT	1.91214	0.0146	0.00535	3.11803	-3.02922
CNTN1	-1.91201	4.33e-05	4.65e-06	-6.17086	3.97049
NSF	-1.91197	0.0016	0.000372	-4.25906	-0.42172
PCGF5	-1.91105	0.000906	0.000187	-4.55297	0.265121
STX6	1.91096	1.93e-05	1.72e-06	6.63027	4.97554
CCDC88A	-1.91037	2.17e-05	1.99e-06	-6.56187	4.82756
SGMS1	1.91005	0.00266	0.000687	3.99912	-1.02745
TCF7	-1.90942	3.84e-06	2.44e-07	-7.57119	6.94859
C10orf88	-1.90922	4.77e-05	5.25e-06	-6.11585	3.84845
HTRA3	1.9085	0.000225	3.47e-05	5.27628	1.9463
RIN2	1.90827	0.000738	0.000145	4.66118	0.517914
FLJ38717	1.90808	3.62e-05	3.73e-06	6.27157	4.19301
C1orf124	-1.90799	0.000487	8.85e-05	-4.87174	1.00895
FAM14A	1.9073	4.08e-07	1.62e-08	8.98341	9.68437
LGALS3BP	1.90703	2.25e-06	1.27e-07	7.90049	7.61077
ADFP	1.90603	6.98e-05	8.35e-06	5.90626	3.38029
CCNT1	-1.90577	1.2e-05	9.78e-07	-6.89572	5.54411
SH2D3A	-1.90539	2.07e-05	1.87e-06	-6.58986	4.88819
ZDHHC13	-1.90525	0.00165	0.000387	-4.2429	-0.459468
GAS6	1.9043	0.00266	0.000688	3.9985	-1.02888
CXorf6	1.90406	9.96e-05	1.29e-05	5.71192	2.94194
TLR1	1.90398	1.72e-05	1.49e-06	6.69542	5.11594
H6PD	1.90277	0.0446	0.0205	2.51272	-4.30249
TACC1	1.90218	0.0124	0.00441	3.20228	-2.84354
MRO	1.90119	2.28e-05	2.12e-06	6.53305	4.76505
INTS8	-1.90093	0.000679	0.000131	-4.70388	0.617611
ARD1B	-1.90017	0.000266	4.27e-05	-5.18699	1.7403
OLFML3	1.8972	5.51e-05	6.3e-06	6.03339	3.66484
NES	1.89643	7.39e-06	5.44e-07	7.17756	6.1376
TPD52L1	1.89642	0.000203	3.05e-05	5.33261	2.07594
UGT8	-1.89626	3.04e-06	1.81e-07	-7.71927	7.24819
ECH1	1.89601	0.000239	3.73e-05	5.24481	1.87375
HGSNAT	1.89593	1.01e-05	7.96e-07	6.99421	5.7527
NCAM1	1.89578	6.7e-06	4.82e-07	7.23567	6.25865
TCL1A	-1.89449	1.53e-06	7.97e-08	-8.13714	8.07749
C15orf29	1.89446	9.11e-05	1.16e-05	5.76024	3.0513
GYS2	-1.89279	3.39e-05	3.45e-06	-6.30684	4.27066
GNG12	1.89266	3.75e-07	1.46e-08	9.04045	9.78924
MLXIPL	1.8926	4.97e-06	3.34e-07	7.41539	6.63011
MEMO1	-1.89205	5.36e-06	3.64e-07	-7.37273	6.54235
ZNF706	-1.89157	9.01e-05	1.14e-05	-5.76566	3.06355
CACNA1H	-1.89119	0.000281	4.55e-05	-5.15907	1.67575
PARD6A	-1.89099	5.3e-05	5.99e-06	-6.05554	3.71423
SRI	1.8905	0.000103	1.35e-05	5.69071	2.89388
PCSK6	1.89032	1.83e-05	1.61e-06	6.66116	5.04218
EPDR1	1.89026	1.09e-06	5.28e-08	8.35131	8.49329
ZNF222	-1.88948	3.41e-05	3.47e-06	-6.304	4.26441
ME3	1.88866	1.94e-05	1.72e-06	6.6287	4.97216
TXNIP	1.88582	1.58e-05	1.36e-06	6.74053	5.21281
MCM7	-1.88532	3.72e-06	2.34e-07	-7.591	6.98884
HELZ	1.88487	7.81e-05	9.62e-06	5.84275	3.23747
CENPN	-1.88474	0.000227	3.51e-05	-5.27132	1.93485
FBXO3	-1.88458	1.15e-05	9.31e-07	-6.91941	5.5944
LAMA5	1.88427	3.44e-06	2.1e-07	7.646	7.10032
C10orf58	1.88414	0.000798	0.00016	4.61838	0.417949
POLR3C	-1.8838	2.02e-05	1.81e-06	-6.60477	4.92045
ARL6IP5	1.88374	4.31e-05	4.62e-06	6.17369	3.97676
MEA1	-1.88358	3.82e-05	4.01e-06	-6.23841	4.11989
AMDHD1	-1.8834	5.91e-06	4.15e-07	-7.30895	6.41064
ALPK2	-1.88294	3.53e-06	2.18e-07	-7.6258	7.05942
HMGCL	1.88203	2.36e-06	1.35e-07	7.86886	7.54781
CIRBP	1.88169	3.49e-05	3.57e-06	6.29151	4.23693
LY86	1.88124	1.21e-06	6.03e-08	8.28176	8.35895
MAGED2	1.88065	2.52e-05	2.41e-06	6.47183	4.63187
IFT172	-1.87979	1.79e-06	9.56e-08	-8.04363	7.894
ICK	1.87973	0.00116	0.000252	4.42435	-0.03551
RHOBTB1	1.87926	9.37e-06	7.23e-07	7.03987	5.84898
HECW1	-1.87921	3.3e-05	3.33e-06	-6.3231	4.30642
LOC286144	1.87857	0.000581	0.000109	4.78358	0.803558
HIAT1	-1.878	0.000216	3.31e-05	-5.29759	1.99536
FLVCR1	-1.87682	1.14e-05	9.23e-07	-6.92352	5.60313
MORF4L2	1.87661	0.0126	0.00452	3.19152	-2.86736
EN2	-1.87655	0.000206	3.12e-05	-5.3238	2.05568
PDE4DIP	1.87644	0.0116	0.00406	3.23844	-2.76336
TSC1	-1.8761	4.84e-05	5.35e-06	-6.10747	3.82981
TFR2	-1.87598	5.46e-07	2.34e-08	-8.78539	9.31699
CSE1L	-1.87546	0.00222	0.000551	-4.09232	-0.810631
PVT1	1.87535	5.55e-06	3.83e-07	7.34882	6.49303
SLC6A8	1.87517	3.68e-06	2.3e-07	7.60023	7.00758
GRID2	-1.87482	1.05e-05	8.36e-07	-6.97055	5.70273
CDC45L	-1.87477	0.000281	4.54e-05	-5.1604	1.67884
RAG2	-1.87412	5.56e-05	6.36e-06	-6.02842	3.65376
GPR162	1.87401	3.55e-06	2.2e-07	7.62263	7.053
KIAA1217	1.87339	7.48e-07	3.33e-08	8.59438	8.95765
C2orf42	-1.87324	0.00229	0.000573	-4.07613	-0.848326
BMP8A	-1.87285	0.000226	3.5e-05	-5.27365	1.94023
PSMD12	1.87126	8.76e-05	1.11e-05	5.77989	3.0957
LRFN4	-1.87116	0.00159	0.000369	-4.26261	-0.413434
KCMF1	-1.87051	0.000427	7.6e-05	-4.93768	1.16236
CHI3L2	1.86989	0.000106	1.39e-05	5.67752	2.86396
TRIM55	1.86909	2.62e-06	1.53e-07	7.80593	7.42214
JDP2	1.86832	0.000221	3.4e-05	5.28587	1.96837
CTNND2	-1.86832	0.00114	0.000247	-4.43294	-0.015444
HK1	-1.86751	8.08e-05	1e-05	-5.82469	3.19679
CMTM1	-1.86675	2.77e-06	1.63e-07	-7.77267	7.3555
MSH5	-1.86636	2.43e-07	8.75e-09	-9.3255	10.3069
NDRG4	1.8662	4.2e-06	2.72e-07	7.51692	6.83803
CENPB	1.86491	0.00029	4.7e-05	5.14476	1.64265
C19orf22	1.8644	5.71e-07	2.45e-08	8.7585	9.2667
HERC6	1.86373	1.33e-05	1.11e-06	6.83768	5.42057
CDO1	1.86342	0.00029	4.72e-05	5.14318	1.63902
PLSCR1	1.8634	3.6e-05	3.71e-06	6.2741	4.1986
HOMER1	1.86308	0.00155	0.000358	4.27616	-0.381792
WIPF3	1.86245	3.72e-06	2.34e-07	7.59232	6.99152
TNFRSF10B	1.86239	0.000581	0.000109	4.78285	0.801834
DHTKD1	1.86219	0.000419	7.42e-05	4.94759	1.18541
GK5	1.86216	0.00093	0.000193	4.53911	0.232722
PDE8B	1.86205	6.17e-06	4.37e-07	7.28318	6.35728
HLA-DPA1	1.86002	4.07e-05	4.31e-06	6.20554	4.04727
PRRX2	-1.85793	0.000811	0.000163	-4.60998	0.398345
SOX9	1.85696	0.000204	3.08e-05	5.32889	2.06738
TRIM69	1.85689	2.7e-05	2.62e-06	6.43454	4.55053
PDE3B	-1.85573	0.000299	4.89e-05	-5.128	1.60389
ROD1	1.8552	0.000367	6.29e-05	5.01912	1.35156
LIPA	1.85481	2.14e-05	1.95e-06	6.57002	4.84523
RFXDC2	-1.85371	1.09e-05	8.71e-07	-6.95119	5.66174
SC4MOL	1.85369	0.00365	0.00101	3.83491	-1.40803
HSPA14	-1.8536	6.07e-05	7.1e-06	-5.97888	3.54304
TMSB4Y	1.85282	0.000185	2.73e-05	5.38112	2.18739
MT3	1.85279	0.000319	5.3e-05	5.09299	1.52282
IRS1	1.85277	0.00585	0.0018	3.58985	-1.97114
FEZ2	1.85276	7.6e-05	9.29e-06	5.85822	3.2723
C17orf81	-1.85246	0.00573	0.00175	-3.60122	-1.94517
CP110	-1.85197	0.00116	0.000254	-4.42114	-0.043008
ZNF565	-1.8515	1.25e-05	1.03e-06	-6.87326	5.49636
TAF10	-1.85032	0.00078	0.000155	-4.63116	0.447811
SYT5	-1.84841	1.73e-05	1.51e-06	-6.69156	5.10764
CDCA3	-1.84835	6.13e-06	4.34e-07	-7.28766	6.36655
ARHGAP18	1.84818	0.0123	0.00438	3.2049	-2.83775
EFCAB6	1.84757	4.01e-06	2.57e-07	7.54528	6.89585
C20orf111	-1.84697	2.71e-05	2.62e-06	-6.43353	4.54831
TRAPPC6B	-1.84681	5.16e-05	5.79e-06	-6.07109	3.74889
ZFYVE26	1.84648	1.4e-05	1.17e-06	6.81069	5.36299
HHIP	1.84621	1.41e-05	1.19e-06	6.80377	5.3482
SP100	1.84558	0.000699	0.000136	4.68861	0.581965
PRAGMIN	1.84551	1.26e-06	6.29e-08	8.2598	8.31639
PQLC1	-1.84545	9.44e-07	4.41e-08	-8.44576	8.67468
AURKAPS1	1.84521	1.35e-06	6.87e-08	8.21416	8.22775
ORAI1	1.8443	2.72e-06	1.59e-07	7.785	7.38023
CMBL	1.84333	0.00166	0.000391	4.23876	-0.469136
C2CD2	1.84315	2.05e-05	1.85e-06	6.59584	4.90114
USP38	-1.84282	0.000139	1.93e-05	-5.53402	2.5374
C9orf58	1.8427	6.17e-06	4.38e-07	7.28283	6.35656
RB1	1.84236	0.00266	0.000688	3.9986	-1.02865
OLFML1	1.84195	1.04e-05	8.21e-07	6.97947	5.72157
KATNAL2	-1.84185	0.00072	0.000141	-4.67358	0.54688
CEP27	-1.84182	3.65e-07	1.42e-08	-9.05836	9.82208
HLA-DQA1	1.84175	0.0634	0.031	2.31709	-4.68466
ATP6V1G2	1.84151	6.61e-05	7.85e-06	5.93366	3.44177
AZU1	-1.84135	9.45e-06	7.31e-07	-7.03482	5.83834
YBX1	-1.8412	0.000171	2.48e-05	-5.4227	2.28276
COL17A1	-1.84087	0.00241	0.000611	-4.04855	-0.912519
ELL2	1.84058	2.27e-06	1.28e-07	7.89387	7.5976
BLR1	1.84011	6.97e-06	5.05e-07	7.21325	6.212
LRRN3	1.83953	0.000313	5.18e-05	5.10243	1.5447
CIDEB	1.83948	9.32e-07	4.33e-08	8.45609	8.69444
FLJ10232	1.83922	0.000199	2.98e-05	5.34251	2.09869
NSMAF	1.8388	0.0012	0.000265	4.4041	-0.082842
COL1A1	1.83875	1.29e-05	1.06e-06	6.85541	5.45835
PLXDC2	1.83817	5.43e-06	3.72e-07	7.36301	6.5223
ZNF395	1.83817	3.41e-05	3.47e-06	6.30471	4.26598
MTCH2	-1.83777	1.45e-05	1.23e-06	-6.78674	5.31179
KDELR3	1.83743	1.96e-05	1.75e-06	6.62236	4.95847
HLA-DMA	1.83734	6.99e-06	5.07e-07	7.21179	6.20896
VASN	1.83675	4.61e-05	5.02e-06	6.13566	3.89243
C2orf54	1.83671	2.61e-05	2.51e-06	6.45383	4.59263
RDH11	1.83566	0.00127	0.000285	4.3724	-0.156948
USP7	-1.83558	0.000266	4.25e-05	-5.18869	1.74421
UBIAD1	-1.83522	0.000158	2.26e-05	-5.46385	2.37702
LOC648556	-1.83516	2.47e-05	2.35e-06	-6.48408	4.65857
FETUB	-1.83503	7.86e-05	9.69e-06	-5.83939	3.2299
ALX1	-1.83485	0.000929	0.000192	-4.54008	0.235003
ADAM9	1.83475	0.00282	0.000738	3.96848	-1.09862
DAZAP1	-1.83468	2.06e-05	1.86e-06	-6.59204	4.89292
MSN	1.83463	0.0201	0.00785	2.94865	-3.39707
DMC1	-1.83355	0.00109	0.000235	-4.45468	0.035396
DENND4C	1.8331	0.00156	0.000362	4.27045	-0.395127
PHF10	-1.83309	6.49e-05	7.69e-06	-5.94319	3.46313
LOC390595	1.83263	5.29e-06	3.59e-07	7.38059	6.55853
CAPZA2	1.83196	0.00187	0.000451	4.17797	-0.610981
HNMT	1.83189	1.32e-07	4.19e-09	9.74338	11.0469
GPR34	1.83173	1.81e-05	1.59e-06	6.66606	5.05273
MTCP1	1.83143	0.000636	0.000121	4.73746	0.695973
ZNF567	-1.83131	0.000103	1.36e-05	-5.68963	2.89142
HMOX2	-1.83042	1e-06	4.77e-08	-8.4052	8.59692
CCDC8	1.83041	5.96e-05	6.94e-06	5.98942	3.56663
SH3PXD2B	1.83022	2.36e-05	2.22e-06	6.51047	4.71599
C16orf68	-1.82992	4.91e-05	5.44e-06	-6.09957	3.81225
CALR3	-1.82875	1.08e-05	8.61e-07	-6.95652	5.67303
RASAL1	1.82842	0.00246	0.000625	4.03904	-0.93463
WWTR1	1.82839	6.7e-05	8e-06	5.92569	3.42388
TP53RK	-1.82807	1.52e-06	7.89e-08	-8.14224	8.08747
RAD51AP1	-1.82706	0.000629	0.000119	-4.74371	0.710558
ACE2	1.82669	0.00024	3.76e-05	5.24237	1.86812
CTDSP1	1.82649	5.43e-06	3.72e-07	7.36284	6.52195
PCDH17	-1.82588	0.000206	3.11e-05	-5.3239	2.0559
IL10RA	1.82559	7.39e-05	8.97e-06	5.87415	3.30812
FBXL2	-1.82483	0.000145	2.03e-05	-5.51056	2.48383
TUBB	1.82465	0.000293	4.78e-05	5.13769	1.62631
TRAPPC2	1.82375	8.69e-07	4.01e-08	8.49707	8.77271
CLEC4M	1.82343	5.15e-05	5.76e-06	6.07341	3.75404
ECM2	1.82238	0.000159	2.28e-05	5.46127	2.37112
NASP	-1.82168	0.00281	0.000736	-3.96948	-1.09628
KCNK13	1.82103	4.06e-05	4.3e-06	6.20656	4.04951
IFITM1	1.8207	5.23e-06	3.54e-07	7.38685	6.57142
PPEF1	-1.8207	0.00664	0.00208	-3.52591	-2.11682
CAPN3	-1.81959	2.61e-06	1.52e-07	-7.80846	7.4272
S100A16	1.81905	7.2e-06	5.25e-07	7.19465	6.17326
C6orf168	-1.81653	4e-05	4.23e-06	-6.21442	4.0669
C9orf103	1.81591	1.81e-06	9.68e-08	8.03713	7.8812
HMGB1	1.81534	0.00121	0.000267	4.40053	-0.091189
NMI	1.8153	0.000207	3.12e-05	5.32256	2.05282
C4orf31	-1.81488	7.79e-05	9.59e-06	-5.84412	3.24056
LASS6	1.8137	2.3e-05	2.14e-06	6.52708	4.75207
MCM10	-1.81367	4.85e-05	5.37e-06	-6.10543	3.82528
TSGA13	-1.8133	1.5e-05	1.28e-06	-6.76979	5.27553
CD302	1.81276	3.67e-05	3.81e-06	6.26182	4.17154
C22orf31	-1.81256	5.67e-05	6.51e-06	-6.01815	3.63082
C11orf59	1.81243	3.13e-07	1.16e-08	9.16822	10.0226
SLC39A14	1.81228	0.0011	0.000237	4.45176	0.028556
TMEM135	1.81228	0.00245	0.000623	4.04047	-0.931305
HRASLS	-1.81173	0.00127	0.000285	-4.37266	-0.156319
JAM2	1.81081	0.00014	1.95e-05	5.52886	2.52563
EDNRA	1.8094	0.000712	0.000139	4.67975	0.561276
TCEAL1	1.80841	7.06e-05	8.46e-06	5.90036	3.36705
MRPS15	-1.80766	2.59e-05	2.49e-06	-6.45742	4.60046
ZNF664	-1.80615	1.62e-06	8.54e-08	-8.10185	8.00839
RAPGEF4	1.80515	0.00872	0.00289	3.38608	-2.43319
NFKBIA	1.80503	4.14e-06	2.67e-07	7.52577	6.85609
LITAF	1.80488	0.000394	6.85e-05	4.98212	1.26565
PTPN7	1.80479	0.00187	0.00045	4.17856	-0.609604
LAMC2	-1.80444	0.00597	0.00184	-3.58034	-1.99285
VGLL4	1.80421	0.000912	0.000188	4.54951	0.257041
LHFPL2	1.80386	4.23e-06	2.75e-07	7.51088	6.8257
TMEM41A	1.80376	0.000124	1.69e-05	5.59259	2.67093
TRPA1	-1.80337	0.000979	0.000205	-4.51236	0.170222
KIF23	-1.80189	0.0134	0.00482	-3.16362	-2.92895
KIF2A	-1.80178	6.53e-05	7.75e-06	-5.93995	3.45587
ANXA2	1.80144	0.000235	3.67e-05	5.25293	1.89247
DBP	1.80129	1.94e-06	1.05e-07	7.99392	7.79595
RSU1	-1.80058	0.00115	0.00025	-4.42864	-0.025483
EGFL8	1.80047	0.0124	0.00439	3.20405	-2.83964
BGN	-1.80004	0.0104	0.00356	-3.295	-2.63738
ABHD4	1.79967	0.000227	3.5e-05	5.27269	1.93802
AURKB	-1.79935	2.15e-05	1.97e-06	-6.56562	4.8357
CD28	1.79921	0.0011	0.000237	4.45021	0.024938
TRAIP	-1.79908	2.48e-05	2.37e-06	-6.48083	4.65147
REXO4	-1.79893	1.93e-05	1.71e-06	-6.63114	4.97743
AIM1	-1.79831	0.000569	0.000106	-4.79303	0.825579
COX7B	1.7983	3.78e-05	3.96e-06	6.2444	4.13311
TMEM170	-1.79822	0.000118	1.6e-05	-5.61768	2.72803
MOSPD1	1.79731	8.73e-05	1.1e-05	5.7819	3.10024
LAPTM5	1.79687	1.35e-05	1.13e-06	6.82756	5.399
FAM134A	-1.79629	0.000115	1.53e-05	-5.6359	2.76945
ZMYM3	1.79569	2.19e-06	1.22e-07	7.91829	7.64614
LAMA2	1.79496	1.28e-06	6.47e-08	8.24557	8.28879
RASSF5	1.79425	1.39e-06	7.13e-08	8.19493	8.19031
CCDC39	-1.79371	0.00678	0.00214	-3.51514	-2.14129
CCL5	1.7934	0.00747	0.0024	3.46598	-2.25281
MPZL1	1.79317	1.76e-07	5.79e-09	9.55819	10.7217
ADAM33	1.7927	4.95e-05	5.49e-06	6.09527	3.80269
SMUG1	1.79233	0.00027	4.33e-05	5.1803	1.72483
TSPAN8	1.79186	0.0004	7e-05	4.97268	1.24371
SLC36A4	1.79147	2.32e-06	1.32e-07	7.87967	7.56935
TPM4	1.79088	4.5e-05	4.87e-06	6.14931	3.92273
ORC2L	-1.79081	7.47e-05	9.1e-06	-5.86779	3.29382
PSMB9	1.79073	0.000436	7.78e-05	4.92742	1.13851
KIAA1545	1.79058	1.8e-06	9.59e-08	8.042	7.89077
SDCCAG10	-1.79054	0.000216	3.3e-05	-5.29868	1.99788
SAP30	-1.79005	3.66e-05	3.79e-06	-6.26366	4.1756
LOC150763	-1.78965	0.0017	0.000401	-4.22779	-0.494729
TMEM43	1.78944	0.000487	8.85e-05	4.87191	1.00934
NSDHL	1.78934	0.008	0.0026	3.43049	-2.33305
TCEAL4	1.78912	0.000412	7.27e-05	4.95655	1.20623
SLC7A8	1.78814	2.49e-06	1.43e-07	7.83765	7.48557
TRIM48	-1.787	4.68e-06	3.1e-07	-7.45204	6.70532
BSPRY	1.78603	3.28e-06	1.98e-07	7.67426	7.15744
FBXO22	-1.78577	1.08e-05	8.63e-07	-6.95573	5.67137
USP29	-1.78474	5.38e-05	6.11e-06	-6.04674	3.69463
TTC8	1.78421	0.00032	5.33e-05	5.0906	1.5173
HYI	1.78417	2.81e-05	2.74e-06	6.41312	4.50373
COLEC12	1.7831	1.26e-05	1.04e-06	6.86815	5.48548
IGFBP5	1.78299	0.00033	5.51e-05	5.07605	1.48359
TRIM13	1.78292	6.62e-06	4.75e-07	7.24321	6.27432
RPP38	-1.78266	0.00356	0.000979	-3.84848	-1.37666
CYBRD1	1.78263	0.00192	0.000465	4.16513	-0.64094
ADAMTS10	1.78167	0.000315	5.21e-05	5.10045	1.5401
PON2	1.78162	5.37e-06	3.65e-07	7.37163	6.54007
SPAG4	-1.78105	5.54e-05	6.34e-06	-6.03022	3.65778
UGCG	-1.78074	0.00016	2.29e-05	-5.45794	2.3635
FARP1	1.78004	0.000572	0.000107	4.79047	0.819606
TMPRSS6	-1.77991	0.000437	7.81e-05	-4.9256	1.13429
IGHM	-1.77985	0.00225	0.000561	-4.08528	-0.827025
SLC15A2	1.77953	0.000207	3.14e-05	5.32021	2.04741
RHOC	1.77949	1.91e-05	1.69e-06	6.6389	4.99418
WASF3	-1.77936	0.000209	3.18e-05	-5.31501	2.03545
ARHGDIB	1.77935	6.34e-05	7.46e-06	5.957	3.49407
CDC42	-1.77906	0.00124	0.000274	-4.38889	-0.118407
FOSL2	1.77896	1.4e-05	1.17e-06	6.81129	5.36426
LOC283174	1.77892	1.32e-05	1.09e-06	6.84231	5.43044
CLCC1	1.77888	0.00113	0.000244	4.4393	-0.000571
GLI2	1.77801	0.000275	4.43e-05	5.17026	1.70162
FAM60A	-1.77801	4.39e-06	2.87e-07	-7.49034	6.78374
EVI5L	-1.77784	5.46e-07	2.33e-08	-8.78655	9.31916
C17orf53	1.77777	3.71e-05	3.87e-06	6.25499	4.15648
CASC4	1.77762	0.00117	0.000257	4.41616	-0.054649
BMP2K	-1.77754	3.47e-06	2.13e-07	-7.63865	7.08546
C6orf142	-1.77723	4.88e-06	3.27e-07	-7.42584	6.65157
INPP5B	-1.77659	6.36e-05	7.48e-06	-5.95542	3.49053
NLRC5	1.77634	8.44e-05	1.06e-05	5.8013	3.14403
MAGEB1	1.77467	0.000298	4.87e-05	5.1293	1.60689
ARHGEF16	1.77467	0.00148	0.000339	4.29905	-0.328335
LEPROT	1.77337	0.00232	0.000583	4.06839	-0.866351
TPCN2	1.7732	0.00199	0.000484	4.14749	-0.682058
CYBASC3	1.7729	3.89e-05	4.09e-06	6.22941	4.10001
HNRPLL	-1.77273	3.26e-05	3.29e-06	-6.32841	4.31808
TSHZ1	1.77247	0.000177	2.6e-05	5.40277	2.23707
C10orf56	1.7724	5.12e-07	2.14e-08	8.83234	9.40456
IFIT1	1.77172	5.23e-05	5.9e-06	6.06269	3.73018
LAMB2	1.77154	1.92e-05	1.7e-06	6.63552	4.98688
HLA-DMB	1.7713	7.41e-05	9e-06	5.87283	3.30515
GATA4	1.77098	8.03e-07	3.64e-08	8.54759	8.86888
SPARCL1	1.77065	0.000171	2.5e-05	5.42069	2.27816
LOC151162	1.77031	2.46e-05	2.33e-06	6.48744	4.66588
OLFM1	1.7702	0.000396	6.91e-05	4.97848	1.2572
ABCA9	1.7682	0.000149	2.09e-05	5.49824	2.45567
CSNK1E	1.76774	0.000722	0.000141	4.67244	0.544217
SPINK5	-1.76755	0.00011	1.47e-05	-5.65488	2.81257
SLC25A10	-1.76711	2.43e-06	1.39e-07	-7.85166	7.51351
TMEM173	1.76709	6.59e-06	4.73e-07	7.24565	6.27939
MGST3	1.76684	3.65e-05	3.78e-06	6.26556	4.17978
RAB7B	1.76539	2.63e-05	2.54e-06	6.44911	4.58233
FLT1	-1.76436	0.000103	1.36e-05	-5.68907	2.89016
KDELR2	-1.76417	5.55e-06	3.83e-07	-7.34783	6.49099
FNDC4	-1.76287	0.000337	5.68e-05	-5.0629	1.4531
CD248	1.76282	1.77e-06	9.42e-08	8.05103	7.90856
LOC644617	1.76258	1.97e-06	1.07e-07	7.98385	7.77605
USP42	-1.76221	5.75e-05	6.63e-06	-6.01014	3.61293
OPTN	1.76153	0.000795	0.000159	4.62122	0.42459
RBMY1A1	-1.76124	0.00417	0.00119	-3.76717	-1.56434
MAS1L	1.76105	0.000709	0.000138	4.68186	0.566221
BAZ1A	-1.76091	0.00031	5.13e-05	-5.1069	1.55504
NT5E	1.76036	0.000838	0.00017	4.59375	0.360415
HOXD10	1.75995	0.000778	0.000155	4.63259	0.451146
QRICH2	-1.75983	0.000209	3.17e-05	-5.31555	2.03669
GNB5	1.75843	9.32e-07	4.35e-08	8.45403	8.6905
SIAH2	1.758	9.82e-07	4.64e-08	8.41897	8.62336
C20orf108	1.75761	3.65e-06	2.26e-07	7.60788	7.0231
C10orf33	1.75683	3.5e-07	1.34e-08	9.08811	9.87654
GBP3	1.75624	0.00131	0.000295	4.35769	-0.191311
STAT3	1.7562	0.00583	0.00179	3.59184	-1.96658
DAG1	1.75618	7.67e-05	9.4e-06	5.85299	3.26053
UQCRC2	1.75605	9.9e-05	1.28e-05	5.71519	2.94936
MBNL2	1.75579	0.00207	0.000507	4.12835	-0.726687
PDE1C	-1.75559	0.000522	9.58e-05	-4.83783	0.929989
SNX14	-1.7541	0.000634	0.000121	-4.73886	0.699246
SCRN3	1.75392	0.000263	4.2e-05	5.19331	1.75488
C6orf60	-1.75388	0.00282	0.000739	-3.96815	-1.09937
SLC16A14	1.75363	0.000548	0.000102	4.81194	0.869661
HAND2	1.75326	1.55e-05	1.33e-06	6.75018	5.23351
DHRS9	-1.75292	0.0004	6.98e-05	-4.97398	1.24675
NAP1L5	1.75217	4.21e-06	2.73e-07	7.51415	6.83238
C14orf126	1.75212	0.0002	3.01e-05	5.33914	2.09095
VPS13A	-1.75199	0.00473	0.00138	-3.70185	-1.71464
MLLT6	1.75085	2.84e-07	1.04e-08	9.22694	10.1291
STAR	1.7508	0.00016	2.29e-05	5.45779	2.36314
OTUD6B	1.75062	0.000171	2.48e-05	5.42274	2.28286
PDSS2	1.74991	5.66e-06	3.92e-07	7.33625	6.46708
IFI16	1.74982	0.00161	0.000376	4.25497	-0.431276
WDR8	-1.74901	0.000235	3.67e-05	-5.25286	1.8923
PIK3R5	1.74893	7.42e-05	9.02e-06	5.87144	3.30203
HLA-A	1.74888	0.0229	0.00918	2.87891	-3.54621
HNRNPR	1.74724	0.000102	1.32e-05	5.70091	2.917
USP48	1.74694	3.24e-05	3.27e-06	6.33157	4.32503
USP15	1.74638	0.000965	0.000201	4.52016	0.188437
C1orf83	-1.74634	1.21e-06	5.99e-08	-8.28556	8.3663
LOC440498	1.74614	3.22e-05	3.24e-06	6.33542	4.33348
TMEM123	1.74547	0.000716	0.000139	4.67714	0.555202
DOM3Z	-1.74529	2.03e-05	1.82e-06	-6.60259	4.91573
POGK	1.74392	2.15e-05	1.97e-06	6.56617	4.83688
COL15A1	1.74374	1.29e-06	6.54e-08	8.2396	8.2772
CYP2J2	-1.7429	9.17e-05	1.17e-05	-5.7566	3.04307
FOXA1	-1.74267	0.00245	0.000621	-4.04208	-0.927562
TOX2	1.74246	0.000132	1.82e-05	5.56037	2.59751
PTPLAD1	-1.7423	0.000136	1.89e-05	-5.54407	2.56033
SP140	-1.74211	5.16e-05	5.8e-06	-6.07034	3.74721
MAGEA1	-1.74195	0.000448	8.02e-05	-4.91426	1.10791
IGFBP4	1.74183	3.23e-06	1.95e-07	7.68328	7.17566
RAB9A	1.74177	9.5e-05	1.21e-05	5.73879	3.00277
ATP5C1	1.74118	1.42e-05	1.19e-06	6.80242	5.34531
C1QA	1.7411	1.51e-05	1.28e-06	6.76765	5.27095
TCF3	-1.74082	2.27e-06	1.28e-07	-7.89577	7.60139
PTPLB	1.74076	0.0188	0.00726	2.9832	-3.32267
CMPK	1.74063	0.00771	0.00249	3.44988	-2.28924
SCRG1	1.74024	0.000132	1.82e-05	5.55911	2.59462
FBLN5	1.73948	0.00891	0.00295	3.37603	-2.45579
TGFB1I1	1.73936	8.25e-05	1.03e-05	5.8138	3.17222
HUWE1	1.73819	0.000522	9.58e-05	4.83771	0.929703
TPMT	1.73769	0.000405	7.1e-05	4.9665	1.22937
RGS20	-1.73742	0.00012	1.63e-05	-5.60905	2.70837
GIMAP4	1.73737	2.56e-05	2.45e-06	6.46464	4.61621
ENAH	1.737	6.68e-05	7.96e-06	5.92762	3.42821
MDK	1.73672	0.000229	3.54e-05	5.26778	1.92671
CPM	1.73656	7.6e-06	5.63e-07	7.16085	6.10272
CALD1	1.73585	7.47e-05	9.09e-06	5.86814	3.29462
IL15RA	1.73577	5.19e-06	3.51e-07	7.39107	6.58011
ASB13	1.73552	9.08e-06	6.95e-07	7.05885	5.88892
C14orf155	-1.73513	0.000181	2.66e-05	-5.39222	2.21287
TRAK1	1.73478	4.92e-06	3.3e-07	7.421	6.64163
INSM2	-1.73476	4.18e-05	4.46e-06	-6.18985	4.01256
KRT12	-1.73431	0.00475	0.00139	-3.70014	-1.71855
FRS3	-1.73427	1.34e-06	6.78e-08	-8.22121	8.24146
ZC3H7B	1.73423	5.27e-05	5.95e-06	6.05876	3.72141
SERPINF1	1.73361	2.29e-05	2.13e-06	6.53044	4.75938
KIAA1244	-1.73346	1.3e-05	1.08e-06	-6.8498	5.4464
SNX7	1.73342	0.000883	0.000181	4.56651	0.296777
COMT	1.73342	1.85e-05	1.63e-06	6.65407	5.02689
TMEM100	1.73298	5.67e-06	3.94e-07	7.33493	6.46436
ATP6V1B1	1.73287	1.32e-05	1.1e-06	6.842	5.42979
ANP32E	1.7327	0.00043	7.65e-05	4.93457	1.15514
HMOX1	1.73192	0.000406	7.13e-05	4.96483	1.22548
HNRNPA2B1	1.73174	0.000553	0.000103	4.80794	0.860327
KIF1A	1.73098	9.86e-06	7.69e-07	7.01078	5.78768
SNORD116@	1.73075	2.49e-06	1.43e-07	7.83914	7.48854
ZBTB38	-1.73072	0.000141	1.97e-05	-5.52438	2.51538
GRN	1.73045	0.000673	0.00013	4.70817	0.62764
ASPHD1	1.72933	0.000611	0.000115	4.75851	0.745083
DCTD	1.72908	8.53e-05	1.07e-05	5.79322	3.12579
PDPR	-1.729	6.47e-05	7.65e-06	-5.94555	3.46841
DMKN	-1.72874	0.000139	1.92e-05	-5.53531	2.54033
CARKL	1.72731	5.09e-05	5.68e-06	6.08023	3.76923
FXYD6	1.72695	0.000174	2.54e-05	5.41318	2.26096
[truncated: 10,917 more rows]

## Sheet: GSE45885
Gene.symbol	logFC	adj.P.Val	P.Value	t	B
A1BG	0.192588	0.440193	0.273	1.15095	-6.19781
A1CF	0.170087	0.605185	0.446	0.789015	-6.54569
A2M	0.8949	0.0481448	0.0113	3.00694	-3.2917
A2ML1	-0.0522078	0.97298	0.951	-0.0621516	-6.86939
A3GALT2	-0.0508845	0.826239	0.725	-0.360737	-6.80193
A4GALT	0.743939	0.0464468	0.0107	3.035	-3.24111
A4GNT	0.163723	0.462286	0.294	1.09828	-6.25515
AAAS	-1.01815	0.0087915	0.00102	-4.34726	-0.887
AACS	-0.914986	0.0151234	0.00222	-3.90555	-1.66881
AADAC	0.190697	0.371884	0.211	1.32289	-5.99624
AADACL2	0.46581	0.33015	0.176	1.44135	-5.84544
AADACL3	-0.00708189	0.981938	0.967	-0.0417606	-6.87052
AADACL4	0.0521989	0.782219	0.664	0.445572	-6.76569
AADAT	-0.353056	0.214518	0.0934	-1.82763	-5.29625
AAED1	0.274018	0.656021	0.505	0.687709	-6.62242
AAGAB	0.00655468	0.986532	0.976	0.0308263	-6.87095
AAK1	0.963263	0.0429675	0.00961	3.09478	-3.13319
AAMDC	0.791066	0.0013439	6.29e-05	6.08401	1.951
AAMP	-0.271387	0.231314	0.104	-1.76447	-5.39138
AANAT	-0.0987814	0.63672	0.482	-0.726497	-6.59418
AAR2	-0.237376	0.315634	0.164	-1.48426	-5.78859
AARD	-0.823612	0.552328	0.387	-0.899656	-6.45119
AARS	-0.0123769	0.971859	0.95	-0.0646779	-6.86921
AARS2	-0.183568	0.462335	0.294	-1.09791	-6.25554
AASDH	0.549062	0.113959	0.0379	2.34222	-4.46287
AASDHPPT	0.180693	0.494375	0.326	1.02615	-6.33011
AASS	0.974824	0.0395588	0.00855	3.15877	-3.01748
AATBC	-0.7052	0.0065416	0.000675	-4.59121	-0.46399
AATF	-0.454046	0.106756	0.0346	-2.39201	-4.37786
AATK	-0.085396	0.715854	0.58	-0.569067	-6.69986
AATK-AS1	0.197266	0.348085	0.191	1.38776	-5.9148
ABAT	-0.30671	0.66352	0.514	-0.673576	-6.63236
ABCA1	0.719571	0.099002	0.0312	2.45054	-4.27721
ABCA10	1.18279	0.0519717	0.0126	2.94748	-3.39873
ABCA11P	0.554055	0.0238806	0.00431	3.53515	-2.33576
ABCA12	0.898393	0.376051	0.215	1.31232	-6.00924
ABCA13	-0.615251	0.138038	0.0496	-2.19166	-4.71589
ABCA2	0.314677	0.327356	0.174	1.4496	-5.8346
ABCA3	-0.259731	0.513609	0.345	-0.983332	-6.37261
ABCA4	1.15085	0.459766	0.292	1.10486	-6.2481
ABCA5	0.368924	0.414728	0.249	1.21452	-6.1258
ABCA6	1.63377	0.0028776	0.000199	5.33444	0.7778
ABCA7	-0.0736241	0.677477	0.532	-0.644731	-6.65205
ABCA8	0.966961	0.219779	0.0968	1.80664	-5.32809
ABCA9	1.43327	0.0041681	0.000353	4.98092	0.19648
ABCB1	0.974704	0.153815	0.0581	2.10215	-4.8631
ABCB10	0.415393	0.10544	0.0341	2.40108	-4.36232
ABCB11	-0.769155	0.0006123	1.8e-05	-6.96001	3.2189
ABCB4	-0.206161	0.373799	0.213	-1.31796	-6.00231
ABCB5	1.63261	0.367281	0.207	1.335	-5.98125
ABCB6	-1.19762	0.0013505	6.34e-05	-6.07913	1.94362
ABCB7	1.14766	0.0008648	3.1e-05	6.57076	2.66904
ABCB8	-0.69656	0.0130936	0.00182	-4.01902	-1.46628
ABCB9	-0.804055	0.0498708	0.0119	-2.98	-3.34022
ABCC1	-0.22155	0.598375	0.438	-0.80318	-6.53421
ABCC10	0.300641	0.362502	0.203	1.34881	-5.96404
ABCC11	-1.46585	0.0003275	6.55e-06	-7.72681	4.24124
ABCC12	-2.27383	4.11e-05	4.39e-08	-12.4897	9.12712
ABCC2	-0.561421	0.0122835	0.00166	-4.06962	-1.3763
ABCC3	0.552835	0.196695	0.0825	1.90005	-5.18496
ABCC4	0.736686	0.269882	0.13	1.62816	-5.58995
ABCC5	-0.0423227	0.931758	0.884	-0.149627	-6.85944
ABCC6	0.136778	0.585203	0.422	0.831538	-6.51067
ABCC8	0.387618	0.279745	0.137	1.59567	-5.63583
ABCC9	1.80704	0.0789728	0.0227	2.62599	-3.97126
ABCD1	-0.224752	0.799311	0.687	-0.413266	-6.78036
ABCD2	0.820854	0.0435547	0.00979	3.08467	-3.15145
ABCD3	0.763544	0.0812668	0.0236	2.60337	-4.01103
ABCE1	0.158972	0.711183	0.574	0.578111	-6.69444
ABCF1	-0.792547	0.0033351	0.00025	-5.19372	0.5485
ABCF2	-0.754072	0.0006893	2.16e-05	-6.83087	3.03885
ABCF3	-0.199486	0.424373	0.257	-1.19146	-6.15227
ABCG1	0.35508	0.140868	0.0511	2.17486	-4.74373
ABCG2	0.949181	0.0591151	0.015	2.85237	-3.56932
ABCG4	-2.2387	0.0002293	3.24e-06	-8.29171	4.94556
ABCG5	0.118943	0.41852	0.252	1.20533	-6.13639
ABCG8	-0.0679249	0.758497	0.633	-0.489963	-6.74379
ABHD1	-4.09334	0.0001732	1.78e-06	-8.79587	5.54143
ABHD10	0.181814	0.62394	0.468	0.750949	-6.57565
ABHD11	0.59414	0.037722	0.00798	3.19643	-2.94932
ABHD12	-0.109049	0.819786	0.715	-0.373854	-6.79681
ABHD12B	0.109553	0.637977	0.484	0.7237	-6.59626
ABHD13	0.890125	0.041312	0.0091	3.12498	-3.07861
ABHD14A	0.234563	0.563628	0.398	0.876877	-6.47154
ABHD14B	0.418072	0.195179	0.0815	1.90719	-5.17387
ABHD15	0.171348	0.482027	0.314	1.05237	-6.30334
ABHD16A	-1.06727	0.0018459	0.000102	-5.76104	1.45553
ABHD16B	-0.275986	0.227287	0.101	-1.77894	-5.36975
ABHD17A	-0.125616	0.713281	0.577	-0.573522	-6.6972
ABHD17B	0.197248	0.724274	0.59	0.553552	-6.70897
ABHD17C	-0.011282	0.972334	0.95	-0.0638581	-6.86927
ABHD18	0.670399	0.0217097	0.00374	3.61363	-2.19387
ABHD2	-0.385608	0.475731	0.308	-1.06724	-6.28792
ABHD3	0.0357124	0.877838	0.8	0.258599	-6.83563
ABHD4	0.0346027	0.969044	0.944	0.0718479	-6.86869
ABHD5	-0.566789	0.0565563	0.0141	-2.88466	-3.51149
ABHD8	-1.3585	0.0026236	0.000175	-5.41675	0.91062
ABI1	0.77782	0.009993	0.00123	4.24039	-1.07443
ABI2	-0.370112	0.2065	0.0885	-1.85909	-5.2482
ABI3	0.363268	0.427265	0.26	1.18442	-6.16027
ABI3BP	1.08213	0.0426643	0.00952	3.10041	-3.12301
ABL1	0.478414	0.0568453	0.0142	2.88085	-3.51832
ABL2	-0.226184	0.302043	0.154	-1.52532	-5.73314
ABLIM1	0.19462	0.532897	0.366	0.941576	-6.41257
ABLIM2	-0.0266832	0.948725	0.911	-0.114422	-6.86443
ABLIM3	0.938866	0.353246	0.196	1.37305	-5.93351
ABO	0.299724	0.528704	0.361	0.95123	-6.40346
ABR	-0.0919046	0.877881	0.801	-0.258457	-6.83567
ABRA	0.0753471	0.835175	0.737	0.343402	-6.80842
ABRACL	1.26817	0.040204	0.00874	3.14669	-3.03933
ABT1	0.126019	0.639672	0.486	0.720315	-6.59877
ABTB1	0.143645	0.651395	0.499	0.697065	-6.61574
ABTB2	0.867055	0.0356979	0.00739	3.23891	-2.87239
ACAA1	0.304026	0.465674	0.298	1.09029	-6.26365
ACAA2	0.306332	0.179964	0.0725	1.97504	-5.06737
ACACA	0.388213	0.30426	0.156	1.51825	-5.74276
ACACB	-0.0597659	0.899993	0.833	-0.21574	-6.8465
ACAD10	-0.321271	0.257682	0.122	-1.67011	-5.52986
ACAD8	0.0898282	0.747183	0.619	0.510983	-6.73273
ACAD9	-0.44299	0.0538018	0.0132	-2.92055	-3.44711
ACADL	0.788442	0.0275311	0.00521	3.43098	-2.52437
ACADM	0.339903	0.267631	0.129	1.63533	-5.57975
ACADS	-0.842548	0.003419	0.000259	-5.17003	0.50962
ACADSB	0.507522	0.0366335	0.00768	3.21795	-2.91035
ACADVL	-0.804352	0.0408609	0.00895	-3.13397	-3.06235
ACAN	-0.543155	0.0225349	0.00396	-3.58264	-2.24987
ACAP2	0.665272	0.0355532	0.00735	3.24184	-2.86709
ACAP3	-0.0475014	0.863263	0.779	-0.287382	-6.82724
ACAT1	-0.202348	0.61972	0.463	-0.759765	-6.56883
ACAT2	0.0490247	0.945231	0.905	0.12245	-6.86341
ACBD3	0.468216	0.0903164	0.0274	2.52132	-4.15448
ACBD4	0.148679	0.585365	0.423	0.830739	-6.51134
ACBD5	0.182411	0.7405	0.61	0.52397	-6.72567
ACBD6	-0.0136942	0.954553	0.92	-0.102039	-6.86587
ACBD7	-0.702865	0.0429675	0.00961	-3.09493	-3.13292
ACCS	0.390362	0.160053	0.0614	2.07031	-4.91482
ACCSL	0.116196	0.559339	0.394	0.885498	-6.46389
ACD	-1.183	0.002925	0.000206	-5.31388	0.74448
ACE	-0.922831	0.0119125	0.00159	-4.09499	-1.33129
ACE2	0.00761825	0.996074	0.993	0.0087813	-6.87142
ACER1	-0.693595	0.038037	0.00809	-3.18881	-2.96312
ACER2	-0.0358771	0.954279	0.92	-0.1026	-6.86581
ACER3	-0.628376	0.0907779	0.0276	-2.51672	-4.1625
ACHE	-0.228426	0.272453	0.132	-1.61963	-5.60205
ACIN1	-0.649512	0.0022636	0.00014	-5.55981	1.13914
ACKR1	0.60768	0.555539	0.39	0.893702	-6.45655
ACKR2	0.448529	0.62578	0.47	0.747295	-6.57845
ACKR3	-1.0154	0.0316152	0.00628	-3.32752	-2.71185
ACKR4	1.74414	0.017941	0.00283	3.76822	-1.91518
ACLY	-0.353126	0.422174	0.255	-1.19638	-6.14665
ACMSD	0.0965947	0.546017	0.379	0.914347	-6.43783
ACO1	0.513948	0.0709512	0.0195	2.70921	-3.82429
ACO2	-0.304947	0.310304	0.161	-1.49886	-5.769
ACOD1	0.00057732	0.99812	0.997	0.0040505	-6.87145
ACOT1	0.238968	0.400336	0.236	1.24898	-6.08551
ACOT11	0.0109145	0.976141	0.957	0.0550417	-6.86983
ACOT12	6.661e-05	0.999732	0.999	0.0006893	-6.87146
ACOT13	-0.963948	0.0012781	5.81e-05	-6.13814	2.03255
ACOT2	0.524728	0.0456393	0.0105	3.04898	-3.2159
ACOT4	-0.0599051	0.78537	0.669	-0.439214	-6.76866
ACOT6	0.0460493	0.829048	0.729	0.355476	-6.80393
ACOT7	-0.450088	0.02623	0.00488	-3.46668	-2.45971
ACOT8	-0.556792	0.129758	0.0454	-2.24081	-4.634
ACOT9	1.0484	0.0094635	0.00114	4.28613	-0.99406
ACOX1	0.651674	0.0474209	0.0111	3.01872	-3.27047
ACOX2	0.536172	0.123235	0.0422	2.28162	-4.56547
ACOX3	0.886142	0.105669	0.0342	2.39939	-4.36522
ACOXL	0.147541	0.92247	0.868	0.169314	-6.85608
ACP1	0.172638	0.534191	0.367	0.938727	-6.41524
ACP2	0.0225509	0.9565	0.923	0.0985481	-6.86624
ACP5	0.437276	0.120545	0.041	2.29809	-4.53768
ACP6	0.444487	0.41737	0.251	1.20815	-6.13315
ACP7	0.156697	0.456529	0.289	1.11223	-6.24017
ACPP	0.981505	0.148478	0.0551	2.13244	-4.81359
ACPT	-0.172741	0.507396	0.339	-0.996467	-6.35973
ACR	-3.00846	0.0007096	2.27e-05	-6.79455	2.98778
ACRBP	-3.34401	0.0003547	7.29e-06	-7.64347	4.13391
ACRC	-0.369643	0.635103	0.48	-0.729415	-6.592
ACRV1	-2.7398	0.0150954	0.00221	-3.90717	-1.6659
ACSBG1	-0.388019	0.0391564	0.00843	-3.16642	-3.00364
ACSBG2	-4.15436	4.11e-05	4.04e-08	-12.5841	9.20365
ACSF2	0.821919	0.0168561	0.0026	3.81665	-1.82815
ACSF3	-0.444812	0.270413	0.131	-1.62635	-5.59252
ACSL1	-0.619104	0.0681571	0.0184	-2.7402	-3.76932
ACSL3	0.214713	0.584974	0.422	0.832054	-6.51023
ACSL4	0.69866	0.386114	0.224	1.28519	-6.04226
ACSL5	0.870849	0.38975	0.227	1.27533	-6.05412
ACSL6	-1.93385	0.0017925	9.78e-05	-5.79133	1.50265
ACSM1	-0.360815	0.0823342	0.024	-2.59371	-4.02798
ACSM2A	0.122351	0.569765	0.405	0.863948	-6.48288
ACSM3	1.7465	0.0758002	0.0214	2.65649	-3.91752
ACSM5	0.582303	0.0355532	0.00735	3.24177	-2.86721
ACSM6	0.164214	0.451375	0.283	1.12473	-6.22662
ACSS1	0.0262478	0.967183	0.941	0.0757286	-6.86838
ACSS2	0.0986102	0.813109	0.706	0.386216	-6.79183
ACSS3	1.2966	0.0006441	1.94e-05	6.90791	3.14653
ACTA1	0.729914	0.496692	0.328	1.02113	-6.33517
ACTA2	0.468012	0.410997	0.246	1.22317	-6.11576
ACTA2-AS1	0.0334564	0.89822	0.83	0.219278	-6.84568
ACTB	0.165996	0.36287	0.204	1.34738	-5.96583
ACTBL2	-0.0929248	0.633304	0.478	-0.733055	-6.58926
ACTC1	1.11016	0.423762	0.257	1.19301	-6.1505
ACTG1	-0.35452	0.278533	0.136	-1.59982	-5.63001
ACTG1P17	-0.40666	0.0659095	0.0175	-2.76681	-3.722
ACTG2	0.787401	0.730227	0.598	0.5421	-6.71554
ACTL10	-0.917298	0.0071667	0.000766	-4.51656	-0.59269
ACTL6A	-1.1135	0.0039652	0.000324	-5.03274	0.28277
ACTL6B	-0.167563	0.363231	0.204	-1.34648	-5.96695
ACTL7A	-4.36229	0.0003274	6.48e-06	-7.73514	4.25192
ACTL7B	-1.67352	0.0002857	4.96e-06	-7.94636	4.51973
ACTL8	-1.10262	0.0067671	0.000707	-4.56352	-0.51164
ACTL9	-1.14296	0.0092454	0.0011	-4.30599	-0.95924
ACTN1	0.274507	0.72825	0.596	0.545701	-6.71349
ACTN2	0.337311	0.656872	0.506	0.686175	-6.62351
ACTN3	-1.28034	0.0043977	0.000382	-4.93157	0.11395
ACTN4	0.202264	0.757932	0.633	0.49103	-6.74324
ACTR10	0.423052	0.0580156	0.0146	2.86515	-3.54644
ACTR1A	-0.391094	0.0973838	0.0305	-2.4625	-4.25654
ACTR1B	0.0220132	0.960017	0.929	0.0916499	-6.86695
ACTR2	0.532012	0.0113145	0.00147	4.13738	-1.2562
ACTR3	0.510689	0.0871699	0.026	2.54986	-4.10473
ACTR3B	-0.30409	0.388579	0.226	-1.27833	-6.05052
ACTR3C	0.386656	0.584974	0.422	0.832237	-6.51008
ACTR5	-1.22904	0.0004717	1.21e-05	-7.25601	3.62291
ACTR6	-0.321922	0.247538	0.115	-1.70468	-5.47965
ACTR8	-0.201234	0.51942	0.351	-0.970753	-6.3848
ACTRT1	-0.640631	0.0252202	0.00465	-3.49371	-2.41076
ACTRT2	-2.38475	0.0003605	7.5e-06	-7.6207	4.10442
ACTRT3	-0.857213	0.0039573	0.000323	-5.03418	0.28517
ACVR1	1.00345	0.0037729	0.0003	5.08065	0.36223
ACVR1B	-0.240571	0.250173	0.117	-1.69497	-5.49383
ACVR1C	0.401214	0.0623676	0.0162	2.81063	-3.6439
ACVR2A	0.627285	0.0515676	0.0124	2.95436	-3.38635
ACVR2B	-0.279586	0.300951	0.153	-1.52875	-5.72847
ACVRL1	0.94004	0.192891	0.0801	1.91752	-5.15778
ACY1	0.316456	0.453906	0.286	1.11838	-6.23352
ACY3	0.259389	0.282711	0.14	1.58565	-5.64987
ACYP1	-0.27479	0.143251	0.0524	-2.16046	-4.7675
ACYP2	0.372207	0.0955565	0.0297	2.47653	-4.23227
ADA	-0.149884	0.670263	0.522	-0.660299	-6.64152
ADAD1	-3.37873	0.0108004	0.00137	-4.17828	-1.1839
ADAD2	-1.35654	0.0012183	5.42e-05	-6.18514	2.10301
ADAL	-0.302578	0.385729	0.223	-1.28623	-6.04099
ADAM10	0.804882	0.010443	0.00131	4.20551	-1.13586
ADAM11	-0.605331	0.02174	0.00375	-3.61223	-2.1964
ADAM12	0.411671	0.534511	0.367	0.938118	-6.41581
ADAM15	0.492081	0.38479	0.223	1.28886	-6.03782
ADAM17	0.440443	0.417949	0.252	1.20684	-6.13466
ADAM18	-1.90089	0.0035285	0.000272	-5.14102	0.4619
ADAM19	0.268249	0.619119	0.462	0.760944	-6.56791
ADAM2	-3.14374	0.0014834	7.28e-05	-5.98632	1.80275
ADAM20	-0.865237	0.0162474	0.00246	-3.84756	-1.77269
ADAM20P1	-0.286364	0.567194	0.402	-0.869225	-6.47827
ADAM21	-1.89145	0.0008825	3.21e-05	-6.54769	2.63579
ADAM22	0.798569	0.215427	0.094	1.82372	-5.3022
ADAM23	-0.361008	0.368226	0.208	-1.33218	-5.98475
ADAM28	1.0855	0.4041	0.24	1.23943	-6.09676
ADAM29	-3.78552	4.54e-05	7.64e-08	-11.8662	8.60481
ADAM30	-2.94696	0.0004618	1.17e-05	-7.28075	3.65614
ADAM32	-1.95332	0.0024543	0.000158	-5.48187	1.01499
ADAM33	0.0694074	0.85366	0.765	0.306195	-6.82129
ADAM3A	-2.59874	0.0011065	4.65e-05	-6.29024	2.25942
ADAM5	-3.03964	0.0017972	9.81e-05	-5.78879	1.4987
ADAM6	-0.290228	0.111059	0.0366	-2.3612	-4.43054
ADAM7	0.844599	0.792368	0.678	0.426122	-6.77465
ADAM8	0.0830952	0.716029	0.58	0.568621	-6.70012
ADAM9	0.920841	0.009874	0.00121	4.25095	-1.05586
ADAMDEC1	-0.00907361	0.967803	0.942	-0.0745155	-6.86848
ADAMTS1	0.30317	0.696966	0.556	0.60691	-6.67664
ADAMTS10	0.151384	0.67655	0.53	0.646654	-6.65076
ADAMTS12	0.606867	0.0745614	0.021	2.66912	-3.89522
ADAMTS13	-0.555315	0.0126084	0.00173	-4.04725	-1.41605
ADAMTS14	0.184506	0.250417	0.117	1.69411	-5.49508
ADAMTS15	0.49142	0.296513	0.15	1.54271	-5.70935
ADAMTS16	0.507864	0.324835	0.171	1.45799	-5.82353
ADAMTS17	-0.450033	0.097395	0.0305	-2.46239	-4.25674
ADAMTS18	-0.0650603	0.745489	0.617	-0.514374	-6.7309
ADAMTS19	-0.119906	0.755182	0.629	-0.496168	-6.74057
ADAMTS2	0.143003	0.730474	0.598	0.541523	-6.71586
ADAMTS20	0.0354605	0.844858	0.752	0.324258	-6.81522
ADAMTS3	0.406631	0.349937	0.193	1.38296	-5.92092
ADAMTS4	-0.319945	0.126595	0.0438	-2.26069	-4.60068
ADAMTS5	1.98122	0.0012934	5.93e-05	6.12385	2.01107
ADAMTS6	-0.865462	0.0856449	0.0254	-2.56273	-4.08223
ADAMTS7	-0.0663425	0.820244	0.716	-0.372625	-6.7973
ADAMTS8	0.407703	0.308093	0.159	1.50578	-5.75966
ADAMTS9	1.53517	0.010716	0.00136	4.1844	-1.1731
ADAMTSL1	1.51155	0.0586195	0.0148	2.85839	-3.55854
ADAMTSL2	0.0829387	0.688567	0.545	0.623598	-6.66596
ADAMTSL3	-0.282848	0.637333	0.483	-0.725387	-6.59501
ADAMTSL4	0.36978	0.453521	0.286	1.11923	-6.2326
ADAMTSL4-AS1	0.254836	0.303267	0.155	1.5215	-5.73834
ADAMTSL5	0.311424	0.400033	0.236	1.24979	-6.08455
ADAP1	0.2708	0.372396	0.212	1.32152	-5.99793
ADAP2	0.903231	0.0210284	0.00356	3.64164	-2.1433
ADAR	0.338247	0.0647914	0.0171	2.78094	-3.69684
ADARB1	0.0109634	0.988118	0.979	0.0271141	-6.87107
ADARB2	-0.0489714	0.898899	0.831	-0.217922	-6.846
ADAT1	-0.923165	0.0072132	0.000773	-4.51146	-0.60151
ADAT2	0.657402	0.0219747	0.00381	3.60329	-2.21255
ADAT3	-0.171681	0.64569	0.493	-0.708505	-6.60745
ADCK1	-0.304829	0.20064	0.0849	-1.88365	-5.21037
ADCK2	0.112315	0.610299	0.452	0.777771	-6.55468
ADCK5	-0.529037	0.0195748	0.00321	-3.69884	-2.04011
ADCY1	-0.625258	0.0308175	0.00609	-3.34488	-2.68038
ADCY10	-2.70162	0.0002052	2.64e-06	-8.46391	5.15246
ADCY10P1	-1.28539	0.0483401	0.0114	-3.00405	-3.29692
ADCY2	0.0601695	0.934103	0.887	0.145291	-6.86013
ADCY3	0.860219	0.117469	0.0396	2.31777	-4.50438
ADCY4	0.423413	0.555021	0.389	0.894767	-6.4556
ADCY5	0.127747	0.767738	0.645	0.472566	-6.75261
ADCY6	0.537246	0.0654911	0.0174	2.77197	-3.71283
ADCY7	0.442121	0.107437	0.035	2.38664	-4.38706
ADCY8	1.0896	0.531261	0.364	0.945229	-6.40913
ADCY9	-0.0818635	0.896238	0.827	-0.223138	-6.84476
ADCYAP1	-0.534305	0.0372859	0.00786	-3.20464	-2.93445
ADCYAP1R1	0.235949	0.558234	0.393	0.888011	-6.46165
ADD1	0.0212112	0.928214	0.878	0.156733	-6.85827
ADD2	-0.704443	0.0533825	0.0131	-2.92689	-3.43572
ADD3	0.370388	0.332074	0.178	1.43561	-5.85296
ADGB	-1.61017	0.0054496	0.000521	-4.74558	-0.20001
ADGRA1	-0.00702925	0.982137	0.968	-0.0413194	-6.87054
ADGRA2	1.03654	0.0563916	0.0141	2.88684	-3.50759
ADGRA3	0.441581	0.178798	0.0719	1.98	-5.05952
ADGRB1	-0.239944	0.301087	0.153	-1.52832	-5.72905
ADGRB2	-0.222552	0.564909	0.4	-0.874352	-6.47376
ADGRB3	-0.772318	0.0198593	0.00328	-3.68734	-2.06084
ADGRD1	0.476954	0.0856449	0.0254	2.56277	-4.08217
ADGRD2	0.103284	0.61098	0.453	0.77616	-6.55596
ADGRE1	-0.301421	0.377774	0.216	-1.30792	-6.01462
ADGRE2	0.257815	0.315278	0.164	1.48541	-5.78706
ADGRE3	0.0462604	0.802335	0.691	0.407021	-6.78308
ADGRE4P	-0.90565	0.0004318	1.04e-05	-7.37192	3.77788
ADGRE5	0.432221	0.617779	0.46	0.763678	-6.56578
ADGRF1	0.740974	0.317025	0.166	1.47994	-5.79437
ADGRF2	-0.0100842	0.966853	0.94	-0.0763335	-6.86833
ADGRF3	0.0408821	0.806688	0.697	0.399101	-6.78646
ADGRF4	-0.0269175	0.919491	0.864	-0.17525	-6.85498
ADGRF5	1.13912	0.0741835	0.0208	2.67342	-3.88762
ADGRG1	-0.0856948	0.916665	0.86	-0.180941	-6.85389
ADGRG2	-0.0659733	0.981078	0.966	-0.0438664	-6.87043
ADGRG3	0.0668591	0.750143	0.623	0.505169	-6.73584
ADGRG4	0.775144	0.0285498	0.00548	3.40275	-2.57551
ADGRG5	-0.258795	0.186396	0.0761	-1.94683	-5.11187
ADGRG6	0.0499141	0.939365	0.895	0.134473	-6.86175
ADGRG7	-0.485625	0.201648	0.0855	-1.87951	-5.21676
ADGRL1	-0.383586	0.275785	0.135	-1.6084	-5.61793
ADGRL2	1.08782	0.0080376	0.000903	4.42065	-0.75902
ADGRL3	0.668934	0.450388	0.282	1.12732	-6.2238
ADGRL4	0.768357	0.37938	0.218	1.30333	-6.02023
ADGRV1	-0.71296	0.0339214	0.00689	-3.27708	-2.80324
ADH1A	0.842677	0.25028	0.117	1.6946	-5.49435
ADH1B	1.53578	0.292695	0.147	1.55437	-5.69331
ADH1C	1.28536	0.146665	0.0541	2.14201	-4.79788
ADH4	0.106591	0.715694	0.58	0.569396	-6.69966
ADH6	-0.0512237	0.850633	0.76	-0.312816	-6.8191
ADH7	0.0637426	0.758497	0.633	0.489881	-6.74384
ADHFE1	0.582181	0.120619	0.0411	2.29746	-4.53874
ADI1	1.08462	0.0008527	3.03e-05	6.58783	2.69361
ADIG	-1.37576	0.0011633	5.05e-05	-6.23335	2.17495
ADIPOQ	0.488519	0.202568	0.0861	1.87545	-5.22303
ADIPOR1	0.226204	0.458926	0.291	1.10656	-6.24628
ADIPOR2	-0.326739	0.518822	0.351	-0.972068	-6.38353
ADIRF	0.99793	0.148635	0.0552	2.13147	-4.81517
ADK	0.866719	0.0499087	0.0119	2.9794	-3.3413
ADM	0.466582	0.16721	0.0654	2.03424	-4.97298
ADM2	0.0362451	0.869331	0.788	0.274886	-6.83099
ADNP	0.350167	0.142072	0.0517	2.1676	-4.75572
ADNP2	-0.150408	0.585217	0.423	-0.83133	-6.51084
ADO	-0.794234	0.0108201	0.00138	-4.17667	-1.18673
ADORA1	-0.196308	0.815352	0.709	-0.381816	-6.79362
ADORA2A-AS1	-0.981501	0.0061531	0.000618	-4.64315	-0.37483
ADORA2B	0.0300956	0.918491	0.862	0.177274	-6.8546
ADPGK	-0.075928	0.841566	0.747	-0.330735	-6.81296
ADPRH	0.789612	0.0009542	3.65e-05	6.45643	2.50346
ADPRHL1	0.274755	0.268737	0.13	1.63163	-5.58503
ADPRHL2	-0.268253	0.503021	0.335	-1.00622	-6.35008
ADPRM	0.386933	0.0389972	0.00837	3.17048	-2.99629
ADRA1A	0.817589	0.343793	0.187	1.40111	-5.89769
ADRA1B	0.257565	0.466232	0.298	1.089	-6.26502
ADRA1D	0.423135	0.300436	0.153	1.5303	-5.72634
ADRA2A	-0.00173407	0.997441	0.995	-0.0057776	-6.87144
ADRA2B	-0.00280618	0.994134	0.989	-0.0141237	-6.87135
ADRA2C	0.731068	0.346535	0.19	1.39275	-5.90842
ADRB1	-0.0515454	0.802546	0.692	-0.40659	-6.78326
ADRB2	0.556568	0.0309106	0.00612	3.34235	-2.68496
ADRB3	0.258482	0.305493	0.157	1.51357	-5.74912
ADRM1	-1.06019	0.0034652	0.000265	-5.15743	0.48891
ADSL	-0.360119	0.164877	0.0642	-2.04532	-4.95516
ADSS	-0.696927	0.0186964	0.00301	-3.73407	-1.97665
ADSSL1	-1.31569	0.0008503	3.02e-05	-6.59036	2.69725
ADTRP	-1.78573	0.127805	0.0445	-2.25274	-4.61401
AEBP1	-0.254527	0.64796	0.496	-0.703633	-6.611
AEBP2	0.589401	0.0105138	0.00132	4.19901	-1.14732
AEN	-0.321672	0.232401	0.105	-1.76037	-5.39749
AES	0.494179	0.1124	0.0372	2.35267	-4.44508
AFAP1	-0.706961	0.220069	0.097	-1.80518	-5.33028
AFAP1-AS1	0.00838796	0.97306	0.952	0.0618815	-6.8694
AFAP1L1	0.0840187	0.848635	0.757	0.316915	-6.81773
AFAP1L2	1.00385	0.214464	0.0934	1.8279	-5.29586
AFDN	0.0959461	0.775938	0.656	0.457302	-6.7601
AFF1	0.814263	0.0669558	0.0179	2.75377	-3.7452
AFF2	1.25774	0.0891601	0.0268	2.53285	-4.1344
AFF3	-0.663207	0.0887608	0.0267	-2.53631	-4.12836
AFF4	0.663576	0.0230328	0.00408	3.56621	-2.27958
AFG3L1P	0.0114884	0.957327	0.924	0.0971878	-6.86639
AFG3L2	0.0226255	0.920391	0.865	0.173211	-6.85536
AFM	0.0848692	0.665483	0.516	0.669603	-6.63512
AFMID	0.312639	0.208756	0.0899	1.85013	-5.26193
AFP	-0.00192836	0.992591	0.987	-0.0172375	-6.8713
AFTPH	0.0939656	0.768878	0.647	0.470151	-6.75381
AGA	0.836454	0.0459382	0.0106	3.04358	-3.22564
AGAP1	0.00491229	0.991519	0.985	0.0194807	-6.87126
AGAP2	-0.0752115	0.807152	0.698	-0.398006	-6.78692
AGAP3	0.00893832	0.97306	0.952	0.0618442	-6.86941
AGBL1	-0.268621	0.245723	0.114	-1.71078	-5.47073
AGBL2	-2.62486	0.0012781	5.82e-05	-6.1372	2.03114
AGBL3	-1.8791	0.0003217	6.24e-06	-7.76456	4.28957
AGBL4	-0.563997	0.0921548	0.0282	-2.50522	-4.18249
AGBL5	-3.01175	0.0002124	2.86e-06	-8.39677	5.0722
AGER	-0.0554713	0.833689	0.735	-0.346193	-6.80739
AGFG1	-0.765324	0.0052816	0.000497	-4.77343	-0.15272
AGFG2	0.0327737	0.911934	0.851	0.1919	-6.8517
AGGF1	0.203253	0.549847	0.384	0.905271	-6.44611
AGK	0.5647	0.009788	0.0012	4.25807	-1.04334
AGL	1.03549	0.0058911	0.00058	4.68138	-0.30943
AGMAT	-0.705681	0.0067971	0.000713	-4.55923	-0.51903
AGMO	-0.239747	0.721582	0.587	-0.558302	-6.7062
AGO1	0.183308	0.347307	0.191	1.39019	-5.9117
AGO2	0.722156	0.0017154	9.13e-05	5.83605	1.57197
AGO3	0.366805	0.15272	0.0575	2.10802	-4.85353
AGO4	-0.475772	0.201599	0.0854	-1.87995	-5.21608
AGPAT2	-0.247488	0.546874	0.38	-0.912575	-6.43945
AGPAT3	0.242736	0.382789	0.221	1.29418	-6.03136
AGPAT4	0.0506588	0.886695	0.813	0.242164	-6.84003
AGPAT4-IT1	0.32418	0.235651	0.107	1.7477	-5.41632
AGPAT5	-0.107365	0.882633	0.807	-0.249592	-6.83808
AGPS	0.552621	0.177808	0.0713	1.98449	-5.0524
AGR2	1.32783	0.450927	0.283	1.12576	-6.2255
AGR3	0.123341	0.535462	0.368	0.936238	-6.41757
AGRN	-0.308144	0.277551	0.136	-1.60293	-5.62564
AGRP	1.21888	0.189147	0.0779	1.9338	-5.13232
AGT	-0.480509	0.170858	0.0673	-2.01788	-4.9992
AGTPBP1	-1.00347	0.0466551	0.0108	-3.03107	-3.2482
AGTR1	0.531194	0.216257	0.0947	1.81959	-5.30847
AGTR2	-0.042743	0.81297	0.706	-0.386495	-6.79171
AGVR6190	0.174522	0.316292	0.165	1.48226	-5.79127
AGXT	-0.0664806	0.790113	0.675	-0.430227	-6.77279
AGXT2	0.157632	0.341245	0.185	1.40833	-5.88839
AHCY	-0.895384	0.0018607	0.000104	-5.75226	1.44186
AHCYL1	0.639678	0.0272148	0.00512	3.4401	-2.50784
AHCYL2	0.558738	0.177373	0.0711	1.98642	-5.04933
AHDC1	0.231228	0.48674	0.319	1.04224	-6.31375
AHI1	0.300482	0.531679	0.364	0.944355	-6.40995
AHNAK	1.15919	0.015896	0.00238	3.86567	-1.74023
AHNAK2	0.0928475	0.948242	0.91	0.115249	-6.86433
AHR	1.4553	0.00202	0.000118	5.66604	1.3069
AHSA1	-0.270294	0.586414	0.424	-0.828149	-6.51352
AHSA2	0.266592	0.379909	0.218	1.30203	-6.02182
AHSG	-0.365168	0.05034	0.012	-2.97152	-3.35548
AHSP	-1.08649	0.0122743	0.00166	-4.07068	-1.37443
AICDA	0.21418	0.362631	0.203	1.34812	-5.9649
AIDA	0.887888	0.011925	0.00159	4.09374	-1.3335
AIF1	1.03555	0.0014108	6.72e-05	6.03985	1.88416
AIF1L	0.178071	0.671036	0.523	0.65842	-6.6428
AIFM1	0.322949	0.53173	0.364	0.943925	-6.41036
AIFM2	0.336882	0.388522	0.226	1.27864	-6.05014
AIFM3	0.0511762	0.757251	0.632	0.492191	-6.74264
AIG1	0.678426	0.0139367	0.00198	3.9701	-1.55346
AIM1	-0.12052	0.908036	0.845	-0.199583	-6.85009
AIM1L	-0.0487628	0.845914	0.753	-0.322034	-6.81599
AIM2	-0.230154	0.305025	0.156	-1.51542	-5.7466
AIMP1	0.568834	0.0150006	0.00219	3.91222	-1.65686
AIP	-0.00812675	0.982954	0.969	-0.039532	-6.87062
AIPL1	0.0537608	0.707627	0.57	0.585145	-6.69017
AIRE	0.103543	0.647593	0.495	0.704536	-6.61034
AJAP1	-0.406953	0.213481	0.0928	-1.83154	-5.29031
AJUBA	-0.443591	0.16176	0.0625	-2.06071	-4.93035
AK1	-0.169269	0.706115	0.567	-0.588568	-6.68807
AK2	0.565137	0.0400112	0.00869	3.1499	-3.03353
AK3	1.06863	0.0028797	0.0002	5.33315	0.77571
AK4	0.321739	0.345654	0.189	1.39495	-5.90561
AK5	-0.434942	0.313315	0.163	-1.49064	-5.78004
AK7	-0.743856	0.0481677	0.0113	-3.00654	-3.29242
AK8	-1.85604	0.0133159	0.00185	-4.00702	-1.48765
AK9	-1.02747	0.0057285	0.000558	-4.70444	-0.27006
AKAP1	-2.22002	0.0102793	0.00128	-4.21857	-1.11284
AKAP10	-0.183178	0.511298	0.343	-0.988595	-6.36746
AKAP11	0.363477	0.396965	0.233	1.2575	-6.07541
AKAP12	-0.5154	0.418397	0.252	-1.20584	-6.13581
AKAP13	0.713687	0.028279	0.00541	3.4098	-2.56273
AKAP14	-1.39291	0.0047855	0.000433	-4.85643	-0.01234
AKAP3	-3.26473	0.0004538	1.12e-05	-7.31096	3.6966
AKAP4	-3.98362	0.0004585	1.14e-05	-7.2987	3.68019
AKAP5	0.176651	0.330617	0.176	1.4398	-5.84747
AKAP6	0.352798	0.386857	0.225	1.28282	-6.04511
AKAP7	0.607896	0.144416	0.053	2.15408	-4.77801
AKAP8	-0.211174	0.372349	0.212	-1.32183	-5.99755
AKAP8L	-0.861714	0.0040974	0.000343	-4.99696	0.22322
AKAP9	1.30889	0.0187595	0.00303	3.73151	-1.98125
AKIP1	0.0986111	0.705297	0.566	0.590255	-6.68703
AKIRIN1	-0.430192	0.117899	0.0398	-2.31509	-4.50892
AKIRIN2	-0.166759	0.560433	0.395	-0.883294	-6.46585
AKNA	-0.00357546	0.994206	0.989	-0.0137077	-6.87136
AKNAD1	-1.69826	0.0003019	5.64e-06	-7.84467	4.3915
AKR1A1	0.856087	0.0150954	0.00221	3.90729	-1.6657
AKR1B1	0.128574	0.756618	0.631	0.493524	-6.74195
AKR1B10	0.22888	0.549916	0.384	0.904959	-6.44639
AKR1C1	0.635723	0.206071	0.0883	1.86067	-5.24577
AKR1C2	0.571648	0.232527	0.105	1.75987	-5.39823
AKR1C3	0.768928	0.069608	0.0189	2.72443	-3.79732
AKR1C4	-0.03884	0.854403	0.766	-0.304677	-6.82178
AKR1C6P	0.160877	0.45761	0.289	1.10997	-6.24261
AKR1C8P	0.357437	0.367205	0.207	1.33524	-5.98095
AKR1D1	-0.263778	0.234864	0.106	-1.75035	-5.41239
AKR1E2	-1.69358	0.0015261	7.56e-05	-5.96133	1.7646
AKR7A2	-0.17896	0.48169	0.314	-1.05333	-6.30236
AKR7A2P1	0.22659	0.437503	0.27	1.15873	-6.18916
AKR7A3	0.0272918	0.904577	0.841	0.205706	-6.84876
AKR7L	0.156034	0.476811	0.309	1.06414	-6.29115
AKT1	0.462679	0.0564414	0.0141	2.88606	-3.50899
AKT1S1	0.0426105	0.881929	0.806	0.250786	-6.83776
AKT2	0.378729	0.236752	0.108	1.74329	-5.42285
AKT3	0.453065	0.133495	0.0472	2.21931	-4.66991
AKTIP	0.268946	0.389314	0.227	1.27668	-6.0525
ALAD	0.367457	0.196632	0.0825	1.90033	-5.18454
ALAS2	0.213777	0.40857	0.243	1.22889	-6.1091
ALB	-0.451304	0.21686	0.0951	-1.81718	-5.31213
ALCAM	1.24986	0.302712	0.154	1.52338	-5.73578
ALDH16A1	0.106276	0.6845	0.54	0.63086	-6.66123
ALDH18A1	0.0278492	0.931462	0.883	0.150265	-6.85934
ALDH1A1	0.879942	0.0644153	0.0169	2.78512	-3.68939
ALDH1A2	-1.4729	0.0077002	0.000848	-4.45746	-0.69505
ALDH1A3	0.692793	0.0888134	0.0267	2.53588	-4.12912
ALDH1B1	0.874088	0.293992	0.148	1.55045	-5.69871
ALDH1L1	-0.616994	0.193392	0.0804	-1.91519	-5.16141
ALDH1L2	0.368398	0.575434	0.411	0.852614	-6.49271
ALDH2	0.0911471	0.83533	0.738	0.343086	-6.80853
ALDH3A1	-0.188291	0.479726	0.312	-1.05743	-6.29812
ALDH3A2	0.639754	0.0249832	0.00458	3.50119	-2.39721
ALDH3B1	0.215503	0.488029	0.32	1.03926	-6.3168
ALDH3B2	0.551403	0.302185	0.154	1.52481	-5.73383
ALDH4A1	0.462724	0.431924	0.265	1.17232	-6.17394
ALDH5A1	0.0681971	0.855916	0.768	0.301778	-6.82272
ALDH6A1	0.526634	0.125374	0.0432	2.2684	-4.58772
ALDH7A1	0.728869	0.0651762	0.0172	2.77612	-3.70544
ALDH8A1	0.0714162	0.68454	0.54	0.630725	-6.66132
ALDH9A1	0.274688	0.587582	0.425	0.825949	-6.51537
ALDOA	0.237811	0.479575	0.312	1.05782	-6.29772
ALDOAP2	0.386175	0.105745	0.0342	2.39868	-4.36643
ALDOB	-0.0191269	0.952788	0.918	-0.105734	-6.86546
ALDOC	0.142639	0.824628	0.722	0.364227	-6.80058
ALG1	-0.714584	0.0034667	0.000265	-5.15691	0.48805
ALG12	0.181743	0.531282	0.364	0.945107	-6.40925
ALG13	0.898414	0.0024152	0.000154	5.49721	1.0395
ALG14	0.354404	0.0523061	0.0127	2.94258	-3.40753
ALG1L	-0.0218654	0.96945	0.945	-0.0709886	-6.86875
ALG2	0.451118	0.210452	0.0909	1.84382	-5.27158
ALG3	-0.702812	0.0649552	0.0171	-2.77875	-3.70074
ALG6	0.37309	0.069594	0.0189	2.7246	-3.79701
ALG8	-0.532223	0.144233	0.0529	-2.15508	-4.77637
ALG9	-0.326576	0.0725401	0.0201	-2.69213	-3.85454
ALKBH1	-0.546143	0.0125989	0.00173	-4.04806	-1.41462
ALKBH2	-0.126204	0.710383	0.573	-0.579525	-6.69358
ALKBH3	0.164426	0.585307	0.423	0.831177	-6.51097
ALKBH4	-0.155032	0.487606	0.319	-1.04039	-6.31564
ALKBH5	-0.878301	0.0047818	0.000432	-4.85763	-0.01032
ALKBH6	0.201762	0.513792	0.346	0.982903	-6.37302
ALKBH7	-2.52109	5.31e-05	1e-07	-11.5696	8.34589
ALKBH8	0.615614	0.0395657	0.00856	3.15822	-3.01848
ALLC	-2.68318	0.0001583	1.5e-06	-8.94589	5.71306
ALMS1	-0.445858	0.304592	0.156	-1.51699	-5.74448
ALMS1P1	-0.348569	0.227621	0.102	-1.77719	-5.37238
ALOX12	-0.0374441	0.823325	0.72	-0.367281	-6.7994
ALOX12B	-0.127001	0.616851	0.459	-0.765452	-6.56439
ALOX12P2	-0.407004	0.538414	0.371	-0.930502	-6.42292
ALOX15	-0.304681	0.273116	0.133	-1.61762	-5.6049
ALOX15B	-0.298397	0.150068	0.0559	-2.12342	-4.82836
ALOX5	-0.0253024	0.954806	0.921	-0.101651	-6.86591
ALOX5AP	1.22026	0.0205019	0.00343	3.66128	-2.10784
ALOXE3	-0.289624	0.175413	0.0699	-1.99606	-5.03402
ALPK1	0.9587	0.0616495	0.0159	2.81917	-3.62866
ALPK2	-0.448872	0.229874	0.103	-1.7693	-5.38417
ALPK3	-0.00674825	0.986532	0.976	-0.0308351	-6.87095
ALPL	-1.29071	0.033152	0.00669	-3.29357	-2.77337
ALPP	0.16295	0.590052	0.428	0.820531	-6.51989
ALPPL2	0.0288552	0.93654	0.891	0.140109	-6.86092
ALS2	0.526339	0.179145	0.0721	1.97849	-5.06191
ALS2CL	-0.117685	0.737245	0.606	-0.530062	-6.7223
ALS2CR11	-1.97038	0.005392	0.000513	-4.75494	-0.1841
ALS2CR12	-2.08133	0.0007431	2.44e-05	-6.74131	2.91259
ALX1	0.261813	0.699699	0.559	0.601458	-6.68008
ALX3	0.0920184	0.701462	0.561	0.597735	-6.6824
ALX4	0.144632	0.475981	0.308	1.06636	-6.28884
ALYREF	-1.39437	0.0034553	0.000264	-5.15968	0.4926
AMBN	-0.104524	0.503817	0.335	-1.00476	-6.35153
AMBP	-0.00020443	0.999159	0.998	-0.0019611	-6.87146
AMBRA1	-0.298401	0.299912	0.152	-1.53201	-5.72402
AMD1	0.753196	0.0169842	0.00263	3.8108	-1.83866
AMDHD1	-0.140679	0.434633	0.267	-1.16534	-6.18178
AMDHD2	-1.12924	0.0015571	7.82e-05	-5.93871	1.72998
AMELX	0.352028	0.359227	0.2	1.35751	-5.95313
AMELY	0.0399415	0.831992	0.733	0.34981	-6.80606
AMER1	1.02738	0.0233877	0.00416	3.55466	-2.30047
AMER2	0.063339	0.717235	0.582	0.566544	-6.70136
AMER3	0.0382138	0.86858	0.787	0.276694	-6.83046
AMFR	-0.12342	0.679562	0.534	-0.640535	-6.65484
AMH	-0.155505	0.677495	0.532	-0.644675	-6.65208
AMHR2	-0.511236	0.603774	0.444	-0.791581	-6.54363
AMIGO1	0.00962254	0.983286	0.97	0.0387833	-6.87065
AMIGO2	0.644494	0.315612	0.164	1.48442	-5.78838
AMIGO3	0.197221	0.62058	0.464	0.757993	-6.5702
AMMECR1	1.07101	0.0001976	2.45e-06	8.52504	5.22505
AMMECR1L	-0.432846	0.258242	0.122	-1.66826	-5.53254
AMN	0.0377165	0.880064	0.804	0.253852	-6.83693
AMN1	-1.58414	0.0021936	0.000134	-5.58723	1.1826
AMOT	1.1474	0.475423	0.307	1.06793	-6.2872
AMOTL1	-0.548224	0.173466	0.0689	-2.00495	-5.01985
AMOTL2	0.7731	0.0853	0.0253	2.56584	-4.07679
AMPD1	0.180366	0.339977	0.184	1.41181	-5.8839
AMPD2	-0.343073	0.237283	0.108	-1.74121	-5.42594
AMPD3	0.630782	0.0098141	0.0012	4.25558	-1.04771
AMPH	0.0430234	0.839202	0.743	0.335502	-6.81127
AMTN	0.133357	0.454073	0.286	1.11777	-6.23419
AMZ1	0.0436199	0.881906	0.806	0.250919	-6.83772
AMZ2	-0.893673	0.0051408	0.000479	-4.7954	-0.11547
AMZ2P1	-1.05062	0.0531688	0.013	-2.93089	-3.42853
ANAPC1	-0.263829	0.130341	0.0457	-2.23738	-4.63973
ANAPC10	-0.284173	0.449881	0.282	-1.12841	-6.22261
ANAPC11	-0.677494	0.0089344	0.00105	-4.334	-0.91019
ANAPC13	1.07796	0.0024736	0.00016	5.47481	1.00372
ANAPC15	-0.916786	0.0143319	0.00206	-3.94672	-1.5952
ANAPC16	0.742559	0.0187512	0.00303	3.73186	-1.98062
ANAPC2	-1.15391	0.0012511	5.64e-05	-6.15844	2.06303
ANAPC4	0.870276	0.0043203	0.000373	4.94663	0.13915
ANAPC5	0.160209	0.482564	0.314	1.05135	-6.3044
ANAPC7	-0.834595	0.0064232	0.00066	-4.60441	-0.4413
ANGEL1	-1.42208	0.0042974	0.000369	-4.95359	0.15081
ANGEL2	0.876941	0.0070786	0.000754	4.52631	-0.57583
ANGPT1	0.749381	0.391518	0.229	1.27037	-6.06006
ANGPT2	1.14078	0.0632766	0.0165	2.79919	-3.66432
ANGPT4	0.323256	0.195325	0.0817	1.90622	-5.17537
ANGPTL1	2.00248	0.0093181	0.00111	4.29929	-0.97098
ANGPTL2	0.941856	0.212757	0.0923	1.83445	-5.28588
ANGPTL3	0.214968	0.160445	0.0617	2.06773	-4.919
ANGPTL4	-0.180827	0.765897	0.643	-0.476033	-6.75088
ANGPTL5	0.42108	0.144082	0.0528	2.1558	-4.77518
ANGPTL6	-0.184225	0.286435	0.142	-1.5742	-5.66583
ANGPTL7	0.679622	0.316988	0.165	1.48024	-5.79396
ANGPTL8	0.00190511	0.994364	0.99	0.0133749	-6.87136
ANK1	-0.0160682	0.933217	0.886	-0.146961	-6.85987
ANK2	0.450601	0.250071	0.117	1.69529	-5.49336
ANK3	1.6798	0.200321	0.0847	1.88516	-5.20804
ANKAR	-0.193211	0.630524	0.475	-0.738252	-6.58534
ANKDD1A	0.780014	0.213408	0.0927	1.83179	-5.28994
ANKDD1B	-0.413568	0.0169619	0.00262	-3.8123	-1.83597
ANKEF1	-1.05584	0.0671236	0.018	-2.75173	-3.74883
ANKFN1	-0.410665	0.100327	0.0318	-2.44003	-4.29534
ANKFY1	0.407884	0.154977	0.0588	2.09535	-4.87419
ANKH	0.756115	0.0628116	0.0164	2.80462	-3.65463
ANKIB1	0.215823	0.576098	0.412	0.850943	-6.49414
ANKK1	0.205054	0.287134	0.143	1.57174	-5.66926
ANKLE1	-0.0502815	0.785254	0.668	-0.43963	-6.76847
ANKLE2	-1.58467	0.0001303	9.86e-07	-9.31848	6.12854
ANKMY1	-1.00368	0.0027018	0.000181	-5.39448	0.87477
ANKMY2	0.456659	0.176904	0.0708	1.98861	-5.04585
ANKRA2	0.198668	0.348976	0.192	1.38544	-5.91776
ANKRD1	-0.0505359	0.825874	0.724	-0.361795	-6.80152
ANKRD10	0.873004	0.0098099	0.0012	4.25611	-1.04678
ANKRD11	-0.491951	0.171393	0.0676	-2.01512	-5.00361
ANKRD12	0.503076	0.284705	0.141	1.57952	-5.65842
ANKRD13A	-1.69636	0.0005353	1.49e-05	-7.10292	3.41546
ANKRD13B	-1.16294	0.0257387	0.00477	-3.47961	-2.43629
ANKRD13C	0.876975	0.0008353	2.91e-05	6.61622	2.73437
ANKRD13D	-0.420363	0.215085	0.0938	-1.82511	-5.3001
ANKRD16	-0.478284	0.0498437	0.0118	-2.98106	-3.33831
ANKRD17	0.840093	0.0048412	0.00044	4.84637	-0.02931
ANKRD18A	-1.43747	0.166478	0.065	-2.03763	-4.96753
ANKRD18B	-1.55128	0.189031	0.0778	-1.93446	-5.1313
ANKRD18DP	-1.1459	0.0673191	0.0181	-2.74959	-3.75264
ANKRD19P	-1.46026	0.0007026	2.21e-05	-6.81301	3.01376
ANKRD2	0.0220846	0.918783	0.863	0.176583	-6.85473
ANKRD20A11P	-0.632602	0.267243	0.128	-1.63689	-5.57753
ANKRD20A19P	-0.518629	0.127556	0.0443	-2.25437	-4.61129
ANKRD20A5P	-0.560369	0.128267	0.0447	-2.25014	-4.61838
ANKRD22	0.15957	0.410672	0.245	1.22418	-6.11459
ANKRD23	0.195107	0.391054	0.228	1.27198	-6.05814
ANKRD24	-0.738564	0.0052905	0.000498	-4.77222	-0.15476
ANKRD26	0.562724	0.154733	0.0586	2.09678	-4.87185
ANKRD26P1	-2.26045	0.0071353	0.00076	-4.52105	-0.58493
ANKRD27	-0.692155	0.0633351	0.0165	-2.79844	-3.66566
ANKRD28	0.0171094	0.971642	0.949	0.0650998	-6.86918
ANKRD29	0.932726	0.0528083	0.0129	2.93541	-3.42041
ANKRD30A	-1.80146	0.0938174	0.0289	-2.49229	-4.20495
ANKRD30B	-2.19541	0.0203567	0.0034	-3.66633	-2.09873
ANKRD30BL	-0.820423	0.134225	0.0476	-2.21448	-4.67796
ANKRD30BP3	-1.06095	0.0092868	0.00111	-4.3018	-0.96658
ANKRD31	-1.18764	0.208301	0.0896	-1.85198	-5.25909
ANKRD33	0.0888046	0.713921	0.578	0.572459	-6.69783
ANKRD33B	-0.014002	0.950935	0.914	-0.109808	-6.86498
ANKRD34A	0.218499	0.327428	0.174	1.44937	-5.8349
ANKRD34B	0.0401463	0.84652	0.754	0.320809	-6.8164
ANKRD34C	-0.0972306	0.675367	0.529	-0.649232	-6.64903
ANKRD35	0.0622883	0.788343	0.672	0.434109	-6.77102
ANKRD36	-0.541631	0.393825	0.231	-1.26461	-6.06695
ANKRD36B	-0.528746	0.499119	0.331	-1.01505	-6.34127
ANKRD36BP1	0.453341	0.108319	0.0353	2.38088	-4.39693
ANKRD37	-0.23579	0.154219	0.0583	-2.10026	-4.86619
ANKRD39	0.227281	0.315739	0.164	1.48391	-5.78906
ANKRD40	0.351414	0.207785	0.0893	1.85401	-5.25598
ANKRD42	-0.347748	0.409321	0.244	-1.22698	-6.11132
ANKRD44	0.443653	0.368314	0.208	1.33195	-5.98504
ANKRD45	-1.53177	0.0020602	0.000122	-5.64954	1.28094
ANKRD46	0.722787	0.0117159	0.00155	4.10834	-1.30763
ANKRD49	0.748384	0.0299814	0.00586	3.36578	-2.6425
ANKRD50	0.222656	0.711305	0.575	0.5776	-6.69475
ANKRD52	-0.216052	0.305327	0.157	-1.51438	-5.74801
ANKRD53	-2.32602	0.0008545	3.04e-05	-6.58513	2.68973
ANKRD54	-0.64449	0.0224451	0.00393	-3.5862	-2.24344
ANKRD55	-0.464374	0.0161157	0.00243	-3.85459	-1.76008
ANKRD6	-0.0649611	0.857304	0.77	-0.299135	-6.82356
ANKRD61	-1.91426	6.68e-05	2e-07	-10.847	7.68465
ANKRD62	-2.08112	0.0296745	0.00579	-3.37279	-2.6298
ANKRD7	-2.87603	0.018617	0.00299	-3.73753	-1.97041
ANKRD9	-0.812695	0.0435547	0.0098	-3.08425	-3.15221
ANKS1A	0.109828	0.705363	0.566	0.590022	-6.68718
ANKS1B	-0.411492	0.140774	0.051	-2.17553	-4.74261
ANKS3	-0.0659281	0.693219	0.551	-0.614344	-6.67192
ANKS4B	0.209946	0.336631	0.181	1.42198	-5.87072
ANKS6	-0.353409	0.0867502	0.0259	-2.55318	-4.09893
ANKZF1	-0.0546647	0.789437	0.674	-0.431581	-6.77218
ANLN	-1.80696	0.0150794	0.00221	-3.908	-1.66442
ANO1	0.14215	0.935243	0.889	0.142917	-6.8605
ANO10	-0.0760097	0.810638	0.703	-0.391125	-6.7898
ANO2	-0.284953	0.654424	0.503	-0.690773	-6.62024
ANO3	-0.232803	0.805548	0.696	-0.401122	-6.7856
ANO4	-0.15124	0.803353	0.693	-0.405103	-6.7839
ANO5	-0.978137	0.0690531	0.0187	-2.73007	-3.7873
ANO6	1.20925	0.0028705	0.000198	5.33709	0.78209
ANO7	-0.114549	0.496193	0.327	-1.02226	-6.33404
ANO8	0.0589577	0.839682	0.744	0.33462	-6.81159
ANO9	0.178002	0.648472	0.496	0.702649	-6.61171
ANOS1	0.443584	0.643797	0.49	0.712835	-6.60429
ANP32A	0.753791	0.0118	0.00157	4.1022	-1.31851
ANP32A-IT1	0.924015	0.0374068	0.0079	3.20245	-2.93842
ANP32B	0.690101	0.127487	0.0443	2.25501	-4.61021
ANP32C	0.482259	0.0220781	0.00384	3.59896	-2.22038
ANP32D	-0.0347181	0.897322	0.829	-0.221126	-6.84524
ANP32E	1.16881	0.0123013	0.00167	4.06817	-1.37889
ANPEP	0.627324	0.386741	0.224	1.2831	-6.04478
ANTXR1	1.38474	0.0038348	0.000307	5.06555	0.33722
ANTXR2	1.55525	0.0040418	0.000335	5.01188	0.24808
ANTXRL	-3.14934	0.0009832	3.84e-05	-6.42149	2.45248
ANXA1	2.45323	0.0018708	0.000105	5.74638	1.43268
ANXA10	0.0817159	0.67914	0.534	0.641443	-6.65424
ANXA11	0.565809	0.253865	0.119	1.68299	-5.51123
ANXA13	0.136234	0.796982	0.684	0.417795	-6.77837
ANXA2	0.661791	0.0359149	0.00746	3.23337	-2.88243
ANXA2P1	0.619967	0.0188309	0.00304	3.72887	-1.986
ANXA2P2	0.945731	0.0110229	0.00142	4.15961	-1.21688
ANXA2P3	0.509179	0.0808405	0.0234	2.60745	-4.00386
ANXA2R	0.537683	0.0339446	0.0069	3.27638	-2.80451
ANXA3	0.429059	0.324104	0.171	1.46009	-5.82076
ANXA4	0.895173	0.0685794	0.0186	2.73536	-3.77791
ANXA5	0.509067	0.0117181	0.00155	4.1081	-1.30804
ANXA6	0.655595	0.0033126	0.000247	5.19994	0.55869
ANXA7	0.920786	0.0044001	0.000383	4.93082	0.11269
ANXA9	0.219247	0.533161	0.366	0.940914	-6.41319
AOAH	1.21509	0.0008834	3.21e-05	6.54643	2.63397
AOC1	-0.493435	0.461269	0.293	-1.10069	-6.25257
AOC2	-0.957196	0.0021984	0.000134	-5.5852	1.17937
AOC3	0.372585	0.701526	0.562	0.597492	-6.68255
AOX1	1.02628	0.0669274	0.0179	2.75431	-3.74424
AP1AR	-0.0940769	0.725419	0.592	-0.551118	-6.71037
AP1B1	-0.636977	0.0068962	0.000728	-4.54701	-0.54011
AP1G1	0.0512254	0.86858	0.787	0.276653	-6.83047
AP1G2	-0.0883645	0.748856	0.621	-0.507858	-6.7344
AP1M1	-1.51377	0.0011271	4.79e-05	-6.26883	2.22768
AP1M2	-1.06031	0.25868	0.122	-1.6667	-5.53479
AP1S1	0.108163	0.716151	0.581	0.568373	-6.70027
AP1S2	0.912631	0.054841	0.0135	2.90742	-3.47067
AP1S3	1.95729	0.340714	0.185	1.40976	-5.88655
AP2A1	-0.961125	0.0887507	0.0267	-2.53643	-4.12816
AP2A2	-0.628143	0.015915	0.00239	-3.8644	-1.74249
AP2B1	-0.567109	0.0147897	0.00215	-3.92276	-1.63802
AP2M1	-0.112525	0.712482	0.576	-0.575272	-6.69615
AP2S1	0.00804936	0.981117	0.966	0.0436244	-6.87044
AP3B1	1.24717	0.0107706	0.00137	4.1804	-1.18015
AP3B2	-1.14523	0.0014296	6.87e-05	-6.02464	1.86106
AP3D1	-0.573792	0.0376567	0.00796	-3.19787	-2.94671
AP3M1	0.518277	0.0302725	0.00594	3.35837	-2.65594
AP3M2	-0.731079	0.0186051	0.00299	-3.738	-1.96957
AP3S1	0.694274	0.015915	0.00239	3.86432	-1.74264
AP4B1	-0.340725	0.181127	0.0732	-1.97004	-5.07529
AP4E1	0.201465	0.598579	0.438	0.802557	-6.53472
AP4M1	-1.32782	0.0018861	0.000107	-5.73504	1.41499
AP4S1	-0.17223	0.43443	0.267	-1.16579	-6.18127
AP5B1	0.274054	0.478957	0.311	1.05929	-6.29618
AP5M1	0.703504	0.0129573	0.00179	4.02643	-1.45309
AP5S1	-0.662122	0.027443	0.00518	-3.43355	-2.51971
APAF1	0.25837	0.329552	0.175	1.44293	-5.84336
APBA1	-0.604018	0.0027671	0.000187	-5.37489	0.84319
APBA2	-1.13091	0.003448	0.000263	-5.16222	0.49678
APBA3	-0.11877	0.542046	0.375	-0.923056	-6.42982
APBB1	-0.553598	0.110125	0.0362	-2.36782	-4.41924
APBB1IP	0.626022	0.092947	0.0285	2.4992	-4.19294
APBB2	0.108027	0.823632	0.721	0.366515	-6.7997
APBB3	-1.57576	0.0009118	3.41e-05	-6.50423	2.57292
APC	0.74495	0.0277802	0.00528	3.42333	-2.53822
APC2	-0.0322676	0.883288	0.808	-0.248508	-6.83837
APCDD1	0.829016	0.153207	0.0577	2.10563	-4.85744
APCDD1L	0.150277	0.46909	0.301	1.08275	-6.27164
APCS	-0.00877911	0.968319	0.943	-0.0732179	-6.86858
APEH	-0.402807	0.162353	0.0628	-2.05763	-4.93532
APEX1	0.607503	0.0078519	0.000873	4.44035	-0.72477
APEX2	0.330678	0.17903	0.072	1.97907	-5.06099
APH1A	0.776615	0.0167049	0.00256	3.82436	-1.81432
APH1B	-1.94741	0.002339	0.000147	-5.52712	1.08717
API5	0.79801	0.0180889	0.00287	3.76094	-1.92828
APIP	0.370691	0.211423	0.0914	1.84042	-5.27677
APLF	-0.1109	0.77109	0.65	-0.465873	-6.75593
APLN	0.052682	0.885332	0.811	0.24466	-6.83938
APLNR	0.105868	0.893032	0.822	0.229711	-6.84317
APLP1	-1.61948	0.0023433	0.000148	-5.52286	1.08039
APLP2	0.533187	0.29166	0.146	1.55736	-5.68918
APMAP	-0.0673822	0.882633	0.807	-0.249582	-6.83808
APOA1	-0.767921	0.507516	0.34	-0.996069	-6.36012
APOA2	-0.266345	0.343092	0.187	-1.40335	-5.89482
APOA4	0.10107	0.475119	0.307	1.06865	-6.28645
APOA5	-0.0289637	0.889	0.816	-0.23782	-6.84114
APOB	0.268785	0.669224	0.521	0.662413	-6.64007
APOBEC1	0.0501796	0.76769	0.645	0.47278	-6.75251
APOBEC2	-0.621942	0.0147592	0.00215	-3.92431	-1.63526
APOBEC3B	0.469318	0.137759	0.0494	2.19318	-4.71338
APOBEC3C	0.401222	0.29667	0.15	1.5422	-5.71005
APOBEC3D	0.51621	0.0235113	0.0042	3.54959	-2.30963
APOBEC3F	0.41338	0.420927	0.254	1.19951	-6.14307
APOBEC3G	-0.00201764	0.998364	0.997	-0.003516	-6.87145
APOBEC3H	0.463294	0.151331	0.0567	2.11616	-4.84024
APOBEC4	-3.07583	6.68e-05	1.94e-07	-10.8777	7.71371
APOBR	0.209237	0.294662	0.148	1.54811	-5.70193
APOC1	0.352219	0.385327	0.223	1.2873	-6.0397
APOC3	0.0504465	0.806356	0.697	0.399604	-6.78625
APOD	0.535122	0.269743	0.13	1.62859	-5.58935
APOE	-0.127185	0.884922	0.81	-0.245615	-6.83913
APOF	0.297906	0.126321	0.0437	2.26258	-4.5975
APOH	-0.0385632	0.857746	0.771	-0.298289	-6.82383
APOL1	0.412357	0.508368	0.34	0.994429	-6.36174
APOL2	0.615891	0.005378	0.00051	4.75783	-0.17919
APOL3	0.753981	0.0819649	0.0239	2.59715	-4.02193
APOL4	0.566446	0.0236751	0.00425	3.5426	-2.32228
APOL5	-0.219651	0.197436	0.083	-1.897	-5.1897
APOL6	1.50291	0.0011047	4.62e-05	6.29401	2.26499
APOLD1	-0.0398749	0.891427	0.819	-0.233601	-6.84221
APOM	-0.980761	0.0017106	9.04e-05	-5.84279	1.58239
APOO	0.139098	0.755337	0.629	0.49578	-6.74078
APOOL	1.55021	0.0008559	3.06e-05	6.58125	2.68415
APOPT1	-1.0628	0.0025974	0.000172	-5.42626	0.9259
APP	0.570176	0.0117955	0.00157	4.1029	-1.31726
APPBP2	0.148426	0.767765	0.645	0.472365	-6.75271
APPL1	0.701143	0.0181688	0.00289	3.75691	-1.93554
APPL2	0.203991	0.753041	0.626	0.500035	-6.73855
APRT	0.0948919	0.682469	0.538	0.635185	-6.65839
APTX	0.0445854	0.838941	0.743	0.335924	-6.81112
AQP10	0.165937	0.603774	0.444	0.791609	-6.5436
AQP11	-0.182099	0.631825	0.476	-0.7358	-6.58719
AQP2	0.830939	0.303087	0.155	1.52213	-5.73748
AQP3	0.431827	0.214919	0.0936	1.82608	-5.29862
AQP4	0.436746	0.0639488	0.0168	2.79116	-3.67863
AQP4-AS1	0.15439	0.351555	0.194	1.37787	-5.92739
AQP5	-4.01144	0.0003996	9.03e-06	-7.4778	3.91786
AQP6	-0.208492	0.311232	0.161	-1.49636	-5.77235
AQP7	-1.191	0.0018794	0.000106	-5.73888	1.42098
AQP8	-0.00559382	0.982289	0.968	-0.0408251	-6.87057
AQP9	-0.214225	0.803733	0.693	-0.404422	-6.78419
AQR	0.285658	0.290688	0.145	1.56038	-5.685
AR	1.01445	0.0009067	3.38e-05	6.51152	2.58348
ARAF	0.54152	0.0898575	0.0272	2.52653	-4.14541
ARAFP2	-0.0857484	0.683786	0.539	-0.632371	-6.66024
ARAP1	0.569801	0.0119406	0.00159	4.09274	-1.33527
ARAP2	1.15572	0.108201	0.0353	2.38166	-4.39558
ARAP3	0.0165066	0.979296	0.962	0.0484433	-6.8702
ARC	0.0905108	0.667616	0.519	0.665777	-6.63776
ARCN1	0.488969	0.0308962	0.00611	3.34314	-2.68353
AREG	-1.51662	0.0247961	0.00454	-3.5065	-2.3876
AREL1	-0.261952	0.448615	0.281	-1.13093	-6.21985
ARF1	-0.31888	0.103887	0.0333	-2.41362	-4.34079
ARF3	-0.0494588	0.849715	0.759	-0.314406	-6.81857
ARF4	0.756232	0.0022916	0.000142	5.54829	1.12084
ARF5	-0.125253	0.684269	0.54	-0.631444	-6.66085
ARF6	0.214437	0.282018	0.139	1.5883	-5.64617
ARFGAP1	-0.905305	0.0040427	0.000336	-5.01104	0.24667
ARFGAP2	-0.437118	0.0424039	0.00944	-3.10472	-3.11523
ARFGAP3	-0.661461	0.0251879	0.00464	-3.4946	-2.40915
ARFGEF1	0.26955	0.529669	0.362	0.949027	-6.40555
ARFGEF2	-0.18007	0.423955	0.257	-1.19253	-6.15104
ARFGEF3	0.0821842	0.843888	0.75	0.326459	-6.81446
ARFIP1	0.569911	0.191578	0.0793	1.92335	-5.14867
ARFIP2	-0.119777	0.545856	0.379	-0.914885	-6.43734
ARFRP1	0.0574366	0.775938	0.656	0.457289	-6.76011
ARG1	0.0910274	0.559263	0.394	0.885633	-6.46377
ARG2	0.214593	0.581693	0.418	0.838871	-6.50446
ARGFX	0.0205676	0.931064	0.882	0.151264	-6.85918
ARGLU1	-0.0262584	0.952117	0.916	-0.107311	-6.86528
ARHGAP1	0.783524	0.0493801	0.0117	2.98803	-3.32577
ARHGAP10	0.588286	0.173677	0.0689	2.00416	-5.0211
ARHGAP11A	-0.802797	0.131232	0.0462	-2.23142	-4.6497
ARHGAP11B	-0.998124	0.0095059	0.00115	-4.28254	-1.00036
ARHGAP12	0.998102	0.016277	0.00247	3.84545	-1.77647
ARHGAP15	0.315067	0.561407	0.396	0.881484	-6.46746
ARHGAP17	0.0845477	0.767848	0.646	0.472133	-6.75283
ARHGAP18	1.28834	0.0136604	0.00192	3.98589	-1.5253
ARHGAP20	0.663014	0.185007	0.0754	1.95264	-5.10274
ARHGAP21	0.564137	0.123672	0.0425	2.27868	-4.57042
ARHGAP22	0.0304833	0.869636	0.789	0.274147	-6.83121
ARHGAP23	-0.477789	0.427101	0.26	-1.18494	-6.15969
ARHGAP24	1.41609	0.0072975	0.000786	4.50152	-0.6187
ARHGAP25	0.728872	0.118487	0.04	2.31141	-4.51516
ARHGAP26	0.407039	0.296192	0.149	1.54386	-5.70777
ARHGAP27	-0.260864	0.431719	0.264	-1.17271	-6.1735
ARHGAP28	-1.00557	0.0146243	0.00212	-3.93108	-1.62314
ARHGAP29	0.691277	0.171886	0.0679	2.01269	-5.0075
ARHGAP30	0.380167	0.0409242	0.00898	3.1323	-3.06537
ARHGAP31	1.18631	0.0702069	0.0192	2.71667	-3.81108
ARHGAP32	0.0402585	0.930242	0.881	0.153017	-6.85889
ARHGAP33	-1.32531	0.0017481	9.41e-05	-5.81629	1.54138
ARHGAP35	-0.439281	0.038517	0.00824	-3.17921	-2.98049
ARHGAP36	-0.250654	0.17725	0.071	-1.9869	-5.04857
ARHGAP39	-1.07319	0.016462	0.00251	-3.83567	-1.79403
ARHGAP4	-0.0400967	0.858295	0.771	-0.29735	-6.82413
ARHGAP40	-0.0749513	0.870591	0.79	-0.272205	-6.83177
ARHGAP42	0.382227	0.0357053	0.00739	3.23864	-2.87288
ARHGAP44	0.133981	0.85366	0.765	0.306229	-6.82128
ARHGAP45	-0.11384	0.703044	0.563	-0.594727	-6.68427
ARHGAP5	0.672379	0.102799	0.0328	2.42154	-4.32718
ARHGAP5-AS1	-0.0738396	0.779783	0.661	-0.449682	-6.76375
ARHGAP6	1.6257	0.0882836	0.0265	2.54024	-4.12151
ARHGAP9	-1.12833	0.0021875	0.000133	-5.58996	1.18692
ARHGDIA	0.062774	0.809143	0.7	0.394336	-6.78846
ARHGDIB	1.51201	0.0009567	3.67e-05	6.4529	2.49832
ARHGDIG	-0.404706	0.058717	0.0149	-2.85716	-3.56074
ARHGEF1	0.00852575	0.98172	0.967	0.0424416	-6.87049
ARHGEF10	-0.158208	0.772756	0.652	-0.463013	-6.75733
ARHGEF10L	0.432105	0.193963	0.0808	1.91242	-5.16573
ARHGEF11	-0.302069	0.211017	0.0912	-1.84184	-5.27461
ARHGEF12	1.17372	0.0010469	4.25e-05	6.35189	2.35041
ARHGEF15	0.11073	0.85219	0.762	0.30973	-6.82013
ARHGEF16	0.0451507	0.834339	0.736	0.34493	-6.80786
ARHGEF17	0.136869	0.801541	0.69	0.408879	-6.78227
ARHGEF18	-0.0375511	0.860082	0.774	-0.293513	-6.82534
ARHGEF19	-0.149856	0.555915	0.39	-0.892409	-6.45771
ARHGEF2	-0.893075	0.104525	0.0336	-2.40857	-4.34946
ARHGEF25	0.533667	0.427855	0.26	1.18304	-6.16183
ARHGEF26	-0.533948	0.227391	0.102	-1.77825	-5.37079
ARHGEF28	0.953855	0.0025198	0.000165	5.45303	0.96884
ARHGEF3	0.779782	0.013636	0.00192	3.98749	-1.52245
ARHGEF37	0.884006	0.00353	0.000272	5.13967	0.45968
ARHGEF38	0.886044	0.409205	0.244	1.22732	-6.11093
ARHGEF39	-0.906174	0.0041681	0.000352	-4.98136	0.1972
ARHGEF4	-0.43168	0.0458881	0.0105	-3.04424	-3.22444
ARHGEF40	0.557438	0.0324759	0.0065	3.30903	-2.74534
ARHGEF6	1.43563	0.0019089	0.000109	5.72273	1.39575
ARHGEF7	-0.212815	0.273132	0.133	-1.61741	-5.6052
ARHGEF9	1.48088	0.0001318	1.02e-06	9.28695	6.09396
ARID1A	-0.0992803	0.71657	0.581	-0.567626	-6.70071
ARID1B	0.261801	0.244911	0.113	1.71437	-5.46547
ARID2	-0.424672	0.247629	0.115	-1.70408	-5.48053
ARID3A	-0.947348	0.0018029	9.9e-05	-5.78284	1.48945
ARID3B	-1.51845	0.0020318	0.000119	-5.66161	1.29994
ARID3C	0.0458995	0.874007	0.795	0.265804	-6.83361
ARID4A	0.929218	0.0238013	0.00429	3.53781	-2.33095
ARID4B	0.424591	0.315912	0.165	1.48342	-5.78972
ARID5A	-0.219617	0.677238	0.531	-0.645118	-6.65179
ARID5B	0.71007	0.223606	0.0992	1.79178	-5.35049
ARIH1	-0.2041	0.374514	0.214	-1.31612	-6.00458
ARIH2	-0.682552	0.0190211	0.00309	-3.72016	-2.00169
ARIH2OS	-0.19596	0.439765	0.272	-1.15216	-6.19647
ARL1	0.568578	0.0153905	0.00227	3.89248	-1.69219
ARL10	0.346405	0.102311	0.0326	2.42537	-4.32059
ARL11	0.16715	0.42986	0.263	1.17759	-6.168
ARL13A	-1.07639	0.0043105	0.000371	-4.94965	0.14422
ARL13B	0.355148	0.321064	0.169	1.46854	-5.80955
ARL14	0.138061	0.439298	0.272	1.15392	-6.19451
ARL14EP	0.329083	0.128491	0.0448	2.24817	-4.62167
ARL15	0.872895	0.207152	0.0889	1.85651	-5.25215
ARL2BP	-0.464803	0.101627	0.0323	-2.43022	-4.31224
ARL3	-0.209915	0.244768	0.113	-1.71488	-5.46473
ARL4A	-1.47394	0.0005961	1.74e-05	-6.98713	3.25641
ARL4C	0.388789	0.199237	0.084	1.88956	-5.20122
ARL4D	-0.567272	0.258548	0.122	-1.66724	-5.53401
ARL5A	0.619314	0.0031158	0.000226	5.25538	0.64932
ARL5B	0.0955258	0.792309	0.678	0.426263	-6.77459
ARL5C	0.0515811	0.801778	0.69	0.408374	-6.78249
ARL6	-0.362478	0.16685	0.0652	-2.03596	-4.97022
ARL6IP1	0.0342782	0.929706	0.88	0.154302	-6.85868
ARL6IP4	0.0365599	0.915104	0.857	0.184274	-6.85324
ARL6IP5	1.34951	0.0002522	3.92e-06	8.13616	4.75558
ARL6IP6	0.170488	0.728468	0.596	0.545038	-6.71386
ARL8A	0.433731	0.258637	0.122	1.66685	-5.53458
ARL8B	0.175021	0.475981	0.308	1.06639	-6.2888
ARL9	-0.897434	0.0154466	0.00229	-3.8881	-1.70003
ARMC1	0.463774	0.116464	0.0391	2.3246	-4.4928
ARMC10	0.955736	0.0214835	0.00368	3.6226	-2.17768
ARMC12	-2.53954	0.0002835	4.87e-06	-7.9616	4.53883
ARMC2	-1.69407	0.000139	1.16e-06	-9.17216	5.96719
ARMC3	-2.81669	0.0010043	3.97e-05	-6.3989	2.41943
ARMC4	-2.73853	0.0005354	1.49e-05	-7.10102	3.41286
ARMC5	-0.0951163	0.747342	0.619	-0.51069	-6.73289
ARMC6	-1.22743	0.0012142	5.39e-05	-6.18927	2.10919
ARMC7	-0.582382	0.0919997	0.0282	-2.50658	-4.18012
ARMC8	0.578287	0.0354227	0.00731	3.24443	-2.8624
ARMC9	-0.567744	0.0148257	0.00216	-3.92079	-1.64155
ARMCX1	1.11934	0.0019919	0.000116	5.68048	1.32957
ARMCX2	0.881201	0.242612	0.112	1.72198	-5.45429
ARMCX3	1.53182	0.0052236	0.000491	4.781	-0.13987
ARMCX4	1.05943	0.0180383	0.00286	3.76336	-1.92392
ARMCX6	1.08682	0.0034512	0.000263	5.16091	0.49463
ARMT1	0.375796	0.239663	0.11	1.73276	-5.43842
ARNT	0.211725	0.428194	0.261	1.18204	-6.16297
ARNT2	-0.260214	0.762275	0.638	-0.483059	-6.74733
ARNTL	-0.0144344	0.984399	0.972	-0.0358115	-6.87077
ARNTL2	0.0253756	0.920132	0.865	0.173782	-6.85525
ARPC1A	-0.295302	0.326147	0.173	-1.45309	-5.82999
ARPC1B	0.713063	0.116204	0.039	2.32654	-4.4895
ARPC2	0.0863282	0.58714	0.425	0.826763	-6.51468
ARPC3	0.508194	0.0112101	0.00145	4.14531	-1.24215
ARPC5	0.403729	0.041547	0.00917	3.12072	-3.08631
ARPC5L	-0.395028	0.228996	0.102	-1.77264	-5.37918
ARPP19	0.659348	0.009174	0.00109	4.31149	-0.9496
ARPP21	0.0986543	0.495395	0.327	1.02401	-6.33227
ARR3	0.155665	0.326912	0.173	1.45095	-5.83282
ARRB1	1.05215	0.0280497	0.00535	3.4156	-2.55223
ARRB2	0.246317	0.526347	0.358	0.956206	-6.39873
ARRDC1	-0.439223	0.329076	0.175	-1.44443	-5.8414
ARRDC1-AS1	-0.85087	0.0143504	0.00207	-3.9448	-1.59864
ARRDC2	0.106444	0.792499	0.678	0.4259	-6.77475
ARRDC3	1.02557	0.0141791	0.00203	3.95631	-1.57808
ARRDC4	0.292755	0.213054	0.0925	1.83305	-5.28801
ARSA	-1.87784	0.0009941	3.9e-05	-6.41117	2.43739
ARSB	0.545937	0.0204125	0.00342	3.66432	-2.10236
ARSD	0.642953	0.0978382	0.0307	2.45919	-4.26227
ARSE	0.59404	0.0886332	0.0266	2.53738	-4.1265
ARSF	0.266395	0.31506	0.164	1.48606	-5.78618
ARSG	1.22906	0.189336	0.078	1.93302	-5.13356
ARSH	0.154804	0.481674	0.314	1.05345	-6.30223
ARSI	-0.0883076	0.708014	0.57	-0.584059	-6.69083
ARSJ	0.873981	0.0833056	0.0244	2.58445	-4.0442
ARSK	1.12146	0.0005998	1.75e-05	6.98115	3.24815
ART1	0.125885	0.529734	0.362	0.948807	-6.40575
ART3	-2.7563	0.0058786	0.000577	-4.68446	-0.30416
ART4	0.625595	0.339342	0.184	1.41402	-5.88104
ART5	-0.257648	0.229436	0.103	-1.77084	-5.38188
ARTN	0.0305414	0.926852	0.876	0.159928	-6.85773
ARVCF	0.121552	0.81145	0.704	0.389469	-6.79049
ARX	-0.0772462	0.833933	0.736	-0.345512	-6.80764
ASAH1	1.3833	0.001679	8.75e-05	5.86395	1.61506
ASAP1	-0.51044	0.191416	0.0792	-1.92427	-5.14724
ASAP2	-1.95149	0.0130109	0.0018	-4.02372	-1.45792
ASAP3	-0.665524	0.0144775	0.00209	-3.9383	-1.61025
ASB1	-0.273046	0.277794	0.136	-1.60218	-5.6267
ASB10	0.170457	0.291863	0.146	1.55677	-5.68999
ASB11	0.144892	0.298455	0.151	1.53633	-5.71811
ASB12	-1.30817	0.0208202	0.00351	-3.64954	-2.12904
ASB13	0.520981	0.036713	0.0077	3.21606	-2.91378
ASB15	-0.603275	0.0187434	0.00302	-3.7323	-1.97983
ASB16	-0.0358868	0.898649	0.831	-0.218499	-6.84586
ASB16-AS1	0.568547	0.0718086	0.0198	2.69893	-3.8425
ASB17	-2.59779	0.0002995	5.51e-06	-7.86273	4.41437
ASB18	-0.020533	0.928201	0.878	-0.156821	-6.85826
ASB2	0.328368	0.452417	0.285	1.12186	-6.22974
ASB4	0.006176	0.976043	0.957	0.0554841	-6.86981
ASB5	-0.841949	0.0063725	0.000653	-4.61105	-0.42989
ASB6	-0.178668	0.630976	0.476	-0.737347	-6.58602
ASB7	0.0570146	0.856258	0.769	0.300985	-6.82297
ASB8	0.0872521	0.610196	0.452	0.778031	-6.55447
ASB9	-0.55844	0.44132	0.274	-1.14815	-6.20092
ASCC1	-0.196972	0.500966	0.333	-1.0107	-6.34562
ASCC2	-1.07916	0.0004586	1.15e-05	-7.29675	3.67759
ASCC3	0.621732	0.166959	0.0653	2.03532	-4.97124
ASCL1	0.103319	0.652137	0.501	0.69524	-6.61705
ASCL2	-0.0382245	0.879406	0.803	-0.255034	-6.83661
ASCL3	-0.00764061	0.97931	0.962	-0.0481634	-6.87021
ASCL4	0.148519	0.400964	0.237	1.24735	-6.08744
ASCL5	0.184074	0.387479	0.225	1.28134	-6.04689
ASF1A	0.686491	0.0125814	0.00172	4.04918	-1.41262
ASF1B	-2.61892	0.0066685	0.000694	-4.57507	-0.49175
ASGR1	-0.55746	0.0473098	0.011	-3.02056	-3.26716
ASGR2	0.0665682	0.754735	0.629	0.496878	-6.7402
ASH1L	0.625171	0.0393675	0.0085	3.16211	-3.01145
ASH2L	-0.696917	0.122148	0.0417	-2.28863	-4.55365
ASIC1	-0.153977	0.555473	0.39	-0.893949	-6.45633
ASIC2	-0.0719376	0.721654	0.587	-0.558147	-6.70629
ASIC3	-0.69342	0.0409966	0.009	-3.13066	-3.06833
ASIC4	0.0906304	0.591598	0.43	0.817478	-6.52243
ASIC5	0.0781905	0.7405	0.61	0.523947	-6.72569
ASIP	1.05518	0.242602	0.112	1.72216	-5.45403
ASL	0.399655	0.0721219	0.02	2.69589	-3.84788
ASMTL	0.267204	0.260352	0.124	1.66064	-5.54352
ASMTL-AS1	0.24108	0.249165	0.116	1.69881	-5.48823
ASNA1	-0.419591	0.13846	0.0498	-2.18905	-4.72023
ASNS	-0.894946	0.0009594	3.69e-05	-6.44877	2.49231
ASNSD1	0.562532	0.0694282	0.0189	2.72614	-3.79427
ASPA	0.355622	0.15425	0.0583	2.09992	-4.86675
ASPDH	0.0430785	0.86317	0.779	0.287614	-6.82717
ASPG	0.144957	0.555349	0.389	0.894157	-6.45614
ASPH	1.53456	0.0008825	3.2e-05	6.54818	2.6365
ASPHD1	-0.0356796	0.965102	0.937	-0.0803402	-6.86799
ASPHD2	-0.652537	0.217914	0.0958	-1.81295	-5.31854
ASPM	-1.18816	0.0533814	0.0131	-2.92714	-3.43527
ASPN	1.85927	0.140002	0.0507	2.17957	-4.73593
ASPRV1	0.191191	0.42986	0.263	1.17767	-6.16791
ASPSCR1	-0.693776	0.0294744	0.00573	-3.37804	-2.62029
ASS1	-0.0601476	0.92857	0.879	-0.156173	-6.85837
ASTE1	0.0502366	0.816079	0.711	0.379996	-6.79435
ASTL	0.0502932	0.766819	0.644	0.474248	-6.75177
ASTN1	-0.353593	0.123369	0.0423	-2.28064	-4.56712
ASTN2	-0.0318639	0.97931	0.962	-0.0481699	-6.87021
ASUN	0.430101	0.15739	0.06	2.08333	-4.89372
ASXL1	-0.570822	0.0015425	7.68e-05	-5.95084	1.74855
ASXL3	-0.438849	0.0698814	0.0191	-2.72071	-3.8039
ASZ1	-0.661454	0.051808	0.0125	-2.95017	-3.39388
ATAD1	0.273174	0.232902	0.105	1.75855	-5.4002
ATAD2	-0.617368	0.231357	0.104	-1.76432	-5.3916
ATAD2B	0.120184	0.748686	0.621	0.508191	-6.73423
ATAD3A	-0.469558	0.0556374	0.0138	-2.89666	-3.48998
ATAD5	-0.179605	0.550963	0.385	-0.902503	-6.44862
ATAT1	-0.798113	0.0137202	0.00194	-3.98232	-1.53167
ATCAY	0.226627	0.668302	0.519	0.664359	-6.63874
ATE1	0.136644	0.668568	0.52	0.663909	-6.63905
ATF1	0.667113	0.0040606	0.000339	5.00572	0.23782
ATF2	0.144577	0.555871	0.39	0.892598	-6.45754
ATF3	0.25299	0.430257	0.263	1.17662	-6.1691
ATF4	0.760747	0.0061407	0.000617	4.64461	-0.37232
ATF5	-0.0372062	0.933676	0.886	-0.146216	-6.85998
ATF6	0.569934	0.124342	0.0428	2.27462	-4.57726
ATF7	0.255608	0.607959	0.449	0.78296	-6.55055
ATF7IP	0.220444	0.428565	0.261	1.18087	-6.1643
ATF7IP2	-0.212359	0.86142	0.776	-0.290838	-6.82618
ATG10	-0.124227	0.733162	0.602	-0.536778	-6.71855
ATG101	-0.386138	0.124489	0.0429	-2.27334	-4.57942
ATG12	0.129017	0.589489	0.428	0.821927	-6.51873
ATG13	-0.838763	0.0019558	0.000113	-5.69503	1.35239
ATG14	-0.267179	0.229811	0.103	-1.76951	-5.38386
ATG16L1	-0.422046	0.135866	0.0484	-2.20489	-4.69392
ATG16L2	0.092404	0.645241	0.492	0.709576	-6.60667
ATG2A	-0.365007	0.233564	0.105	-1.75548	-5.40477
ATG2B	-0.325931	0.311568	0.162	-1.49532	-5.77376
ATG3	-0.438214	0.0821746	0.024	-2.59557	-4.02472
ATG4A	0.537302	0.088059	0.0264	2.54239	-4.11776
ATG4B	-0.783355	0.0025182	0.000165	-5.45462	0.97139
ATG4C	0.146755	0.580588	0.417	0.841295	-6.5024
ATG4D	-2.10218	0.0008497	3.01e-05	-6.59322	2.70135
ATG5	0.763948	0.0189729	0.00308	3.722	-1.99838
ATG7	-0.256445	0.245177	0.113	-1.7129	-5.46763
ATG9A	-1.8991	0.0001623	1.61e-06	-8.88296	5.64138
ATG9B	-1.02374	0.0019284	0.000111	-5.71064	1.37685
ATIC	0.398821	0.0831284	0.0244	2.58629	-4.04099
ATL1	-0.894553	0.0747531	0.021	-2.66707	-3.89885
ATL2	0.726411	0.0598318	0.0153	2.84211	-3.58766
ATL3	1.16794	0.0154466	0.00229	3.88851	-1.69931
ATM	1.12308	0.0164232	0.0025	3.83791	-1.79
ATMIN	-0.445174	0.0235126	0.00421	-3.5489	-2.31088
ATN1	0.473936	0.247037	0.115	1.70645	-5.47707
ATOH1	0.239209	0.187478	0.0768	1.94182	-5.11975
ATOH7	-0.12021	0.483982	0.316	-1.04792	-6.30792
ATOH8	0.238754	0.598478	0.438	0.802883	-6.53445
ATOX1	0.523452	0.095618	0.0298	2.47592	-4.23332
ATP10A	-0.733317	0.0049284	0.000451	-4.83153	-0.05436
ATP10B	1.22289	0.443755	0.277	1.14187	-6.20785
ATP10D	1.62421	0.0008211	2.82e-05	6.63766	2.76507
ATP11A	0.316425	0.579914	0.416	0.842878	-6.50105
ATP11AUN	0.0350028	0.86416	0.781	0.285166	-6.82792
ATP11B	0.419762	0.299189	0.152	1.53413	-5.72112
ATP11C	0.779951	0.026763	0.005	3.45292	-2.48462
ATP12A	-0.291455	0.320362	0.168	-1.47025	-5.80728
ATP13A1	-0.740006	0.0827523	0.0242	-2.59019	-4.03415
ATP13A2	-0.485433	0.209877	0.0905	-1.84613	-5.26806
ATP13A3	0.770661	0.0166739	0.00256	3.82582	-1.81169
ATP13A4	1.30714	0.469951	0.302	1.08062	-6.27388
ATP13A5	0.314586	0.134071	0.0475	2.21527	-4.67665
ATP1A1	0.340669	0.378239	0.217	1.30677	-6.01604
ATP1A2	0.56224	0.291648	0.146	1.55745	-5.68906
ATP1A3	-4.02276	0.0007626	2.54e-05	-6.71371	2.87347
ATP1A4	-2.1929	6.1e-05	1.22e-07	-11.3608	8.15935
ATP1B1	0.648067	0.127662	0.0444	2.25371	-4.61239
ATP1B2	-0.0809168	0.856057	0.768	-0.301574	-6.82278
ATP1B3	-0.253569	0.461758	0.294	-1.09958	-6.25376
ATP1B4	0.0304016	0.885484	0.811	0.244371	-6.83946
ATP23	-1.38317	0.0015425	7.69e-05	-5.95019	1.74756
ATP2A1	-0.372947	0.401424	0.237	-1.24596	-6.08907
ATP2A2	-0.067915	0.779743	0.661	-0.44984	-6.76367
ATP2A3	0.0716873	0.840353	0.745	0.333365	-6.81203
ATP2B1	0.867765	0.146031	0.0538	2.14511	-4.79277
ATP2B2	-0.388173	0.0697062	0.019	-2.72305	-3.79976
ATP2B3	0.443	0.554591	0.389	0.89555	-6.45489
ATP2B4	0.632528	0.068269	0.0185	2.73851	-3.77232
ATP2C1	0.538922	0.145493	0.0536	2.14771	-4.78851
ATP2C2	-0.181942	0.275561	0.134	-1.6093	-5.61666
ATP4A	-0.224806	0.344976	0.189	-1.39706	-5.90289
ATP4B	0.165654	0.335398	0.18	1.42537	-5.86632
ATP5A1	0.176354	0.598507	0.438	0.802813	-6.53451
ATP5B	-0.153028	0.552808	0.387	-0.898803	-6.45196
ATP5C1	1.03132	0.0022264	0.000137	5.57326	1.16046
ATP5D	-0.0770721	0.74402	0.615	-0.517324	-6.72931
ATP5EP2	0.248102	0.149492	0.0556	2.12702	-4.82246
ATP5F1	-0.0611469	0.813691	0.707	-0.384986	-6.79233
ATP5G1	0.675518	0.0039212	0.000318	5.04338	0.30044
ATP5G2	0.266142	0.130623	0.0458	2.23579	-4.64241
ATP5G3	0.267037	0.104919	0.0338	2.4054	-4.3549
ATP5H	0.678316	0.0031869	0.000234	5.23462	0.61544
ATP5I	0.43715	0.0723177	0.02	2.69411	-3.85104
ATP5J	0.173258	0.421727	0.255	1.19734	-6.14556
ATP5J2	-0.628912	0.192472	0.0798	-1.91951	-5.15467
ATP5L	0.739825	0.0018899	0.000107	5.73167	1.40973
ATP5L2	0.943218	0.0109266	0.0014	4.16831	-1.2015
ATP5O	0.109331	0.656519	0.506	0.68688	-6.62301
ATP5S	0.165185	0.371427	0.211	1.32387	-5.99503
ATP5SL	-0.0883482	0.784478	0.667	-0.440964	-6.76785
ATP6AP1	0.282895	0.532921	0.366	0.941491	-6.41265
ATP6AP1L	-0.193688	0.348071	0.191	-1.38796	-5.91454
ATP6AP2	0.882405	0.0009489	3.62e-05	6.46193	2.51147
ATP6V0A1	0.00060943	0.998065	0.997	0.0043519	-6.87145
ATP6V0A2	-0.212409	0.502726	0.335	-1.00688	-6.34943
ATP6V0A4	0.00335196	0.991519	0.985	0.01948	-6.87126
ATP6V0B	0.178706	0.543384	0.376	0.920033	-6.43261
ATP6V0C	-0.28369	0.354287	0.196	-1.37044	-5.93682
ATP6V0D1	-0.566453	0.0236299	0.00424	-3.54375	-2.3202
ATP6V0D2	-0.01665	0.93461	0.888	-0.144486	-6.86025
ATP6V0E1	1.09181	0.0042968	0.000368	4.95414	0.15172
ATP6V0E2	0.290715	0.161626	0.0624	2.0617	-4.92874
ATP6V0E2-AS1	-0.219659	0.197353	0.0829	-1.89736	-5.18914
ATP6V1A	0.264733	0.453085	0.285	1.12034	-6.2314
ATP6V1B1	0.146663	0.480467	0.313	1.05573	-6.29987
ATP6V1B2	-0.737728	0.023304	0.00414	-3.55759	-2.29516
ATP6V1C1	0.953497	0.0098629	0.00121	4.25187	-1.05423
ATP6V1C2	0.820359	0.530216	0.363	0.947634	-6.40686
ATP6V1D	0.827093	0.0356158	0.00736	3.24057	-2.86938
ATP6V1E1	0.491535	0.0214819	0.00368	3.62274	-2.17743
ATP6V1E2	-1.12382	0.0152816	0.00225	-3.89773	-1.68279
ATP6V1F	-1.40592	0.0016328	8.4e-05	-5.89159	1.65765
ATP6V1G1	0.459157	0.0992428	0.0313	2.4483	-4.28107
ATP6V1G3	0.130764	0.549041	0.383	0.907451	-6.44412
ATP6V1H	0.361892	0.127675	0.0444	2.2536	-4.61257
ATP7A	1.34144	0.0039941	0.000329	5.02308	0.26671
ATP7B	-1.77775	0.0033044	0.000246	-5.20273	0.56326
ATP8A1	1.05103	0.30564	0.157	1.51308	-5.74978
ATP8A2	-2.12169	0.0008607	3.08e-05	-6.57586	2.67639
ATP8B1	1.49546	0.229801	0.103	1.76957	-5.38377
ATP8B2	0.316693	0.518699	0.351	0.972398	-6.38321
ATP8B3	-2.71882	4.11e-05	2.98e-08	-12.9427	9.4888
ATP8B4	1.55937	0.0075764	0.000828	4.47114	-0.67133
ATP8B5P	-1.46199	0.0006138	1.81e-05	-6.95674	3.21437
ATP9A	0.270024	0.482871	0.315	1.05056	-6.30521
ATP9B	-0.309479	0.186545	0.0762	-1.94608	-5.11306
ATPAF1	0.118442	0.499562	0.331	1.01414	-6.34218
ATPAF2	-0.441583	0.043948	0.00991	-3.07822	-3.16311
ATPIF1	-1.05634	0.0001594	1.56e-06	-8.91358	5.67632
ATR	0.433897	0.315798	0.165	1.48375	-5.78927
ATRAID	-0.319328	0.14591	0.0538	-2.14572	-4.79177
ATRN	-0.0999804	0.668994	0.52	-0.663143	-6.63957
ATRNL1	-0.354769	0.596446	0.436	-0.80696	-6.53111
ATRX	1.89023	0.0014631	7.12e-05	6.00106	1.82521
ATXN1	0.830878	0.0081149	0.000918	4.41082	-0.77612
ATXN10	0.0816657	0.81618	0.711	0.379766	-6.79445
ATXN2	-0.294524	0.278483	0.136	-1.60001	-5.62975
ATXN2L	-1.88039	0.0008169	2.8e-05	-6.64248	2.77197
ATXN3L	-0.562815	0.215529	0.0941	-1.82324	-5.30293
ATXN7	-0.321567	0.202905	0.0863	-1.87398	-5.22529
ATXN7L1	-1.09501	0.0026206	0.000174	-5.41834	0.91317
ATXN7L2	-0.536244	0.0378709	0.00804	-3.19283	-2.95584
ATXN7L3	-0.815984	0.0117547	0.00156	-4.10607	-1.31165
ATXN7L3B	0.868833	0.0024193	0.000155	5.49497	1.03592
AUH	0.600405	0.0110607	0.00143	4.15671	-1.222
AUNIP	-1.49446	0.012919	0.00179	-4.02835	-1.44966
AUP1	-0.0520829	0.813396	0.707	-0.385677	-6.79205
AURKA	-2.46101	0.0034007	0.000257	-5.17446	0.51689
AURKAIP1	-1.08788	0.0006731	2.09e-05	-6.85369	3.07082
AURKB	-0.161004	0.341004	0.185	-1.40889	-5.88767
AURKC	-2.72296	0.0003068	5.8e-06	-7.82277	4.36372
AUTS2	0.257298	0.222482	0.0985	1.79617	-5.34387
AVEN	-0.188495	0.399277	0.235	-1.25198	-6.08196
AVIL	0.99675	0.0151529	0.00223	3.90397	-1.67164
AVL9	0.475705	0.0477082	0.0111	3.01416	-3.2787
AVP	-0.0202039	0.922984	0.869	-0.168094	-6.8563
AVPI1	0.0100936	0.988315	0.979	0.0266186	-6.87108
AVPR1A	0.598483	0.326146	0.173	1.45316	-5.82991
AVPR1B	0.102543	0.569781	0.405	0.863816	-6.483
AVPR2	0.264647	0.241075	0.11	1.72822	-5.44511
AWAT1	0.280287	0.141914	0.0517	2.16841	-4.75438
AWAT2	0.236881	0.67264	0.525	0.654999	-6.64513
AXDND1	-1.65015	0.0187909	0.00303	-3.73027	-1.98349
AXIN1	-0.482563	0.0939613	0.029	-2.49096	-4.20726
AXIN2	-0.189674	0.594606	0.434	-0.810971	-6.52781
AXL	0.270778	0.667761	0.519	0.665431	-6.638
AZGP1	-1.2649	0.196141	0.0822	-1.90279	-5.18071
AZI2	1.11872	0.012762	0.00176	4.03801	-1.43248
AZIN1	0.594835	0.0270002	0.00507	3.44594	-2.49727
AZIN2	-2.05659	0.0003265	6.43e-06	-7.74085	4.25923
AZU1	0.044896	0.869225	0.788	0.275307	-6.83087
B2M	1.796	0.0008281	2.86e-05	6.62789	2.75109
B3GALNT1	0.220247	0.531467	0.364	0.944783	-6.40955
B3GALNT2	-0.0968394	0.804926	0.695	-0.402309	-6.7851
B3GALT1	-0.00876889	0.981021	0.966	-0.0440507	-6.87042
B3GALT2	0.994088	0.0097231	0.00118	4.26343	-1.03392
B3GALT4	-1.08044	0.0039	0.000315	-5.04944	0.31051
B3GALT5	-0.0714896	0.884763	0.81	-0.246088	-6.83901
B3GALT5-AS1	0.283395	0.521859	0.354	0.965934	-6.38944
B3GALT6	0.0354119	0.897663	0.829	0.220384	-6.84542
B3GAT1	0.0727906	0.845203	0.752	0.323602	-6.81545
B3GAT2	-0.438872	0.0568759	0.0142	-2.8801	-3.51967
B3GAT3	-0.0403628	0.945881	0.906	-0.12086	-6.86362
B3GLCT	0.214074	0.598579	0.438	0.802524	-6.53474
B3GNT2	0.73724	0.0288836	0.00557	3.39403	-2.5913
B3GNT3	0.0733652	0.765167	0.642	0.477451	-6.75017
B3GNT4	-0.305524	0.141397	0.0514	-2.17154	-4.74921
B3GNT5	-0.42027	0.391251	0.229	-1.27127	-6.05899
B3GNT6	-0.00491804	0.979413	0.963	-0.0478308	-6.87023
B3GNT7	0.0113115	0.975036	0.955	0.0576454	-6.86968
B3GNT8	0.139589	0.452417	0.285	1.12183	-6.22978
B3GNT9	-0.39433	0.263748	0.126	-1.64959	-5.55938
B3GNTL1	0.176331	0.43335	0.266	1.16891	-6.17777
B4GALNT1	0.0182467	0.961407	0.931	0.0883678	-6.86727
B4GALNT2	-0.169887	0.542493	0.375	-0.92221	-6.4306
B4GALNT3	-1.25395	0.0039173	0.000318	-5.04449	0.3023
B4GALNT4	0.0802367	0.753232	0.627	0.499702	-6.73872
B4GALT1	0.379347	0.418738	0.252	1.20451	-6.13734
B4GALT2	-0.475291	0.182137	0.0737	-1.96541	-5.0826
B4GALT3	-0.387549	0.329486	0.175	-1.44339	-5.84277
B4GALT4	0.937249	0.0487143	0.0115	2.99836	-3.30717
B4GALT5	-0.250978	0.700115	0.56	-0.600353	-6.68077
B4GALT6	-0.500304	0.154567	0.0585	-2.09785	-4.87011
B4GALT7	-0.168962	0.55003	0.384	-0.904694	-6.44663
B4GAT1	0.132513	0.637847	0.483	0.724209	-6.59588
B9D1	-0.710359	0.046895	0.0109	-3.02749	-3.25466
B9D2	-0.331408	0.205202	0.0877	-1.86455	-5.23981
BAALC	0.438608	0.0660698	0.0176	2.76487	-3.72546
BAALC-AS2	0.196684	0.283553	0.14	1.58284	-5.65379
BAAT	0.146727	0.345793	0.189	1.39462	-5.90602
BACE1	0.494611	0.1603	0.0616	2.06876	-4.91733
BACE2	0.980294	0.0632246	0.0165	2.79977	-3.66328
BACH1	-0.29605	0.427019	0.26	-1.18522	-6.15936
BACH2	-0.217624	0.515584	0.348	-0.978785	-6.37703
BAD	-0.312336	0.171507	0.0677	-2.01457	-5.0045
BAG1	-0.479764	0.0225948	0.00397	-3.58024	-2.25421
BAG2	0.00546746	0.994627	0.99	0.0125276	-6.87138
BAG3	-0.58916	0.107307	0.0349	-2.38752	-4.38555
BAG4	0.694316	0.0047597	0.000429	4.86237	-0.00233
BAG5	-0.813588	0.0013169	6.1e-05	-6.10466	1.98217
BAG6	-1.98822	0.0003789	8.23e-06	-7.54948	4.01178
BAGE	-0.466264	0.435881	0.268	-1.16283	-6.18459
BAGE2	-0.082003	0.903542	0.839	-0.208012	-6.84825
BAGE3	-0.262942	0.703455	0.564	-0.593736	-6.68489
BAGE4	-0.206631	0.739212	0.608	-0.526436	-6.72431
BAGE5	-0.3872	0.552075	0.386	-0.900133	-6.45076
BAHCC1	-0.0450641	0.843889	0.75	-0.32634	-6.8145
BAHD1	-0.323562	0.360832	0.202	-1.35338	-5.95831
BAIAP2	-0.420827	0.461475	0.294	-1.10025	-6.25304
BAIAP2-AS1	0.104954	0.707882	0.57	0.584321	-6.69067
BAIAP2L1	-1.84241	0.0040634	0.000339	-5.00421	0.23531
BAIAP2L2	-0.293027	0.118971	0.0403	-2.3081	-4.52075
BAIAP3	-1.26789	0.0046894	0.000419	-4.87615	0.02088
BAK1	0.374237	0.338783	0.183	1.41556	-5.87904
BAMBI	0.677054	0.34741	0.191	1.38964	-5.91239
BANF1	-0.596228	0.0180196	0.00286	-3.76416	-1.9225
BANF2	-4.33246	0.0001336	1.06e-06	-9.25547	6.05934
BANK1	0.43411	0.331385	0.177	1.43768	-5.85024
BANP	-0.51065	0.0158341	0.00237	-3.86842	-1.73529
BAP1	-1.63768	0.0011537	4.98e-05	-6.2426	2.18872
BARD1	-0.351198	0.267324	0.129	-1.63649	-5.5781
BARHL1	-0.0342581	0.914254	0.855	-0.186916	-6.85272
BARHL2	-0.796262	0.0123157	0.00167	-4.06712	-1.38074
BARX1	-0.469515	0.0445413	0.0101	-3.06821	-3.18119
BARX2	-0.448193	0.0210301	0.00356	-3.64149	-2.14356
BASP1	1.34146	0.305493	0.157	1.51358	-5.7491
BATF	0.086226	0.676789	0.531	0.646021	-6.65118
BATF2	0.127973	0.619294	0.462	0.760512	-6.56825
BATF3	0.0635765	0.795785	0.682	0.419779	-6.77749
BAX	0.0686384	0.777796	0.659	0.453419	-6.76197
BAZ1A	-0.652346	0.232902	0.105	-1.75858	-5.40016
BAZ1B	0.240335	0.311491	0.161	1.49551	-5.7735
BAZ2A	-0.61234	0.0783976	0.0225	-2.6311	-3.96227
BAZ2B	1.09148	0.0577011	0.0145	2.86923	-3.53914
BBC3	0.113919	0.650125	0.498	0.69945	-6.61402
BBOF1	-1.56088	0.0151791	0.00223	-3.90279	-1.67374
BBOX1	0.512014	0.536797	0.369	0.93389	-6.41976
BBS1	-0.197567	0.54123	0.374	-0.92487	-6.42814
BBS10	0.400184	0.150035	0.0559	2.12382	-4.8277
BBS12	-0.362107	0.225644	0.101	-1.78425	-5.3618
BBS2	0.099073	0.734474	0.603	0.5344	-6.71988
BBS4	-0.681546	0.0243966	0.00445	-3.51784	-2.36708
BBS5	-0.490784	0.106862	0.0347	-2.3909	-4.37978
BBS7	-0.10599	0.772444	0.651	-0.463692	-6.75699
BBS9	-0.610083	0.0237435	0.00428	-3.53963	-2.32765
BBX	0.78404	0.21934	0.0966	1.80803	-5.32598
BCAM	0.279242	0.650048	0.498	0.69958	-6.61393
BCAN	0.787408	0.369515	0.209	1.32923	-5.98841
BCAP29	-0.338173	0.380488	0.219	-1.30024	-6.024
BCAP31	0.0754504	0.755183	0.629	0.496133	-6.74059
BCAR1	-0.442421	0.255754	0.12	-1.67685	-5.52012
BCAR3	0.0764441	0.878956	0.802	0.256455	-6.83622
BCAS1	-0.524619	0.427265	0.26	-1.18444	-6.16025
BCAS2	0.173333	0.593994	0.433	0.812526	-6.52653
BCAS3	-0.412009	0.0471516	0.011	-3.02313	-3.26252
BCAS4	0.187855	0.277044	0.135	1.60465	-5.62321
BCAT1	0.361995	0.695409	0.553	0.610506	-6.67437
BCAT2	-0.392674	0.370117	0.21	-1.32782	-5.99016
BCCIP	0.385754	0.221047	0.0976	1.80185	-5.33531
BCDIN3D	0.373617	0.0942342	0.0291	2.48866	-4.21125
BCHE	0.558419	0.0594603	0.0151	2.8479	-3.57732
BCKDHA	-1.18842	0.0049458	0.000453	-4.82882	-0.05893
BCKDHB	0.37063	0.343297	0.187	1.40282	-5.8955
BCKDK	0.0166718	0.952609	0.917	0.106259	-6.8654
BCL10	0.426632	0.0208567	0.00352	3.64757	-2.13258
BCL11A	-0.0332093	0.908854	0.847	-0.197549	-6.85053
BCL11B	-0.176199	0.306973	0.158	-1.50923	-5.75499
BCL2	0.882542	0.0439567	0.00992	3.07782	-3.16383
BCL2A1	0.244096	0.366471	0.207	1.337	-5.97877
BCL2L1	-0.512296	0.122779	0.042	-2.28445	-4.5607
BCL2L10	-0.0632832	0.790767	0.676	-0.429033	-6.77334
BCL2L11	0.011147	0.971204	0.949	0.0659111	-6.86913
BCL2L12	-0.0156824	0.939708	0.896	-0.133655	-6.86187
BCL2L13	0.0591065	0.867894	0.786	0.27808	-6.83005
BCL2L14	-0.9435	0.0007403	2.41e-05	-6.75047	2.92555
BCL2L15	0.160324	0.337453	0.182	1.41954	-5.87389
BCL3	0.44058	0.33615	0.181	1.42334	-5.86895
BCL6	-0.442512	0.346024	0.189	-1.39391	-5.90693
BCL6B	-0.0414482	0.956361	0.923	-0.0987588	-6.86622
BCL7A	0.475035	0.181433	0.0733	1.96872	-5.07738
BCL7B	-0.14522	0.543007	0.376	-0.921042	-6.43168
BCL7C	-0.1862	0.516205	0.348	-0.977346	-6.37842
BCL9	0.29065	0.514773	0.347	0.980495	-6.37537
BCL9L	0.407718	0.163448	0.0634	2.05215	-4.94416
BCLAF1	0.850188	0.0395588	0.00855	3.1587	-3.01762
BCO1	-0.0516532	0.875827	0.798	-0.262239	-6.83462
BCO2	0.0109772	0.974082	0.953	0.0597506	-6.86954
BCORL1	-0.280645	0.421129	0.254	-1.19895	-6.14372
BCORP1	0.375144	0.192807	0.08	1.91804	-5.15697
BCR	0.241624	0.432271	0.265	1.17147	-6.1749
BCS1L	0.194908	0.347108	0.19	1.39102	-5.91064
BDH1	0.127371	0.793053	0.679	0.424962	-6.77518
BDH2	1.18776	0.0008451	2.96e-05	6.60433	2.71732
BDKRB1	-0.900061	0.0907665	0.0276	-2.5169	-4.16219
BDKRB2	0.75295	0.182192	0.0738	1.96515	-5.08301
BDNF	0.0530593	0.861205	0.776	0.291245	-6.82605
BDP1	0.605632	0.181709	0.0735	1.96737	-5.07951
BEAN1	-0.617235	0.0055167	0.000529	-4.73604	-0.21624
BECN1	0.609547	0.0429467	0.0096	3.09541	-3.13205
BEGAIN	-0.0123962	0.959244	0.927	-0.0933601	-6.86678
BEND2	-1.84303	0.0153701	0.00227	-3.89345	-1.69046
BEND3	-0.59285	0.0566865	0.0142	-2.8829	-3.51464
BEND4	-1.77121	0.0139286	0.00198	-3.97067	-1.55245
BEND5	0.326749	0.217903	0.0957	1.81322	-5.31813
BEND6	0.421293	0.228025	0.102	1.77599	-5.37418
BEND7	-1.36612	0.0067349	0.000703	-4.56719	-0.50532
BEST1	-0.490464	0.171009	0.0674	-2.0172	-5.00029
BEST2	0.0355121	0.879763	0.804	0.254392	-6.83678
BEST3	-0.387683	0.049424	0.0117	-2.98713	-3.32739
BEST4	0.122166	0.563727	0.398	0.876677	-6.47171
BET1	1.10396	0.0019393	0.000112	5.70415	1.36668
BET1L	-0.423513	0.154837	0.0587	-2.09613	-4.87291
BEX1	-0.10716	0.946218	0.907	-0.119946	-6.86373
BEX2	0.742918	0.0544932	0.0134	2.91165	-3.46309
BEX3	0.979305	0.022361	0.00391	3.58972	-2.23708
BEX4	1.03878	0.0088603	0.00103	4.34161	-0.89689
BEX5	0.359752	0.387795	0.225	1.28032	-6.04812
BFAR	0.144196	0.513723	0.346	0.983039	-6.37289
BFSP1	-0.44221	0.0378773	0.00804	-3.1922	-2.95699
BFSP2	0.102451	0.61803	0.461	0.76319	-6.56616
BGN	-0.0711703	0.825974	0.724	-0.3615	-6.80164
BHLHA15	-0.032826	0.871373	0.792	-0.270349	-6.83231
BHLHA9	0.351329	0.215095	0.0938	1.82498	-5.30029
BHLHE22	0.00402507	0.983572	0.97	0.0377909	-6.87069
BHLHE23	0.0633323	0.801319	0.69	0.409275	-6.7821
BHLHE40	0.588268	0.0613916	0.0158	2.82284	-3.6221
BHLHE41	0.918771	0.101126	0.0321	2.43401	-4.30571
BHMT	0.172457	0.452623	0.285	1.12141	-6.23023
BHMT2	1.12602	0.0015963	8.11e-05	5.91432	1.69258
BICC1	0.633199	0.0073205	0.000789	4.49902	-0.62303
BICD1	1.24087	0.0070594	0.000751	4.52824	-0.5725
BICD2	-0.247005	0.233564	0.105	-1.75593	-5.4041
BICDL1	-0.139826	0.869899	0.789	-0.273497	-6.8314
BICDL2	-0.084995	0.797712	0.685	-0.416274	-6.77904
BID	0.332028	0.315023	0.164	1.48622	-5.78597
BIK	-0.0282861	0.895459	0.826	-0.22499	-6.84432
BIN1	-0.00869332	0.985478	0.974	-0.0331903	-6.87087
BIN2	-0.93034	0.0011928	5.26e-05	-6.20507	2.13279
BIN3	-0.0313458	0.909854	0.848	-0.195619	-6.85093
BIN3-IT1	0.144425	0.728434	0.596	0.545259	-6.71374
BIRC2	0.647623	0.068269	0.0185	2.73855	-3.77224
BIRC3	0.542755	0.163237	0.0633	2.05307	-4.94268
BIRC5	-1.06109	0.0004587	1.15e-05	-7.29572	3.67621
BIRC6	0.669201	0.0736939	0.0206	2.67852	-3.87861
BIRC7	0.181282	0.359634	0.201	1.35632	-5.95463
BIRC8	-2.02358	0.0001303	9.97e-07	-9.30868	6.1178
BIVM	0.385168	0.363231	0.204	1.34645	-5.96699
BLCAP	0.371863	0.14534	0.0535	2.14853	-4.78715
BLID	1.02146	0.0010777	4.45e-05	6.31926	2.30232
BLK	0.0352045	0.884586	0.81	0.246373	-6.83893
BLM	-0.906143	0.136295	0.0487	-2.20227	-4.69828
BLMH	0.0718079	0.684269	0.54	0.631496	-6.66081
BLNK	1.05845	0.353682	0.196	1.37199	-5.93486
BLOC1S2	0.273189	0.42986	0.262	1.17775	-6.16782
BLOC1S3	0.0452045	0.864059	0.78	0.285417	-6.82784
BLOC1S4	0.0785919	0.696452	0.555	0.607875	-6.67603
BLOC1S6	0.679427	0.0358692	0.00744	3.2347	-2.88002
BLVRA	0.712483	0.0201069	0.00334	3.67591	-2.08146
BLVRB	0.698571	0.0211771	0.0036	3.63487	-2.15552
BLZF1	0.2828	0.636552	0.482	0.726843	-6.59392
BMF	0.214347	0.245723	0.114	1.71079	-5.47072
BMP1	0.452195	0.154495	0.0585	2.09831	-4.86937
BMP10	-0.109966	0.525566	0.357	-0.958225	-6.39681
BMP15	0.0152507	0.951861	0.916	0.10793	-6.8652
BMP2	0.278055	0.30623	0.157	1.51149	-5.75194
BMP2K	-0.171934	0.720175	0.585	-0.56115	-6.70454
BMP4	0.210446	0.681005	0.536	0.637967	-6.65655
BMP7	0.824362	0.464248	0.296	1.09318	-6.26058
BMP8A	-0.363942	0.297779	0.151	-1.53844	-5.71522
BMP8B	-0.298017	0.371431	0.211	-1.32383	-5.99508
BMPER	-0.130167	0.44341	0.276	-1.14347	-6.20608
BMPR1A	1.04088	0.0033564	0.000252	5.18729	0.53795
BMPR1B	0.251081	0.705469	0.567	0.589812	-6.68731
BMPR2	1.07564	0.0028372	0.000194	5.34978	0.80262
BMS1	0.410234	0.199043	0.0839	1.89039	-5.19995
BMS1P20	0.822294	0.0116984	0.00155	4.10932	-1.30588
BMS1P21	1.10178	0.254081	0.119	1.68236	-5.51214
BMT2	0.596934	0.185541	0.0757	1.95053	-5.10606
BMX	1.7364	0.243247	0.112	1.71987	-5.4574
BNC1	-2.84162	0.0003701	7.89e-06	-7.5816	4.05365
BNC2	0.566321	0.171051	0.0674	2.01688	-5.0008
BNIP1	-0.751867	0.0063709	0.000652	-4.61149	-0.42913
BNIP2	0.822357	0.0126531	0.00174	4.044	-1.42183
BNIP3	0.00773682	0.976141	0.957	0.0548717	-6.86984
BNIP3L	0.517541	0.0225349	0.00396	3.58271	-2.24974
BNIPL	-0.45675	0.0182329	0.00291	-3.75441	-1.94003
BOC	0.720278	0.146532	0.0541	2.14271	-4.79672
BOD1	-0.305463	0.122589	0.0419	-2.28561	-4.55875
BOD1L1	0.790205	0.103528	0.0332	2.41639	-4.33603
BOD1L2	-2.91988	0.0007051	2.24e-05	-6.80389	3.00092
BOK	0.15802	0.569118	0.404	0.865263	-6.48173
BOLA1	0.178662	0.51866	0.351	0.972485	-6.38313
BOLA3	-0.00854425	0.9797	0.963	-0.0470012	-6.87027
BOLL	-3.62946	0.012134	0.00163	-4.07938	-1.35898
BOP1	-1.00686	0.0024251	0.000155	-5.49187	1.03097
BORA	-0.270453	0.387398	0.225	-1.2816	-6.04659
BORCS5	-0.0856631	0.60895	0.45	-0.781109	-6.55202
BORCS6	-0.0617619	0.800746	0.689	-0.410632	-6.78151
BPESC1	-0.0636249	0.802026	0.691	-0.407933	-6.78268
BPGM	-0.24842	0.278072	0.136	-1.60125	-5.628
BPHL	0.569029	0.175112	0.0698	1.9974	-5.03188
BPI	-1.36079	0.0007845	2.64e-05	-6.68637	2.83459
BPIFA1	-0.0466639	0.847159	0.755	-0.319832	-6.81674
BPIFA2	-0.308708	0.414712	0.249	-1.21467	-6.12562
BPIFA3	-4.0393	0.0003577	7.38e-06	-7.63347	4.12097
BPIFA4P	0.0608252	0.758497	0.633	0.489812	-6.74387
BPIFB1	-1.24284	0.001981	0.000115	-5.68469	1.33618
BPIFB2	-0.0535905	0.862805	0.778	-0.288286	-6.82696
BPIFB3	-0.0653289	0.767765	0.645	-0.472295	-6.75275
BPIFB4	0.00135507	0.994134	0.989	0.0140628	-6.87135
BPIFB6	0.178101	0.414259	0.248	1.21573	-6.1244
BPIFC	-0.975275	0.0005772	1.66e-05	-7.01893	3.30028
BPNT1	-0.087838	0.777041	0.657	-0.455018	-6.7612
BPTF	0.210394	0.423061	0.256	1.19438	-6.14894
BRAP	-1.41004	0.0017636	9.55e-05	-5.80668	1.52648
BRAT1	-0.750815	0.0178277	0.00281	-3.77312	-1.90638
BRCA1	-1.16088	0.021339	0.00364	-3.62859	-2.16686
BRCA2	-1.27598	0.031268	0.00621	-3.33449	-2.69921
BRCC3	1.75541	0.0169701	0.00262	3.81159	-1.83724
BRD1	-1.65297	0.0001805	1.97e-06	-8.71136	5.44362
BRD2	-0.746986	0.0169985	0.00263	-3.81022	-1.83971
BRD3	0.0133808	0.962151	0.932	0.087082	-6.86739
BRD4	-0.0441024	0.908133	0.846	-0.199151	-6.85019
BRD7	-0.49419	0.0551882	0.0137	-2.90274	-3.47908
BRD7P3	-0.210833	0.263378	0.126	-1.6509	-5.55749
BRD8	-2.01597	0.0001537	1.4e-06	-9.00551	5.78057
BRD9	-0.952856	0.0021808	0.000133	-5.59322	1.19207
BRDT	-2.98002	0.0196621	0.00323	-3.69564	-2.04587
BRE	-0.0991737	0.689665	0.546	-0.621467	-6.66734
BREA2	0.0474554	0.822508	0.719	0.368639	-6.79887
BRF1	-0.290692	0.126309	0.0437	-2.26268	-4.59733
BRF2	-0.0212547	0.935118	0.888	-0.143449	-6.86041
BRI3	0.00717514	0.976102	0.957	0.0553345	-6.86982
BRI3BP	-0.57986	0.21875	0.0962	-1.81004	-5.32294
BRICD5	-0.117345	0.748417	0.621	-0.508644	-6.73398
BRINP1	0.582353	0.396174	0.233	1.25921	-6.07338
BRINP2	-1.54788	0.0004953	1.32e-05	-7.18819	3.5314
BRINP3	-0.0986865	0.893032	0.822	-0.229749	-6.84316
BRIP1	-1.40031	0.0354809	0.00733	-3.24329	-2.86446
BRIX1	0.461188	0.130812	0.0459	2.23469	-4.64424
BRK1	0.386764	0.116798	0.0393	2.3223	-4.49669
BRMS1	-0.789719	0.0150999	0.00221	-3.90689	-1.66641
BRMS1L	-0.0120143	0.967973	0.942	-0.074108	-6.86851
BROX	0.914111	0.017941	0.00283	3.76819	-1.91524
BRPF1	-1.1877	0.0007257	2.34e-05	-6.77144	2.95519
BRPF3	-0.400297	0.283874	0.141	-1.58189	-5.65513
BRS3	0.319829	0.707882	0.57	0.584362	-6.69065
BRSK1	-0.247658	0.202372	0.086	-1.87639	-5.22158
BRSK2	-0.233146	0.442679	0.275	-1.14545	-6.2039
BRWD1	0.628738	0.233564	0.105	1.75573	-5.40439
BRWD1-IT2	0.124267	0.804945	0.695	0.402218	-6.78514
BRWD3	1.02923	0.114163	0.038	2.34077	-4.46533
BSDC1	-0.536529	0.0636105	0.0166	-2.79531	-3.67123
BSG	-0.583397	0.0378336	0.00802	-3.19383	-2.95402
BSN	-0.664976	0.0268429	0.00503	-3.45048	-2.48904
BSND	0.278232	0.24086	0.11	1.72895	-5.44403
BSPH1	0.735566	0.763068	0.639	0.481631	-6.74806
BSPRY	0.42164	0.234876	0.106	1.75017	-5.41265
BST1	0.346302	0.277856	0.136	1.60199	-5.62696
BST2	0.839653	0.0083475	0.000955	4.38807	-0.81575
BSX	0.153722	0.480928	0.313	1.05482	-6.30082
BTAF1	0.047645	0.926594	0.875	0.160492	-6.85764
BTBD1	-0.394143	0.115507	0.0387	-2.33105	-4.48186
BTBD10	-1.24247	0.0050001	0.000461	-4.81797	-0.07728
BTBD11	0.184101	0.408584	0.244	1.22871	-6.10931
BTBD16	-2.14025	0.0001842	2.03e-06	-8.68477	5.41267
BTBD2	0.529413	0.0329804	0.00664	3.29748	-2.76628
BTBD3	0.232463	0.59102	0.429	0.818665	-6.52144
BTBD6	-1.31036	0.0044883	0.000394	-4.91273	0.08235
BTBD7	0.277358	0.431378	0.264	1.17353	-6.17258
BTBD8	0.451268	0.205243	0.0878	1.86422	-5.24031
BTBD9	0.115656	0.726164	0.593	0.549775	-6.71115
BTC	0.318257	0.0850191	0.0252	2.56815	-4.07274
BTD	0.0765795	0.769634	0.648	0.468668	-6.75455
BTF3	0.767489	0.0039719	0.000325	5.03035	0.2788
BTF3L4	0.271607	0.233089	0.105	1.75774	-5.40141
BTF3P11	0.42046	0.114348	0.0381	2.33901	-4.46832
BTF3P9	0.198692	0.192891	0.0801	1.91754	-5.15775
BTG1	0.175395	0.593862	0.433	0.812797	-6.52631
BTG2	0.983449	0.133584	0.0473	2.21867	-4.67097
BTG3	0.303929	0.545184	0.378	0.916085	-6.43623
BTG4	-2.25505	0.002339	0.000147	-5.52708	1.08711
BTK	0.361567	0.0565734	0.0141	2.88439	-3.51198
BTLA	0.0225876	0.925191	0.873	0.164019	-6.85702
BTN1A1	0.0942213	0.67506	0.528	0.649748	-6.64868
BTN2A1	0.132248	0.486285	0.318	1.04324	-6.31272
BTN2A2	0.320223	0.124448	0.0428	2.27377	-4.57869
BTN2A3P	0.173897	0.436764	0.269	1.16053	-6.18715
BTN3A1	1.30683	0.0049051	0.000449	4.83498	-0.04853
BTN3A2	0.879401	0.0178254	0.00281	3.7733	-1.90606
BTN3A3	1.27933	0.0078634	0.000874	4.43919	-0.72679
BTNL2	0.0345696	0.88506	0.811	0.245099	-6.83926
BTNL3	0.114642	0.539978	0.373	0.927171	-6.42601
BTNL9	0.0100616	0.970772	0.947	0.067464	-6.86902
BTRC	0.00737886	0.990375	0.983	0.0223033	-6.87119
BUB1	-2.58075	0.0192004	0.00313	-3.71329	-2.01408
BUB1B	-2.68435	0.0054081	0.000515	-4.75184	-0.18937
BUB3	-0.661719	0.0080271	0.000901	-4.42199	-0.75669
BUD13	-1.05898	0.0004507	1.11e-05	-7.31908	3.70746
BUD31	-0.732579	0.00284	0.000195	-5.3471	0.79829
BVES	-1.07153	0.103278	0.0331	-2.41802	-4.33322
BYSL	-0.445778	0.172643	0.0684	-2.00859	-5.01404
BZW1	0.331431	0.216154	0.0946	1.82026	-5.30745
BZW2	0.45142	0.14677	0.0542	2.14136	-4.79894
C10orf10	0.395899	0.321845	0.169	1.46636	-5.81245
C10orf107	-1.40098	0.0002429	3.62e-06	-8.20214	4.83652
C10orf11	0.688928	0.0100872	0.00125	4.2328	-1.08778
C10orf111	0.00133846	0.995457	0.992	0.0105636	-6.8714
C10orf113	-0.11108	0.686296	0.542	-0.627671	-6.66331
C10orf12	0.794991	0.0261993	0.00487	3.4675	-2.45821
C10orf120	-2.77797	6.68e-05	1.86e-07	-10.919	7.75261
C10orf126	-0.107664	0.564753	0.399	-0.87475	-6.47341
C10orf131	-0.471256	0.167664	0.0656	-2.03242	-4.9759
C10orf2	-0.224018	0.633613	0.478	-0.732431	-6.58973
C10orf25	-0.892184	0.0028797	0.0002	-5.33336	0.77605
C10orf35	-0.212453	0.318619	0.167	-1.47543	-5.80038
C10orf53	-1.17728	0.0003794	8.27e-06	-7.54521	4.0062
C10orf54	0.397151	0.332947	0.178	1.43301	-5.85636
C10orf55	-1.26762	0.000812	2.78e-05	-6.64866	2.78081
C10orf62	-4.28914	7.4e-05	2.86e-07	-10.4882	7.33943
C10orf67	-0.470169	0.127499	0.0443	-2.25486	-4.61047
C10orf71	0.169559	0.500207	0.332	1.01215	-6.34417
C10orf76	0.199206	0.330873	0.177	1.43906	-5.84844
C10orf82	-2.05001	0.0135321	0.00189	-3.99533	-1.50847
C10orf88	-1.01885	0.0166451	0.00255	-3.82712	-1.80936
C10orf90	-1.48614	0.0019506	0.000113	-5.69731	1.35596
C10orf91	0.0560358	0.848692	0.757	0.316226	-6.81796
C10orf95	0.137593	0.607783	0.449	0.783655	-6.54999
C10orf99	-0.0276063	0.890468	0.818	-0.235266	-6.84179
C11orf1	-0.566852	0.0952018	0.0296	-2.4797	-4.22677
C11orf16	-0.342564	0.116294	0.039	-2.32586	-4.49066
C11orf21	0.296765	0.193897	0.0808	1.91274	-5.16522
C11orf24	0.245474	0.575041	0.411	0.853559	-6.49189
C11orf31	0.511081	0.0353676	0.00729	3.246	-2.85955
C11orf40	0.0487963	0.833906	0.736	0.345684	-6.80758
C11orf42	-1.65231	0.0080859	0.000912	-4.41478	-0.76924
C11orf44	-0.0212088	0.929706	0.88	-0.154093	-6.85871
C11orf45	0.0893434	0.642307	0.489	0.715323	-6.60246
C11orf49	-1.02788	0.0003976	8.9e-06	-7.48876	3.93226
C11orf53	-2.02981	0.0001931	2.28e-06	-8.58603	5.29704
C11orf54	0.0581726	0.842508	0.748	0.329016	-6.81357
C11orf57	0.420438	0.0867036	0.0259	2.55358	-4.09822
C11orf58	0.756489	0.03388	0.00688	3.27816	-2.80129
C11orf63	-1.68309	0.0002809	4.8e-06	-7.97307	4.55319
C11orf65	-1.38759	0.0098831	0.00121	-4.24952	-1.05837
C11orf68	-0.586243	0.0827624	0.0242	-2.59007	-4.03437
C11orf70	-1.16654	0.0495032	0.0117	-2.98591	-3.32959
C11orf71	-1.0651	0.0050439	0.000466	-4.81229	-0.08688
C11orf72	-0.210791	0.323454	0.17	-1.46223	-5.81792
C11orf74	-0.191291	0.46394	0.296	-1.094	-6.25971
C11orf80	-1.70943	0.0040427	0.000336	-5.01041	0.24563
C11orf84	-1.27536	0.0019644	0.000114	-5.69185	1.34741
C11orf86	0.184763	0.39796	0.234	1.25499	-6.07839
C11orf87	0.0831239	0.702734	0.563	0.595272	-6.68393
C11orf88	-1.02025	0.0017972	9.84e-05	-5.78713	1.49613
C11orf95	0.0196285	0.939839	0.896	0.133091	-6.86195
C11orf96	0.258328	0.631486	0.476	0.736431	-6.58672
C12orf10	-1.80247	0.0005713	1.63e-05	-7.03435	3.3215
C12orf29	0.30413	0.364942	0.206	1.34091	-5.9739
C12orf4	0.305898	0.443907	0.277	1.14146	-6.2083
C12orf40	-1.67905	0.0243254	0.00443	-3.52027	-2.36268
C12orf42	-1.72344	0.0001976	2.44e-06	-8.52911	5.22987
C12orf43	-0.0960643	0.703654	0.564	-0.593284	-6.68516
C12orf45	0.754727	0.0525528	0.0128	2.93927	-3.41348
C12orf49	-0.107981	0.726732	0.594	-0.548716	-6.71176
C12orf50	-2.80319	6.89e-05	2.5e-07	-10.6207	7.46826
C12orf54	-2.27701	3.73e-05	1.21e-08	-14.0505	10.3154
C12orf56	-1.87193	0.0001213	8.12e-07	-9.4942	6.31928
C12orf60	-0.750018	0.115899	0.0388	-2.32851	-4.48617
C12orf65	-0.2406	0.347176	0.19	-1.3908	-5.91092
C12orf66	0.411264	0.11936	0.0405	2.30514	-4.52576
C12orf74	0.51678	0.403267	0.239	1.24152	-6.0943
C12orf75	-0.212163	0.829674	0.729	-0.354311	-6.80437
C12orf76	0.00723839	0.970784	0.947	0.0674115	-6.86902
C14orf1	-0.260188	0.64691	0.494	-0.705905	-6.60935
C14orf105	0.812106	0.440176	0.273	1.15111	-6.19764
C14orf119	0.232745	0.128472	0.0448	2.24871	-4.62078
C14orf132	0.903845	0.188014	0.0772	1.93865	-5.12473
C14orf166	0.0206296	0.970564	0.947	0.0680981	-6.86897
C14orf169	-0.0611627	0.903644	0.839	-0.207652	-6.84833
C14orf177	-0.275296	0.14305	0.0523	-2.16163	-4.76557
C14orf178	-0.49563	0.014194	0.00204	-3.95425	-1.58176
C14orf180	0.158755	0.466397	0.298	1.08847	-6.26559
C14orf28	0.267521	0.345375	0.189	1.3959	-5.90439
C14orf37	0.762588	0.272164	0.132	1.62075	-5.60048
C14orf39	-0.982321	0.0627367	0.0163	-2.80552	-3.65303
C14orf79	-1.56646	0.0002414	3.53e-06	-8.22266	4.86158
C14orf80	-0.00289918	0.988934	0.98	-0.0251965	-6.87112
C14orf93	0.302823	0.175776	0.0701	1.9944	-5.03665
C15orf32	-1.00274	0.0006476	1.95e-05	-6.90228	3.13869
C15orf39	-1.71667	0.0121315	0.00163	-4.07963	-1.35854
C15orf40	0.294095	0.120021	0.0408	2.30098	-4.5328
C15orf41	-0.165451	0.690435	0.547	-0.620258	-6.66812
C15orf48	-1.92112	0.0009594	3.69e-05	-6.44917	2.49288
C15orf52	0.157317	0.379387	0.218	1.30326	-6.02033
C15orf53	0.325391	0.175776	0.0702	1.99417	-5.03701
C15orf54	-0.0190606	0.92409	0.871	-0.165878	-6.85669
C15orf56	0.10265	0.770539	0.649	0.46687	-6.75544
C15orf57	0.437867	0.329716	0.176	1.44258	-5.84383
C15orf59	0.30532	0.326111	0.173	1.45333	-5.82968
C15orf61	-1.11111	0.0002697	4.48e-06	-8.02856	4.62243
C15orf62	0.230797	0.271376	0.131	1.62303	-5.59724
C16orf45	-0.79812	0.0652245	0.0173	-2.77531	-3.70688
C16orf46	-0.926927	0.010596	0.00134	-4.1924	-1.15897
C16orf47	0.0984265	0.642314	0.489	0.715281	-6.60249
C16orf52	0.11349	0.505708	0.337	1.00045	-6.3558
C16orf54	0.318112	0.154567	0.0585	2.0978	-4.87019
C16orf58	-0.113618	0.645518	0.492	-0.708855	-6.6072
C16orf59	-0.0146319	0.955754	0.922	-0.099961	-6.86609
C16orf62	-0.150224	0.351755	0.194	-1.37716	-5.92831
C16orf70	-0.338625	0.217354	0.0954	-1.81535	-5.3149
C16orf71	-3.72007	0.0001336	1.05e-06	-9.26096	6.06539
C16orf72	-0.0212063	0.916454	0.859	-0.181549	-6.85378
C16orf74	0.282872	0.34074	0.185	1.40964	-5.88671
C16orf78	-3.47906	4.11e-05	3.06e-08	-12.9086	9.46207
C16orf82	-2.8995	0.0002086	2.72e-06	-8.43789	5.12142
C16orf86	-0.747715	0.0034491	0.000263	-5.16167	0.49588
C16orf87	-0.505439	0.419824	0.253	-1.202	-6.14021
C16orf89	0.316404	0.402361	0.238	1.24382	-6.09159
C16orf91	0.308822	0.0686488	0.0186	2.73444	-3.77954
C16orf92	-2.24395	0.0004278	1.02e-05	-7.38476	3.79493
C16orf95	-2.77672	0.0001765	1.85e-06	-8.76269	5.50312
C17orf102	0.359496	0.101627	0.0323	2.43018	-4.31231
C17orf105	-3.56419	0.0001311	1.01e-06	-9.2984	6.10652
C17orf47	-2.72953	0.0001574	1.45e-06	-8.97325	5.74409
C17orf50	-1.65094	0.0013404	6.26e-05	-6.08707	1.95562
C17orf51	0.278231	0.304485	0.156	1.51739	-5.74393
C17orf53	-2.33924	0.0006328	1.88e-05	-6.92845	3.17511
C17orf58	0.516934	0.0347185	0.00711	3.26015	-2.83392
C17orf62	0.117174	0.525473	0.357	0.958775	-6.39629
C17orf64	-2.22289	7.6e-05	3.22e-07	-10.3722	7.22534
C17orf74	-3.42832	0.0002696	4.35e-06	-8.05274	4.65247
C17orf75	-0.541059	0.0265075	0.00494	-3.4599	-2.47199
C17orf77	-0.00056014	0.997762	0.996	-0.005206	-6.87145
C17orf78	-0.538006	0.0118197	0.00157	-4.10073	-1.32111
C17orf80	-0.736549	0.0016686	8.67e-05	-5.87036	1.62494
C17orf82	0.0380241	0.897556	0.829	0.220581	-6.84537
C17orf96	-1.12965	0.0033121	0.000247	-5.20026	0.55922
C17orf97	-2.51608	0.0001116	6.7e-07	-9.67104	6.50798
C17orf99	0.105498	0.577795	0.414	0.847304	-6.49727
C18orf12	0.0661895	0.669489	0.521	0.661853	-6.64046
C18orf21	-0.364952	0.348992	0.192	-1.38538	-5.91784
C18orf25	0.526189	0.115441	0.0386	2.33166	-4.48081
C18orf54	-1.70723	0.0225876	0.00397	-3.58052	-2.25371
C18orf65	0.173828	0.481685	0.314	1.05338	-6.3023
C18orf8	-0.714944	0.0222938	0.00389	-3.59204	-2.23288
C19orf12	0.183064	0.337041	0.182	1.42069	-5.87239
C19orf18	-0.347112	0.205075	0.0876	-1.86505	-5.23904
C19orf24	-0.0225316	0.947927	0.909	-0.116549	-6.86417
C19orf25	-0.0177401	0.934713	0.888	-0.144214	-6.8603
C19orf33	0.115433	0.584457	0.421	0.833444	-6.50906
C19orf35	0.0841591	0.745255	0.616	0.514824	-6.73066
C19orf43	-0.137897	0.565155	0.4	-0.873574	-6.47445
C19orf44	-1.75947	6.78e-05	2.28e-07	-10.7144	7.55843
C19orf45	-2.73666	0.0002473	3.78e-06	-8.16543	4.79156
C19orf47	-1.13253	0.0068043	0.000714	-4.55823	-0.52076
C19orf48	-0.884129	0.0165539	0.00253	-3.83165	-1.80124
C19orf52	-0.137476	0.601403	0.442	-0.795905	-6.54013
C19orf53	-0.00713032	0.976784	0.958	-0.0537882	-6.86991
C19orf54	-0.277924	0.350451	0.193	-1.38131	-5.92302
C19orf57	-0.777762	0.006913	0.00073	-4.54507	-0.54345
C19orf60	0.520279	0.0378118	0.00801	3.19433	-2.95312
C19orf66	0.462998	0.239623	0.11	1.73294	-5.43815
C19orf67	-0.38157	0.0948937	0.0295	-2.48186	-4.22303
C19orf68	0.0448287	0.807655	0.698	0.397159	-6.78728
C19orf70	-1.47667	0.0063709	0.000652	-4.61154	-0.42905
C19orf71	-1.26997	0.0084588	0.000971	-4.37839	-0.83263
C19orf73	0.202028	0.381039	0.219	1.29894	-6.02559
C1D	0.709704	0.0023394	0.000147	5.52665	1.08643
C1GALT1	0.418354	0.154567	0.0585	2.09788	-4.87006
C1GALT1C1	0.983259	0.0003504	7.18e-06	7.65517	4.14903
C1GALT1C1L	-0.525169	0.0286781	0.00551	-3.39932	-2.58172
C1orf100	-1.92796	0.0002722	4.54e-06	-8.01783	4.60906
C1orf101	-1.5837	0.0100845	0.00125	-4.23347	-1.08661
C1orf105	-2.4961	0.0094003	0.00113	-4.29182	-0.98408
C1orf106	-0.0950067	0.644776	0.491	-0.710584	-6.60594
C1orf109	0.0484386	0.856486	0.769	0.300607	-6.82309
C1orf111	-3.21808	0.0001471	1.29e-06	-9.07629	5.86021
C1orf112	-0.989403	0.009738	0.00119	-4.26183	-1.03673
C1orf115	0.700716	0.0989761	0.0312	2.45073	-4.27687
C1orf116	0.0703144	0.825874	0.724	0.361791	-6.80152
C1orf122	0.20224	0.562987	0.398	0.878291	-6.47029
C1orf123	0.166118	0.453906	0.286	1.11825	-6.23366
C1orf127	0.0568706	0.773667	0.653	0.46141	-6.75811
C1orf131	0.175996	0.365552	0.206	1.33927	-5.97595
C1orf137	0.0330755	0.856483	0.769	0.300644	-6.82308
C1orf140	0.44215	0.190558	0.0787	1.92771	-5.14186
C1orf141	-0.116434	0.884996	0.81	-0.245454	-6.83917
C1orf145	0.149158	0.553637	0.388	0.897278	-6.45334
C1orf146	-0.874172	0.0418858	0.00927	-3.11476	-3.09708
C1orf147	0.1516	0.317638	0.166	1.47817	-5.79673
C1orf158	-3.7827	0.0005743	1.64e-05	-7.02828	3.31315
C1orf159	-0.728645	0.0180073	0.00285	-3.76484	-1.92126
C1orf162	-0.469953	0.247624	0.115	-1.70431	-5.4802
C1orf167	-0.83631	0.0019773	0.000115	-5.68651	1.33903
C1orf168	-0.0170208	0.951002	0.915	-0.109652	-6.865
C1orf174	-0.0917726	0.589576	0.428	-0.821681	-6.51893
C1orf186	0.885052	0.195325	0.0817	1.90633	-5.1752
C1orf189	-2.00397	0.0001269	8.86e-07	-9.41484	6.23355
C1orf194	-3.91359	0.0010514	4.28e-05	-6.34642	2.34235
C1orf198	0.390566	0.474015	0.306	1.07129	-6.28369
C1orf21	1.20921	0.095618	0.0298	2.47588	-4.23339
C1orf210	0.722458	0.301659	0.154	1.52676	-5.73119
C1orf216	-0.295973	0.136445	0.0487	-2.2012	-4.70005
C1orf220	0.212307	0.495219	0.326	1.02456	-6.33171
C1orf228	-1.53312	0.0003275	6.54e-06	-7.72823	4.24306
C1orf229	-0.090184	0.712615	0.576	-0.574933	-6.69635
C1orf27	0.719085	0.149133	0.0554	2.12871	-4.8197
C1orf35	0.149768	0.362888	0.204	1.34729	-5.96594
C1orf50	-0.565497	0.0575196	0.0145	-2.87141	-3.53524
C1orf52	0.136365	0.570782	0.406	0.861882	-6.48468
C1orf53	0.108868	0.580701	0.417	0.840758	-6.50286
C1orf54	-0.0598177	0.798707	0.686	-0.414399	-6.77987
C1orf56	-2.52507	0.0001336	1.06e-06	-9.25372	6.05741
C1orf61	-0.929676	0.0016843	8.82e-05	-5.85923	1.60778
C1orf64	0.116847	0.586862	0.425	0.827197	-6.51432
C1orf68	0.172137	0.451312	0.283	1.12493	-6.2264
C1orf74	0.128552	0.63789	0.483	0.724089	-6.59597
C1orf87	-0.790654	0.001634	8.42e-05	-5.88994	1.65511
C1orf94	-3.25501	0.0002303	3.27e-06	-8.28475	4.93711
C1QA	0.853812	0.0536537	0.0132	2.92252	-3.44357
C1QB	1.46678	0.0143486	0.00207	3.94512	-1.59806
C1QBP	0.123568	0.603784	0.445	0.791465	-6.54372
C1QC	0.876674	0.140868	0.0511	2.175	-4.74349
C1QL1	-0.0229631	0.935055	0.888	-0.143647	-6.86038
C1QL2	0.0369381	0.841599	0.747	0.330489	-6.81305
C1QL3	0.0246074	0.919246	0.864	0.175622	-6.85491
C1QL4	-0.250604	0.198892	0.0838	-1.89131	-5.19852
C1QTNF1	0.789148	0.232527	0.105	1.75992	-5.39816
C1QTNF2	0.815466	0.0485822	0.0114	3.00033	-3.30362
C1QTNF4	-0.121193	0.648591	0.496	-0.702376	-6.61191
C1QTNF6	-0.171488	0.603772	0.444	-0.791647	-6.54357
C1QTNF7	0.744356	0.019726	0.00324	3.69323	-2.05023
C1QTNF8	0.16491	0.340388	0.185	1.41062	-5.88544
C1QTNF9	0.277743	0.159951	0.0614	2.07084	-4.91396
C1QTNF9B	-0.358909	0.221818	0.0981	-1.79871	-5.34005
C1QTNF9B-AS1	-2.43735	0.0007051	2.24e-05	-6.80396	3.00102
C1R	0.916875	0.0854232	0.0253	2.56477	-4.07867
C1RL	0.880204	0.0137065	0.00193	3.98336	-1.52981
C1RL-AS1	0.204245	0.280549	0.138	1.5928	-5.63986
C1S	0.974724	0.028374	0.00543	3.40757	-2.56677
C2	0.99939	0.0763212	0.0216	2.65112	-3.927
C20orf141	-2.07907	0.0002697	4.42e-06	-8.04024	4.63695
C20orf166-AS1	0.18607	0.431378	0.264	1.17379	-6.17228
C20orf173	-1.94299	0.0001583	1.52e-06	-8.93638	5.70226
C20orf181	0.355079	0.161627	0.0624	2.06157	-4.92896
C20orf194	-0.203076	0.475997	0.308	-1.06628	-6.28892
C20orf196	0.309073	0.124925	0.0431	2.27097	-4.5834
C20orf197	0.333058	0.042096	0.00935	3.11018	-3.10537
C20orf203	0.3045	0.292695	0.147	1.55434	-5.69335
C20orf27	0.045758	0.894137	0.824	0.227388	-6.84374
C20orf78	-0.823595	0.0017074	8.97e-05	-5.84797	1.59039
C20orf85	-4.07549	0.0002584	4.04e-06	-8.11156	4.72526
C20orf96	-1.56864	0.0001931	2.25e-06	-8.59637	5.3092
C21orf2	-0.59505	0.0563697	0.0141	-2.88721	-3.50692
C21orf33	0.224073	0.257504	0.121	1.6708	-5.52887
C21orf58	-0.508878	0.0505035	0.0121	-2.96881	-3.36036
C21orf62	1.40281	0.0661836	0.0176	2.76302	-3.72876
C21orf62-AS1	-0.119127	0.608464	0.45	-0.781972	-6.55134
C21orf91	0.359138	0.545748	0.379	0.915114	-6.43713
C22orf15	-0.191037	0.392556	0.23	-1.26792	-6.06299
C22orf23	-3.81189	0.0001976	2.41e-06	-8.53938	5.24202
C22orf24	0.0477762	0.936714	0.891	0.139566	-6.861
C22orf31	-0.771452	0.0088801	0.00104	-4.33935	-0.90084
C22orf34	-0.222381	0.566302	0.401	-0.871015	-6.4767
C22orf39	0.00265861	0.99384	0.988	0.0149222	-6.87134
C22orf42	-1.47434	0.0019283	0.00011	-5.71195	1.37889
C22orf46	-0.411858	0.0448164	0.0102	-3.06361	-3.18948
C2CD2	1.00126	0.0002995	5.52e-06	7.86123	4.41247
C2CD2L	0.194868	0.517045	0.349	0.975693	-6.38003
C2CD3	-0.545326	0.0322705	0.00645	-3.31353	-2.7372
C2CD4A	0.0168896	0.960115	0.929	0.0911642	-6.867
C2CD4B	-0.194638	0.378966	0.217	-1.30419	-6.01919
C2CD4C	0.0968628	0.741991	0.612	0.521519	-6.72702
C2CD5	0.0979763	0.790119	0.675	0.430132	-6.77284
C2orf15	0.526416	0.402515	0.238	1.24347	-6.092
C2orf16	-1.92428	0.0020602	0.000122	-5.64901	1.28012
C2orf27B	0.00616943	0.98687	0.977	0.0298976	-6.87098
C2orf40	-0.660513	0.0938174	0.0289	-2.49233	-4.20487
C2orf42	-2.23608	0.0001302	9.72e-07	-9.33121	6.14247
C2orf48	0.186083	0.314067	0.163	1.48888	-5.7824
C2orf49	0.181102	0.265933	0.127	1.64171	-5.57065
C2orf50	0.118405	0.422634	0.256	1.19534	-6.14785
C2orf54	0.0965944	0.692129	0.55	0.616289	-6.67067
C2orf57	-2.82438	0.000967	3.74e-05	-6.44036	2.48004
C2orf61	-1.85317	0.0012511	5.63e-05	-6.15886	2.06365
C2orf66	-0.504667	0.0354205	0.00731	-3.24454	-2.8622
C2orf68	-0.308066	0.0519111	0.0126	-2.94862	-3.39668
C2orf69	-0.244332	0.383962	0.222	-1.29113	-6.03507
C2orf70	-1.32127	0.0021309	0.000128	-5.61646	1.2288
C2orf71	0.168549	0.280109	0.138	1.59455	-5.6374
C2orf73	-2.02444	0.0008497	3.01e-05	-6.59208	2.69972
C2orf76	0.281793	0.375955	0.215	1.31265	-6.00884
C2orf78	-2.21782	0.002349	0.000148	-5.52101	1.07744
C2orf80	0.0382277	0.832089	0.733	0.349386	-6.80621
C2orf81	-1.38778	0.0021843	0.000133	-5.59186	1.18993
C2orf82	0.0105463	0.970962	0.948	0.0665633	-6.86908
C2orf83	0.0245936	0.898126	0.83	0.219605	-6.8456
C2orf88	-0.180625	0.625814	0.47	-0.747123	-6.57858
C3	0.679904	0.445773	0.278	1.13753	-6.21262
C3AR1	1.10906	0.0183667	0.00294	3.74875	-1.95021
C3orf14	-0.329456	0.215583	0.0942	-1.82289	-5.30347
C3orf18	-0.463732	0.149927	0.0559	-2.12433	-4.82688
C3orf20	-2.36603	0.0001116	6.72e-07	-9.66932	6.50616
C3orf22	-3.32379	0.0001653	1.66e-06	-8.85911	5.6141
C3orf30	-2.74371	0.0006731	2.09e-05	-6.85224	3.06879
C3orf33	0.15105	0.609399	0.451	0.78027	-6.55269
C3orf35	0.631314	0.111212	0.0367	2.35983	-4.43288
C3orf36	0.149035	0.550511	0.385	0.903709	-6.44752
C3orf38	-0.154158	0.587786	0.426	-0.825645	-6.51562
C3orf49	0.175564	0.401038	0.237	1.247	-6.08784
C3orf52	-0.650308	0.0916301	0.028	-2.5094	-4.17523
C3orf56	-0.168813	0.39198	0.229	-1.26935	-6.06129
C3orf58	0.250368	0.421619	0.255	1.19765	-6.1452
C3orf62	-1.2642	0.0017106	9e-05	-5.84544	1.58649
C3orf67	-1.75757	0.0040743	0.000341	-5.00214	0.23185
C3orf70	0.0793623	0.892625	0.821	0.231053	-6.84284
C3orf79	0.0535811	0.890655	0.818	0.234927	-6.84188
C3orf80	-0.388604	0.0789502	0.0227	-2.62621	-3.97088
C3P1	0.157734	0.394734	0.232	1.26248	-6.06948
C4BPA	0.223589	0.21581	0.0943	1.82187	-5.30502
C4BPB	0.0453967	0.798071	0.685	0.415606	-6.77934
C4orf17	-2.70958	6.68e-05	2.12e-07	-10.7907	7.63132
C4orf19	0.694451	0.266773	0.128	1.63842	-5.57535
C4orf22	-1.82091	0.0039	0.000315	-5.04977	0.31105
C4orf26	0.0983543	0.722938	0.589	0.555795	-6.70766
C4orf3	1.13623	0.0251593	0.00463	3.49546	-2.40758
C4orf32	0.00102104	0.996565	0.994	0.0077125	-6.87143
C4orf33	1.11281	0.005572	0.000535	4.72893	-0.22834
C4orf36	-0.9307	0.0092768	0.00111	-4.30301	-0.96447
C4orf45	-1.54991	0.0002473	3.76e-06	-8.17008	4.79726
C4orf46	-1.6308	0.0084442	0.000968	-4.38	-0.82983
C4orf50	-0.0773493	0.783867	0.667	-0.442101	-6.76732
C5	0.426423	0.260303	0.123	1.66118	-5.54274
C5AR1	-0.157222	0.585203	0.422	-0.83165	-6.51057
C5AR2	-0.0545415	0.855483	0.768	-0.302474	-6.82249
C5orf15	-0.0184552	0.948242	0.91	-0.115573	-6.86429
C5orf17	0.044621	0.862553	0.778	0.288775	-6.82681
C5orf22	0.655243	0.0200031	0.00331	3.681	-2.07227
C5orf24	0.676904	0.0125814	0.00172	4.04897	-1.413
C5orf30	0.625187	0.137556	0.0494	2.1942	-4.71169
C5orf34	-0.161378	0.761488	0.637	-0.484415	-6.74664
C5orf38	0.0718643	0.695475	0.553	0.610298	-6.6745
C5orf42	0.351861	0.475319	0.307	1.06822	-6.2869
C5orf45	-0.378262	0.176183	0.0704	-1.99182	-5.04076
C5orf46	-0.270672	0.306197	0.157	-1.51162	-5.75176
C5orf47	-2.22935	0.0234053	0.00417	-3.55387	-2.3019
C5orf51	1.1004	0.0021875	0.000133	5.5901	1.18713
C5orf52	-3.30931	0.0002162	2.94e-06	-8.37341	5.04417
C5orf56	0.817928	0.0233378	0.00415	3.55621	-2.29766
C5orf60	-3.85828	0.000137	1.1e-06	-9.2215	6.02185
[truncated: 17,035 more rows]

## Sheet: GSE45887
Gene.symbol	logFC	adj.P.Val	P.Value	t	B
FSCN3	-5.11023	0.0011923	3.04e-05	-7.49399	2.86562
ROPN1L	-4.97206	0.0043489	0.000281	-5.63136	0.579199
SEPT12	-4.96915	0.0034096	0.000192	-5.9271	0.974451
GTSF1L	-4.93806	0.0015047	4.83e-05	-7.07639	2.39335
GTSF1	-4.82754	0.0016433	5.71e-05	-6.93025	2.22284
SLC26A8	-4.772	0.0015493	5.09e-05	-7.03017	2.33972
ACTL7A	-4.75804	0.0011833	3.01e-05	-7.50397	2.87664
LYPD4	-4.69599	0.0017055	6.07e-05	-6.87565	2.15841
PRM1	-4.63618	0.0069588	0.000573	-5.10269	-0.159482
KCTD19	-4.63138	0.000491	5.18e-06	-9.27234	4.65232
TNP1	-4.61911	0.0024302	0.00011	-6.37644	1.55088
TCP11	-4.59636	0.0022615	9.76e-05	-6.4731	1.67117
SPATA8	-4.5605	0.0012741	3.46e-05	-7.37554	2.73388
C10orf62	-4.55263	0.0005066	5.69e-06	-9.17042	4.55884
C20orf85	-4.54853	0.0009171	1.82e-05	-7.97938	3.3879
BOLL	-4.53209	0.0038409	0.000233	-5.77646	0.774716
GSG1	-4.4677	0.0009531	1.95e-05	-7.91491	3.32012
DKKL1	-4.45667	0.0006668	9.47e-06	-8.63196	4.04793
BANF2	-4.45046	0.0006573	9.07e-06	-8.67651	4.09132
LELP1	-4.43798	0.0057858	0.000435	-5.30352	0.126006
ODF1	-4.42819	0.0023492	0.000104	-6.41911	1.60414
TPTE	-4.42729	0.0036665	0.000216	-5.83199	0.848729
CCNA1	-4.40654	0.0018907	7.24e-05	-6.72465	1.9782
FNDC8	-4.40389	0.001593	5.41e-05	-6.97705	2.27775
TSACC	-4.38408	0.0044999	0.000294	-5.59765	0.533338
ADAD1	-4.33468	0.0031622	0.000169	-6.02687	1.10493
PIWIL1	-4.32496	0.0026902	0.00013	-6.23771	1.37597
AQP5	-4.32198	0.0009936	2.09e-05	-7.84759	3.24883
CMTM2	-4.31839	0.0016776	5.91e-05	-6.89926	2.18632
UBQLN3	-4.31541	0.0009171	1.84e-05	-7.97171	3.37986
SOX30	-4.305	0.0012246	3.21e-05	-7.44578	2.81221
C1orf194	-4.29281	0.0030463	0.000158	-6.07792	1.17113
TKTL1	-4.2806	0.0021098	8.82e-05	-6.55765	1.77533
ATP1A3	-4.27469	0.0023308	0.000102	-6.43349	1.62203
ZPBP2	-4.26559	0.0074961	0.000645	-5.01859	-0.280797
AKAP4	-4.23917	0.0014475	4.53e-05	-7.13431	2.46017
BPIFA3	-4.23861	0.0015047	4.82e-05	-7.07751	2.39465
TCTE1	-4.23854	0.0005736	7.06e-06	-8.9394	4.34321
PRM2	-4.2367	0.0031713	0.00017	-6.02102	1.09731
ABHD1	-4.23103	0.00111	2.68e-05	-7.61256	2.99579
C22orf23	-4.22727	0.0003306	1.6e-06	-10.6292	5.80745
FTMT	-4.21364	0.0008368	1.48e-05	-8.18194	3.59778
ACSBG2	-4.20524	0.0003748	2.38e-06	-10.1551	5.42187
HIST3H3	-4.19778	0.0013873	4.07e-05	-7.23008	2.5697
HSF5	-4.19058	0.0020451	8.37e-05	-6.6014	1.82884
GGN	-4.18383	0.000904	1.75e-05	-8.01964	3.42999
TPTE2P3	-4.17324	0.0020814	8.65e-05	-6.57435	1.79578
LOC157740	-4.16438	0.0012987	3.59e-05	-7.34349	2.69793
HIST1H2AA	-4.14402	0.0015598	5.14e-05	-7.02104	2.3291
C1orf158	-4.14014	0.0009545	1.96e-05	-7.90676	3.31152
LDHC	-4.11751	0.0037408	0.000223	-5.80737	0.815974
SPAG5	-4.11668	0.0003877	2.87e-06	-9.9348	5.23631
DDX25	-4.11281	0.0003949	3.16e-06	-9.82395	5.14136
PHF7	-4.07307	0.0046074	0.000308	-5.56253	0.485372
LOC81691	-4.06784	0.0011397	2.85e-05	-7.55559	2.93346
C5orf60	-4.0517	0.0003797	2.52e-06	-10.086	5.36412
ZMYND10	-4.04678	0.0004685	4.59e-06	-9.40508	4.77257
LRWD1	-4.0456	0.0008173	1.39e-05	-8.2454	3.6626
DNAH17	-4.0454	0.0003306	1.45e-06	-10.7479	5.9011
WBSCR28	-4.0444	0.0008696	1.56e-05	-8.13082	3.54525
DNAI1	-4.04106	0.0002641	2.46e-07	-13.1508	7.58341
SLC6A16	-4.03575	0.0024859	0.000114	-6.34772	1.51489
GAPDHS	-4.0276	0.0005498	6.51e-06	-9.02556	4.42424
TEX38	-4.00828	0.0010063	2.14e-05	-7.82453	3.22429
LINC00905	-4.00381	0.0003748	2.37e-06	-10.1595	5.42556
NCAPH	-4.00313	0.0014183	4.31e-05	-7.17863	2.511
CRISP2	-3.99474	0.0029907	0.000155	-6.09772	1.19672
STAG3	-3.99186	0.0008772	1.6e-05	-8.10749	3.52118
CFAP61	-3.98539	0.0003207	1.06e-06	-11.1486	6.20941
NUP210L	-3.9744	0.0013367	3.76e-05	-7.3004	2.64941
ADAM29	-3.9724	0.0002707	2.8e-07	-12.9618	7.46448
PLK1	-3.96842	0.0004739	4.68e-06	-9.38225	4.75201
FKBP6	-3.95341	0.0019038	7.38e-05	-6.70879	1.9591
TCP10L	-3.93654	0.0016706	5.87e-05	-6.90549	2.19367
CDC20B	-3.93634	0.0008953	1.69e-05	-8.05294	3.46466
CNTD1	-3.92632	0.0011965	3.07e-05	-7.48585	2.85662
MAEL	-3.91813	0.0039824	0.000246	-5.73412	0.717994
C16orf71	-3.90977	0.0003267	1.21e-06	-10.9793	6.08063
HIST1H1T	-3.90542	0.0061474	0.000474	-5.24083	0.03753
DTL	-3.90538	0.0013315	3.73e-05	-7.30775	2.65769
CDKN3	-3.90123	0.0044053	0.000285	-5.61978	0.563463
CCNB2	-3.89639	0.0014427	4.49e-05	-7.14164	2.46859
TDRG1	-3.89256	0.0043177	0.000278	-5.63889	0.589425
C17orf105	-3.89237	0.0007073	1.11e-05	-8.47324	3.89165
SMCP	-3.89181	0.0010227	2.21e-05	-7.79181	3.18937
DRC7	-3.88586	0.0001901	1.21e-07	-14.2322	8.22591
CERS3	-3.87977	0.0018732	7.14e-05	-6.73662	1.9926
KDM4D	-3.87555	0.0005736	7.06e-06	-8.93868	4.34253
TEKT3	-3.86864	0.0002194	1.78e-07	-13.6374	7.88029
OAZ3	-3.86109	0.000658	9.13e-06	-8.66985	4.08485
TKTL2	-3.86001	0.0006966	1.05e-05	-8.52417	3.94209
LINC00301	-3.85112	0.0036896	0.000218	-5.82554	0.840154
2022-03-11	-3.84469	0.0009706	2.03e-05	-7.87676	3.27979
FLJ25758	-3.83759	0.0003306	1.61e-06	-10.6246	5.80378
MROH2B	-3.83589	0.0014183	4.3e-05	-7.17958	2.51209
2022-03-10	-3.8342	0.0004685	4.6e-06	-9.40149	4.76934
SPACA4	-3.83419	0.0008722	1.57e-05	-8.12628	3.54057
LINC00238	-3.83309	0.0014258	4.35e-05	-7.16867	2.4996
CAPN11	-3.81487	7.06e-05	2.12e-09	-22.2217	11.5237
RFX4	-3.80653	0.0027531	0.000137	-6.19741	1.32465
CABYR	-3.80336	0.0019171	7.47e-05	-6.6976	1.9456
FAM71A	-3.79926	0.0003228	1.13e-06	-11.0599	6.14222
TPD52L3	-3.79304	0.0013711	3.96e-05	-7.25323	2.59602
DAZL	-3.79195	0.0067867	0.000553	-5.12848	-0.122483
NAA11	-3.78631	0.000573	6.89e-06	-8.9641	4.36651
DDX4	-3.78352	0.0031434	0.000167	-6.03383	1.11397
HORMAD1	-3.76692	0.0116989	0.00124	-4.55943	-0.961447
LRRC46	-3.76553	0.0010844	2.5e-05	-7.67739	3.06624
NEK2	-3.76456	0.0031107	0.000165	-6.04621	1.13005
GK2	-3.75916	0.0049256	0.00034	-5.48745	0.38222
PFN4	-3.75593	0.0005066	5.62e-06	-9.18223	4.56972
CCDC42	-3.74265	0.0003306	1.57e-06	-10.6494	5.82343
DAW1	-3.73767	0.0008772	1.6e-05	-8.10828	3.522
MYCBPAP	-3.72934	0.0001901	1.43e-07	-13.977	8.07987
MIR99A	3.70796	0.0001901	1.37e-07	14.0443	8.11867
FAM230B	-3.70454	0.0003141	8.71e-07	-11.3961	6.39381
BRDT	-3.67097	0.0101381	0.001	-4.70767	-0.738376
TPPP2	-3.66952	0.000434	3.85e-06	-9.6001	4.94627
CCDC62	-3.66531	0.0041668	0.000263	-5.68283	0.648911
PIWIL2	-3.64363	0.0015126	4.89e-05	-7.06513	2.38031
PGK2	-3.63382	0.0002742	5.05e-07	-12.1251	6.91216
PBK	-3.62721	0.0052683	0.000377	-5.4101	0.275093
TTC21A	-3.62414	0.0003153	9.33e-07	-11.3074	6.32822
TMEM31	-3.61599	0.0081119	0.000725	-4.93537	-0.401886
SPATA16	-3.60714	0.0011965	3.08e-05	-7.48311	2.85359
HIST1H2BA	-3.60289	0.0062039	0.000482	-5.22931	0.021222
MRVI1-AS1	-3.60278	0.0025609	0.000119	-6.31006	1.46753
WDR62	-3.59914	0.0006556	9.02e-06	-8.68257	4.09721
ZPBP	-3.59517	0.0052562	0.000376	-5.41216	0.277957
FAM166A	-3.59371	0.0005066	5.64e-06	-9.17859	4.56637
DNAAF3	-3.58945	0.0004024	3.3e-06	-9.77438	5.09854
ADAM2	-3.58587	0.001363	3.92e-05	-7.26367	2.60786
CATSPERG	-3.58023	0.0003206	1.03e-06	-11.1801	6.23313
LRRC36	-3.57813	0.0002789	5.53e-07	-12.0016	6.82684
PAPOLB	-3.57451	0.0020253	8.18e-05	-6.62069	1.85235
SPAG6	-3.57336	0.0015015	4.81e-05	-7.08113	2.39883
SAXO1	-3.56607	0.0007707	1.25e-05	-8.34821	3.76665
FAM71F1	-3.56265	0.0010703	2.41e-05	-7.71264	3.10434
C9orf131	-3.56209	0.0008979	1.72e-05	-8.03613	3.44717
SPATA3	-3.55681	0.0013411	3.81e-05	-7.28973	2.63735
C16orf78	-3.53304	0.0003472	1.9e-06	-10.4221	5.64124
ADAM5	-3.52592	0.001351	3.85e-05	-7.27829	2.62441
SPATA22	-3.50938	0.0033614	0.000188	-5.94251	0.994696
SLC25A31	-3.50621	0.0037482	0.000224	-5.80388	0.811325
ZC2HC1B	-3.50288	0.0005053	5.45e-06	-9.21653	4.60125
C3orf22	-3.48007	0.0013414	3.82e-05	-7.28758	2.63492
TRIM36	-3.47758	0.0011952	3.06e-05	-7.48958	2.86075
ANKRD7	-3.47556	0.0132014	0.0015	-4.4339	-1.15278
POM121L2	-3.47244	0.0020814	8.64e-05	-6.57438	1.79582
SSX3	-3.4688	0.0103053	0.00102	-4.69342	-0.759686
FOXM1	-3.46209	0.0004163	3.59e-06	-9.67902	5.01556
AKAP3	-3.45101	0.0010844	2.5e-05	-7.67695	3.06576
PRR30	-3.44456	0.0018931	7.28e-05	-6.71943	1.97192
TERB2	-3.43749	0.0019447	7.62e-05	-6.68149	1.92613
YBX2	-3.43354	0.0006745	9.78e-06	-8.59905	4.01575
TYMS	-3.42995	0.000904	1.75e-05	-8.01573	3.4259
RPL39L	-3.42977	0.0012004	3.1e-05	-7.47802	2.84796
IRGC	-3.42977	0.0023781	0.000106	-6.40507	1.58664
CCIN	-3.41913	0.0003253	1.19e-06	-10.9949	6.09262
C5orf52	-3.40338	0.0013367	3.77e-05	-7.29843	2.64717
HDGFL1	-3.38788	0.0004289	3.76e-06	-9.62614	4.96919
CCDC182	-3.37846	0.0002742	4.18e-07	-12.3891	7.09111
SLC38A1	3.37225	0.0062268	0.000486	5.22325	0.012621
ANTXRL	-3.36603	0.0024826	0.000113	-6.34936	1.51695
DCAF4L1	-3.36472	0.0006923	1.03e-05	-8.54107	3.95877
MORC2-AS1	-3.35775	0.000317	9.91e-07	-11.2297	6.27031
DPY19L2P2	-3.35307	0.0043229	0.000279	-5.63735	0.587333
C1orf94	-3.35074	0.0004822	4.98e-06	-9.31418	4.6904
BUB1B	-3.34855	0.001074	2.43e-05	-7.70445	3.0955
ART3	-3.34251	0.0032493	0.000178	-5.98738	1.05345
ACRBP	-3.34193	0.0017141	6.23e-05	-6.85394	2.13269
SIRPD	-3.34114	0.0005736	7.06e-06	-8.93822	4.3421
TSSK3	-3.33638	0.0008192	1.4e-05	-8.23367	3.65065
MEIOC	-3.33071	0.0069159	0.000568	-5.10978	-0.149292
RFX2	-3.32129	0.0024379	0.00011	-6.37243	1.54587
LETM2	-3.31377	0.000573	6.89e-06	-8.96496	4.36733
PPP3R2	-3.30722	0.0009761	2.04e-05	-7.86996	3.27259
KIF2C	-3.30609	0.000317	9.83e-07	-11.2405	6.2784
C1orf111	-3.30424	0.0008423	1.49e-05	-8.17378	3.58942
PCYT2	-3.30408	0.000533	6.15e-06	-9.08636	4.48099
AGBL5	-3.29978	0.0006077	7.86e-06	-8.82564	4.23508
LOC441081	-3.28882	0.0013041	3.64e-05	-7.33055	2.68339
CALR3	-3.28853	0.0002707	3.43e-07	-12.6671	7.27482
RNF113B	-3.28613	0.0015126	4.91e-05	-7.06289	2.37772
BUB1	-3.27226	0.0034291	0.000193	-5.92178	0.967454
TMCO5A	-3.26976	0.0006839	1e-05	-8.5738	3.99097
TDRD1	-3.26433	0.005368	0.00039	-5.38443	0.239337
PTCHD3	-3.26204	0.0031242	0.000166	-6.04054	1.1227
KNL1	-3.25981	0.0107778	0.0011	-4.64602	-0.830763
USP2	-3.25653	0.002817	0.000142	-6.16321	1.28092
SPACA7	-3.25509	0.0011072	2.65e-05	-7.62133	3.00535
RNF151	-3.25167	0.0005887	7.37e-06	-8.89296	4.29922
RIBC2	-3.25031	0.0007073	1.1e-05	-8.47929	3.89766
ADAM30	-3.24696	0.001404	4.19e-05	-7.2029	2.53874
CCDC60	-3.23992	0.0002857	6.17e-07	-11.853	6.72288
LOC440896	-3.23368	0.0015126	4.9e-05	-7.06309	2.37794
DPEP3	-3.22311	0.0009146	1.8e-05	-7.9897	3.39871
TXNDC2	-3.21849	0.0005945	7.52e-06	-8.87251	4.27979
ASF1B	-3.20199	0.0008173	1.4e-05	-8.24009	3.65719
ACR	-3.19935	0.002577	0.000121	-6.29697	1.45101
TTLL13P	-3.19908	0.0004953	5.3e-06	-9.24651	4.62872
NRIP3	-3.19841	0.0011397	2.85e-05	-7.55555	2.93341
SPATA12	-3.19697	0.0003306	1.63e-06	-10.6057	5.78875
BNC1	-3.19621	0.0008306	1.45e-05	-8.20447	3.62084
C17orf74	-3.19437	0.0012987	3.59e-05	-7.34315	2.69755
LYZL1	-3.19162	0.0012073	3.14e-05	-7.46632	2.835
HSPA1L	-3.19006	0.0020009	8.03e-05	-6.63609	1.87109
MORN5	-3.18966	0.0001901	6.36e-08	-15.295	8.79988
APOBEC4	-3.18299	0.0003949	3.15e-06	-9.82709	5.14406
CDC20	-3.17705	0.0003797	2.47e-06	-10.1073	5.38198
DSCR8	-3.17196	0.0025747	0.00012	-6.30138	1.45658
CAPZA3	-3.17137	0.0033369	0.000186	-5.95082	1.00561
FMN1	-3.16631	0.0003306	1.74e-06	-10.5288	5.72732
MS4A6E	-3.16573	0.0030596	0.00016	-6.0726	1.16425
CFAP206	-3.16425	0.0051184	0.000359	-5.44742	0.326895
TPTE2	-3.16396	0.0059331	0.000451	-5.27803	0.090113
CDC45	-3.15732	0.0003306	1.61e-06	-10.6185	5.79891
VWA3B	-3.1531	0.0003877	2.83e-06	-9.95039	5.24958
FANCD2OS	-3.15159	0.0013943	4.12e-05	-7.21912	2.55723
PTTG1	-3.14381	0.0002246	1.89e-07	-13.5458	7.8254
BOD1L2	-3.13828	0.001431	4.41e-05	-7.15771	2.48704
CCDC110	-3.13079	0.0110422	0.00114	-4.61905	-0.871351
TEX14	-3.13058	0.0003943	3.08e-06	-9.85353	5.1668
CETN1	-3.12853	0.0005298	6.08e-06	-9.09832	4.4921
KRT18P55	-3.11843	0.0003278	1.26e-06	-10.9265	6.04006
PRLR	3.11591	0.0164092	0.00205	4.22517	-1.47566
ZBTB32	-3.11583	0.0003692	2.22e-06	-10.2363	5.48921
DNAH10	-3.11576	0.0003293	1.39e-06	-10.7987	5.94092
ARMC3	-3.11361	0.0007331	1.16e-05	-8.42317	3.84179
SPATS1	-3.11327	0.000788	1.3e-05	-8.31327	3.73141
SPINT4	3.10987	0.298206	0.155	1.54865	-5.73411
KIF20A	-3.10773	0.0004685	4.59e-06	-9.40397	4.77157
AURKA	-3.10622	0.001062	2.36e-05	-7.73099	3.12411
SHCBP1L	-3.10357	0.0045212	0.000298	-5.58782	0.519925
TTC25	-3.10108	0.0001901	4.08e-08	-16.0665	9.18465
CLTCL1	-3.09494	0.000544	6.32e-06	-9.05593	4.45263
TDRD10	-3.09281	0.0007073	1.11e-05	-8.47283	3.89124
TSSK6	-3.08743	0.0003948	3.1e-06	-9.84434	5.1589
HIST1H3B	-3.08701	0.0012741	3.45e-05	-7.3802	2.73909
PHOSPHO1	-3.08678	0.002667	0.000128	-6.25136	1.39329
TESMIN	-3.07341	0.0011965	3.07e-05	-7.48673	2.8576
KLHL10	-3.0721	0.0001901	7.84e-08	-14.9436	8.61598
WFDC8	3.07133	0.292322	0.15	1.56793	-5.70804
PPP1R32	-3.06914	0.0010093	2.15e-05	-7.82036	3.21985
SPDYA	-3.0663	0.0049172	0.000339	-5.49014	0.38594
CNBD2	-3.0661	0.0001901	1.1e-07	-14.3885	8.31372
DPY19L2P1	-3.06496	0.0072456	0.00061	-5.05788	-0.223986
OR2J3	-3.06465	0.0252007	0.00387	-3.81298	-2.12935
TRIP13	-3.05745	0.0004722	4.65e-06	-9.38949	4.75853
EXD1	-3.05679	0.0003797	2.45e-06	-10.121	5.3934
TDRD9	-3.05586	0.000834	1.46e-05	-8.19532	3.61148
PRC1	-3.05489	0.0004685	4.6e-06	-9.4021	4.76989
AURKC	-3.04698	0.0003692	2.19e-06	-10.2522	5.50232
PRSS54	-3.0423	0.0003692	2.19e-06	-10.2492	5.49987
C16orf95	-3.04163	0.0003877	2.88e-06	-9.93192	5.23386
CATSPERD	-3.04156	0.0003115	7.72e-07	-11.554	6.50918
CDC25C	-3.03603	0.0006077	7.84e-06	-8.82839	4.2377
EZH2	-3.03409	0.001296	3.57e-05	-7.34897	2.70409
KRT23	-3.03284	0.0033781	0.000189	-5.93777	0.988479
USP44	-3.02632	0.0014316	4.43e-05	-7.15366	2.48239
ERICH6	-3.02305	0.0013367	3.75e-05	-7.3022	2.65144
TULP2	-3.02109	0.0002742	5.07e-07	-12.1197	6.90843
MORC1	-3.0183	0.00799	0.000709	-4.95112	-0.378895
ARMC4	-3.01786	0.0009924	2.08e-05	-7.85281	3.25438
TACC3	-3.01543	0.0003115	8.25e-07	-11.4671	6.44594
WDR38	-3.01341	0.0047504	0.000323	-5.52644	0.435897
COX8C	-3.0121	0.0014995	4.79e-05	-7.08448	2.4027
KIAA1324	-3.01204	0.0169918	0.00216	-4.19067	-1.52958
DNAH8	-3.00979	0.0107947	0.0011	-4.64413	-0.833601
WDR87	-3.00422	0.0007937	1.31e-05	-8.30245	3.72048
TTLL2	-3.00308	0.000544	6.34e-06	-9.05255	4.44947
HORMAD2	-3.00064	0.0018496	6.99e-05	-6.75495	2.01461
LIPE	-2.99679	0.001099	2.61e-05	-7.63656	3.02193
ALLC	-2.99619	0.0003823	2.68e-06	-10.0159	5.30515
ZDHHC19	-2.99327	0.0032653	0.000179	-5.97913	1.04268
GMCL1P1	-2.98922	0.0024302	0.00011	-6.3768	1.55134
OPN5	-2.98635	0.0012882	3.53e-05	-7.35718	2.7133
SPERT	-2.98353	0.0027201	0.000133	-6.21937	1.35264
LOC401052	-2.97911	0.0015228	4.97e-05	-7.05147	2.36447
TEKT2	-2.97837	0.0002786	5.44e-07	-12.0236	6.84209
CATSPER1	-2.97699	0.0013944	4.12e-05	-7.21814	2.55611
C4orf17	-2.97565	0.0003002	7.03e-07	-11.678	6.59859
SLC36A3	-2.97558	0.0017815	6.56e-05	-6.80857	2.07874
FER1L6-AS2	-2.97176	0.0003141	8.9e-07	-11.3679	6.37308
SYNGR4	-2.97147	0.0009648	1.99e-05	-7.89226	3.2962
DNAAF1	-2.97103	0.0009199	1.85e-05	-7.96462	3.37242
CTCFL	-2.96838	0.0011125	2.7e-05	-7.60477	2.98729
TTLL6	-2.96299	0.0011737	2.97e-05	-7.51719	2.89122
CXorf65	-2.96235	0.0132236	0.0015	-4.43172	-1.15611
RBM46	-2.96155	0.0047916	0.000326	-5.51851	0.424991
SLC22A16	-2.96087	0.0004373	3.94e-06	-9.57395	4.92317
SLC2A14	-2.95271	0.0010117	2.16e-05	-7.81409	3.21316
DNAI2	-2.95005	0.0003141	8.84e-07	-11.378	6.3805
EFCAB5	-2.94984	0.0027075	0.000132	-6.22709	1.36247
TTK	-2.94834	0.0121756	0.00133	-4.51654	-1.02656
FBXO24	-2.94742	0.0007455	1.19e-05	-8.39876	3.81739
GGTLC2	-2.94411	0.002667	0.000128	-6.25092	1.39275
SIGLECL1	-2.93927	0.0003331	1.78e-06	-10.5	5.70413
C17orf47	-2.9387	0.0003817	2.6e-06	-10.0487	5.33275
TOP2A	-2.93008	0.0074488	0.000638	-5.02561	-0.270631
C7orf34	-2.92716	0.0019582	7.69e-05	-6.67301	1.91588
C7orf62	-2.92462	0.0022615	9.76e-05	-6.4729	1.67092
SPINT3	2.92251	0.294268	0.152	1.5616	-5.71662
PAGE2B	-2.9161	0.0004685	4.57e-06	-9.40947	4.77652
ODF2	-2.91502	0.0006909	1.03e-05	-8.54679	3.96441
STK31	-2.91274	0.0032794	0.000181	-5.97179	1.03308
ADAM3A	-2.91174	0.0010844	2.5e-05	-7.6786	3.06756
SLCO6A1	-2.91044	0.0015708	5.19e-05	-7.01326	2.32004
OVOL1	-2.90962	0.0004741	4.76e-06	-9.36358	4.73516
HMGB4	-2.90897	0.001087	2.54e-05	-7.66104	3.04852
SPATA4	-2.90808	0.0039231	0.00024	-5.75225	0.742316
CCDC65	-2.908	0.0004351	3.89e-06	-9.58696	4.93467
C6orf201	-2.90688	0.0008291	1.44e-05	-8.20797	3.62443
CFAP57	-2.90221	0.0019748	7.86e-05	-6.65452	1.89347
GUCA1A	-2.90106	0.0006077	7.84e-06	-8.82807	4.23739
FAM71C	-2.90059	0.0012232	3.2e-05	-7.44793	2.8146
C12orf50	-2.90037	0.0004351	3.89e-06	-9.58948	4.93689
STPG3	-2.90032	0.0047983	0.000327	-5.51712	0.423091
TEKT5	-2.89979	0.0002707	3.05e-07	-12.837	7.38477
PHKG2	-2.89956	0.0008291	1.43e-05	-8.21445	3.63105
CRYZ	2.89782	0.0018635	7.09e-05	6.74241	1.99955
CCDC136	-2.89677	0.0003228	1.13e-06	-11.0653	6.14634
FER1L5	-2.89572	0.0002707	3.62e-07	-12.5902	7.22452
AGBL2	-2.89492	0.0040654	0.000254	-5.70886	0.684018
C9orf57	-2.89423	0.0011305	2.8e-05	-7.56986	2.94911
LOC102723968	-2.8864	0.0006929	1.04e-05	-8.53435	3.95214
TUBA3C	-2.87895	0.0008953	1.68e-05	-8.05612	3.46796
ZMYND12	-2.87871	0.0069697	0.000575	-5.10025	-0.162987
SPTBN2	-2.87273	0.0010844	2.48e-05	-7.68323	3.07256
ODF3L1	-2.86926	0.0008772	1.6e-05	-8.10395	3.51752
EDDM3B	2.86797	0.325046	0.176	1.46272	-5.84793
CABS1	-2.86213	0.0045558	0.000301	-5.57824	0.506848
ESPL1	-2.86008	0.0008158	1.37e-05	-8.2554	3.67277
CPA5	-2.85961	0.0019062	7.4e-05	-6.70638	1.95619
CDCA2	-2.85584	0.0016295	5.63e-05	-6.94163	2.23621
FAM71D	-2.85337	0.0006745	9.73e-06	-8.60443	4.02101
KIF9	-2.85091	0.0001901	6.22e-08	-15.332	8.81893
RAD51	-2.84682	0.0003817	2.63e-06	-10.0363	5.32235
ANKRD30B	-2.84637	0.0089365	0.000841	-4.83038	-0.556105
PRSS37	-2.84554	0.0003293	1.37e-06	-10.8249	5.96131
MAGEC2	-2.84231	0.0003797	2.52e-06	-10.0856	5.36374
MIRLET7C	2.84169	0.0002707	3.55e-07	12.6196	7.24379
SLC2A5	-2.83664	0.001206	3.12e-05	-7.47049	2.83962
PCSK4	-2.83562	0.0022754	9.87e-05	-6.46373	1.65957
DOT1L	-2.8356	0.0005498	6.5e-06	-9.0269	4.4255
TMEM225	-2.83098	0.0014379	4.47e-05	-7.14542	2.47294
SPATA18	-2.8279	0.0027158	0.000132	-6.22261	1.35676
SLC25A19	-2.82727	0.0003278	1.28e-06	-10.9014	6.02067
TNFSF10	2.82566	0.0059678	0.000455	5.27173	0.081216
LYZL2	-2.82416	0.0007022	1.07e-05	-8.50446	3.9226
MOV10L1	-2.82093	0.000296	6.84e-07	-11.7138	6.62419
WFDC9	2.82067	0.378573	0.224	1.30237	-6.04914
CDCA5	-2.81405	0.0003306	1.66e-06	-10.587	5.77386
LUM	2.80992	0.0039963	0.000247	5.72957	0.711876
AP1S3	2.80884	0.217474	0.0953	1.85589	-5.29854
CLPB	-2.8078	0.0004097	3.42e-06	-9.73415	5.06363
GALNTL5	-2.80411	0.0003278	1.33e-06	-10.8613	5.98961
ZNRF4	-2.80313	0.0028024	0.000141	-6.17173	1.29183
CD36	2.8025	0.0020559	8.46e-05	6.59206	1.81744
SLC9B1	-2.80163	0.0067908	0.000554	-5.12773	-0.123556
DXO	-2.79686	0.0011125	2.71e-05	-7.60067	2.98281
TMEM247	-2.79339	0.0005736	7.02e-06	-8.9452	4.34868
GRK4	-2.79242	0.0007022	1.07e-05	-8.50467	3.92281
TP53TG5	-2.78572	0.0008899	1.65e-05	-8.07742	3.49006
C3orf30	-2.78067	0.0027065	0.000132	-6.22787	1.36346
SMC1B	-2.77974	0.0119717	0.00129	-4.53728	-0.995042
CCDC158	-2.77349	0.0044688	0.000291	-5.60572	0.544335
ELAVL2	-2.77143	0.0016706	5.88e-05	-6.90389	2.19178
UBE2U	-2.76742	0.0014032	4.18e-05	-7.20601	2.54229
ANKRD62	-2.76631	0.007653	0.000667	-4.9944	-0.315898
TBATA	-2.76407	0.0012545	3.37e-05	-7.40084	2.76216
C2orf57	-2.7638	0.0052844	0.000379	-5.40592	0.269267
LAMP3	-2.76377	0.0019844	7.91e-05	-6.64888	1.88662
FAM24A	-2.76158	0.0005816	7.21e-06	-8.91598	4.32105
HRASLS	-2.76152	0.0011764	2.98e-05	-7.51403	2.88774
GLT1D1	-2.75892	0.0002742	4.34e-07	-12.3336	7.05385
C16orf82	-2.75801	0.0010917	2.58e-05	-7.64759	3.03392
C10orf120	-2.7578	0.0005298	6.05e-06	-9.10377	4.49717
FAM209B	-2.75489	0.001668	5.83e-05	-6.91109	2.20028
SSMEM1	-2.75426	0.0011691	2.95e-05	-7.52193	2.89644
BTG4	-2.75416	0.0010504	2.32e-05	-7.74694	3.14127
C19orf45	-2.75384	0.0018613	7.07e-05	-6.74537	2.00311
TDRD6	-2.75172	0.0057006	0.000427	-5.31828	0.146761
FAM216A	-2.75008	0.001593	5.36e-05	-6.98547	2.2876
FAR2P1	-2.74567	0.0055018	0.000406	-5.35555	0.199002
RNF17	-2.74526	0.0068686	0.000563	-5.11579	-0.140667
SERPINA5	-2.74448	0.174199	0.0685	-2.05917	-4.99069
PNLDC1	-2.73979	0.0002742	4.73e-07	-12.2165	6.97458
ANXA1	2.73665	0.0030928	0.000163	6.05756	1.14478
HSPA2	-2.73577	0.011084	0.00115	-4.61432	-0.878479
TTC29	-2.7345	0.0010703	2.4e-05	-7.71614	3.10811
LCA5L	-2.73274	0.0095175	0.000918	-4.76926	-0.646618
YPEL1	-2.73218	0.0003748	2.37e-06	-10.1562	5.42281
ADCY10	-2.73057	0.0015167	4.94e-05	-7.05704	2.37093
FAM135B	-2.73029	0.0003306	1.58e-06	-10.6445	5.81955
PPM1G	-2.72997	0.0002742	5.22e-07	-12.08	6.88107
SNAP91	-2.72952	0.0009569	1.97e-05	-7.90296	3.30751
TSNAXIP1	-2.72834	0.0003228	1.13e-06	-11.0575	6.14037
ATP8B3	-2.72368	0.0002707	3.62e-07	-12.592	7.22569
C17orf53	-2.72279	0.0003513	1.96e-06	-10.382	5.60871
C1orf56	-2.72098	0.0004822	4.97e-06	-9.31691	4.69288
RUVBL2	-2.71669	0.0002293	2e-07	-13.4617	7.77462
MGAT4D	-2.71598	0.0080037	0.00071	-4.94961	-0.381101
CCDC36	-2.71563	0.0026301	0.000125	-6.27006	1.417
LINC00221	-2.71515	0.0004685	4.5e-06	-9.42718	4.79244
HIST1H3A	-2.71386	0.0019892	7.95e-05	-6.64559	1.88263
EIF4E	-2.70621	0.000434	3.85e-06	-9.59948	4.94571
DCAF4L2	-2.70578	0.0003817	2.66e-06	-10.0228	5.31091
DPY19L2	-2.70498	0.0007649	1.24e-05	-8.36148	3.78
ANKRD26P1	-2.69998	0.0092871	0.00089	-4.7907	-0.614801
PPEF1	-2.69936	0.0014042	4.2e-05	-7.20108	2.53666
CFAP46	-2.69852	0.0003877	2.87e-06	-9.9332	5.23495
ZC2HC1C	-2.6971	0.0069697	0.000575	-5.1003	-0.162909
TMEM202	-2.69674	0.0007516	1.21e-05	-8.38104	3.79964
DEFB132	2.69522	0.224884	0.1	1.82264	-5.34756
SUN5	-2.6945	0.0010917	2.57e-05	-7.65003	3.03657
SLC25A33	-2.6929	0.0018179	6.78e-05	-6.78074	2.0455
GEMIN4	-2.6884	0.0003278	1.33e-06	-10.8564	5.9858
LYZL6	-2.68829	0.0010833	2.46e-05	-7.69376	3.08395
GLB1L	-2.6879	0.0003877	2.8e-06	-9.96151	5.25903
MROH8	-2.68119	0.0004163	3.58e-06	-9.68071	5.01704
PIH1D2	-2.67366	0.007206	0.000604	-5.06536	-0.213196
CCDC87	-2.67247	0.0002707	3.42e-07	-12.6734	7.27896
PATE1	2.67196	0.359624	0.206	1.35857	-5.98037
TDRD5	-2.66948	0.0018498	7e-05	-6.7535	2.01287
VSIG1	-2.66884	0.181214	0.0727	-2.02221	-5.04762
LOC148696	-2.66799	0.0008899	1.65e-05	-8.07599	3.48858
FAM186B	-2.66449	0.0002742	4.62e-07	-12.2491	6.99674
CRYAB	2.66417	0.0261249	0.00407	3.78115	-2.18064
MPC1L	-2.66128	0.0018265	6.83e-05	-6.77461	2.03817
TRIM42	-2.66049	0.0018613	7.07e-05	-6.74479	2.00242
C9orf43	-2.65997	0.0046233	0.00031	-5.55722	0.478099
MAGEB2	-2.65431	0.0011092	2.66e-05	-7.61855	3.00232
DEFB129	2.65267	0.390126	0.234	1.27146	-6.08611
TSPAN16	-2.65263	0.0006416	8.75e-06	-8.71407	4.12774
SYCE2	-2.65132	0.0004741	4.76e-06	-9.36503	4.73647
NUF2	-2.64911	0.011038	0.00114	-4.61996	-0.869979
CFAP54	-2.64592	0.0045037	0.000295	-5.59528	0.530098
STAT4	-2.64556	0.0012167	3.17e-05	-7.45596	2.82351
SPDYE4	-2.64514	0.0002742	5.25e-07	-12.0709	6.87482
PWAR6	2.64324	0.0316328	0.00537	3.605	-2.46623
PROCA1	-2.63785	0.0014471	4.52e-05	-7.13633	2.46248
SPA17	-2.63431	0.0234229	0.00345	-3.88501	-2.01371
PI15	2.63354	0.0907548	0.0256	2.65292	-4.0376
THEG	-2.63312	0.006624	0.000534	-5.15377	-0.086301
ZNF683	-2.63232	0.000904	1.75e-05	-8.01694	3.42717
C5orf47	-2.63198	0.0066865	0.000542	-5.14298	-0.101726
HSPA4L	-2.63071	0.0219455	0.00316	-3.94271	-1.92147
C8orf74	-2.6281	0.0016295	5.63e-05	-6.94187	2.2365
ENTHD1	-2.62173	0.0023486	0.000104	-6.42089	1.60636
SAMD4A	-2.62159	0.0087342	0.000811	-4.85576	-0.518676
ASB17	-2.62085	0.0012062	3.13e-05	-7.46891	2.83787
HPGD	2.61541	0.0409728	0.00785	3.36891	-2.8531
PGAM2	-2.61434	0.0003885	2.91e-06	-9.9204	5.22404
LTF	2.6122	0.226608	0.102	1.81604	-5.35725
DEFB131	2.61116	0.240918	0.112	1.7554	-5.44542
PTCH2	-2.60992	0.0092759	0.000889	-4.79176	-0.613223
DNAH2	-2.60987	0.0017113	6.2e-05	-6.85844	2.13803
C2orf78	-2.60912	0.0005298	6.07e-06	-9.10063	4.49425
CEP55	-2.60761	0.0039021	0.000238	-5.76004	0.75275
NUP188	-2.6067	0.0003207	1.05e-06	-11.1589	6.21713
SAMD9	2.60632	0.0003306	1.71e-06	10.5516	5.74559
CKS2	-2.60316	0.0122288	0.00133	-4.51254	-1.03265
CENPK	-2.60279	0.0077467	0.000678	-4.9828	-0.332758
CENPU	-2.60236	0.0062546	0.00049	-5.21642	0.002925
DNAH3	-2.60141	0.0003278	1.33e-06	-10.8563	5.98574
GGA1	-2.60082	0.0005447	6.38e-06	-9.04655	4.44387
PPM1J	-2.598	0.006585	0.000529	-5.16102	-0.075936
TEX15	-2.59769	0.0235741	0.0035	-3.87594	-2.02823
ZFAND4	-2.59673	0.0006162	8.07e-06	-8.7983	4.20889
DEPDC1B	-2.59612	0.0010093	2.16e-05	-7.81766	3.21697
PKDREJ	-2.59259	0.000461	4.29e-06	-9.4784	4.83829
RACGAP1	-2.59172	0.0003141	8.96e-07	-11.3598	6.36703
UBQLNL	-2.5913	0.0042363	0.000269	-5.66388	0.623294
UNC79	-2.589	0.0003306	1.64e-06	-10.5957	5.78079
CFAP221	-2.5873	0.0016702	5.85e-05	-6.90861	2.19735
CAMP	2.58706	0.255073	0.122	1.70094	-5.52334
TUBB4A	-2.58583	0.168413	0.0651	-2.09034	-4.9424
PPP1R36	-2.58506	0.0005751	7.1e-06	-8.93292	4.33709
STK36	-2.58319	0.0011269	2.77e-05	-7.58182	2.96221
RNF32	-2.58233	0.0040703	0.000255	-5.70656	0.680921
LRRC52	-2.58209	0.0022676	9.83e-05	-6.46719	1.66385
DNAJC5B	-2.5819	0.0003948	3.13e-06	-9.83458	5.1505
PDHA2	-2.58065	0.0001901	3.25e-08	-16.4767	9.37918
CEP85	-2.57406	0.0044755	0.000292	-5.60319	0.540882
LINC00521	-2.56882	0.000671	9.63e-06	-8.61469	4.03106
NEK5	-2.56679	0.0016423	5.69e-05	-6.93211	2.22502
MYBL1	-2.56441	0.0076294	0.000663	-4.99858	-0.309832
FATE1	-2.56028	0.1965	0.082	-1.94855	-5.15985
SSX1	-2.55972	0.0054914	0.000404	-5.35876	0.203485
M1AP	-2.55963	0.000954	1.96e-05	-7.90863	3.31349
C6orf99	-2.55463	0.0475826	0.00975	-3.23621	-3.0721
C1orf105	-2.55449	0.0211712	0.00298	-3.9804	-1.86143
FBXO47	-2.55281	0.0005832	7.25e-06	-8.91045	4.31582
OIP5	-2.55201	0.0003692	2.2e-06	-10.2467	5.49776
ACRV1	-2.54949	0.0459499	0.00925	-3.26837	-3.01894
FSCB	-2.5493	0.0009275	1.87e-05	-7.95288	3.3601
DLGAP5	-2.54729	0.0055002	0.000405	-5.35662	0.200499
DEFB125	2.54656	0.332408	0.183	1.43992	-5.87746
DNHD1	-2.54628	0.0003817	2.6e-06	-10.0492	5.33321
CRISP1	2.54273	0.35786	0.205	1.36312	-5.97472
C7orf31	-2.54244	0.0019769	7.88e-05	-6.6527	1.89126
TMPRSS12	-2.54186	0.0007962	1.32e-05	-8.29211	3.71001
GKAP1	-2.54118	0.0044518	0.000289	-5.61039	0.550684
ALKBH7	-2.54047	0.0003228	1.08e-06	-11.1241	6.19091
TCFL5	-2.53231	0.0007455	1.19e-05	-8.40026	3.81889
MIR32	2.53156	0.0003306	1.45e-06	10.7504	5.9031
CCDC54	-2.52617	0.0054057	0.000394	-5.37741	0.229539
SPATA19	-2.52438	0.0009023	1.73e-05	-8.0268	3.43745
MCMDC2	-2.52187	0.003694	0.000219	-5.82382	0.83787
SKA3	-2.51928	0.0010425	2.29e-05	-7.76202	3.15746
MEI1	-2.51732	0.0003115	8.04e-07	-11.5012	6.4708
IL13	-2.5162	0.0008979	1.71e-05	-8.03863	3.44977
FOXG1	-2.51512	0.0004926	5.21e-06	-9.26569	4.64625
HIST1H2BM	-2.51403	0.0040771	0.000255	-5.7049	0.678688
FAM71B	-2.51356	0.0010812	2.45e-05	-7.69683	3.08727
LEF1	-2.51236	0.001698	6.01e-05	-6.88535	2.16989
KNSTRN	-2.5069	0.0015853	5.27e-05	-6.99922	2.30365
COX7B2	-2.50658	0.0010943	2.6e-05	-7.64184	3.02767
TUBG1	-2.50542	0.0006929	1.04e-05	-8.53357	3.95136
HSF2BP	-2.50239	0.0011009	2.62e-05	-7.6326	3.01762
RSPO3	2.50072	0.0554328	0.0122	3.09823	-3.30054
NPY5R	-2.49965	0.0034	0.000191	-5.93016	0.978475
TMC7	-2.49903	0.008196	0.000736	-4.92402	-0.41848
PPP1R42	-2.49824	0.0031045	0.000164	-6.05128	1.13663
CCT6B	-2.4974	0.0072456	0.00061	-5.05783	-0.224058
RSPH6A	-2.49503	0.0019607	7.73e-05	-6.66914	1.91118
FUNDC2P2	-2.49477	0.0047331	0.000321	-5.53042	0.441364
C3orf20	-2.49353	0.0010059	2.14e-05	-7.82629	3.22617
SLFN11	2.4934	0.0777317	0.0203	2.79119	-3.80942
TSPYL6	-2.49297	0.0005986	7.59e-06	-8.86282	4.27056
UBE2S	-2.49234	0.0042809	0.000273	-5.65194	0.607118
BMX	2.48998	0.137578	0.0479	2.27626	-4.64944
GSG2	-2.48936	0.0009171	1.83e-05	-7.97417	3.38244
GDPD4	-2.48569	0.0035685	0.000207	-5.86658	0.894609
C17orf97	-2.48263	0.0007242	1.14e-05	-8.44322	3.86179
PLAC8L1	-2.48208	0.0021919	9.26e-05	-6.51637	1.7246
CFAP52	-2.48089	0.0003153	9.18e-07	-11.3287	6.34403
SMPD2	-2.47473	0.0027302	0.000134	-6.21021	1.34098
QRICH2	-2.47292	0.0004741	4.75e-06	-9.36665	4.73793
IZUMO4	-2.47224	0.0007073	1.1e-05	-8.47687	3.89526
RBM44	-2.47126	0.0103718	0.00103	-4.6873	-0.768836
EMCN	2.47082	0.0345429	0.00611	3.52476	-2.59725
WFDC2	2.46995	0.135274	0.0466	2.2923	-4.62381
CABLES2	-2.46949	0.0072512	0.000611	-5.05677	-0.225598
RNF157	-2.46848	0.0801808	0.0213	-2.76192	-3.85782
PFKP	-2.46602	0.0239339	0.00358	-3.86225	-2.05019
C6orf10	-2.46478	0.0003877	2.82e-06	-9.95499	5.2535
KIF2B	-2.45861	0.0019675	7.78e-05	-6.66372	1.90462
IGF2BP1	-2.45855	0.000434	3.85e-06	-9.60104	4.9471
MPZL2	2.45668	0.219266	0.0965	1.84776	-5.31056
PRND	-2.45563	0.23277	0.106	-1.7906	-5.39442
SPDYE7P	-2.45552	0.0008772	1.61e-05	-8.09953	3.51295
MAJIN	-2.4531	0.000904	1.77e-05	-8.0057	3.41543
NR6A1	-2.45252	0.0087342	0.000811	-4.85577	-0.518665
TPX2	-2.4502	0.065256	0.0156	-2.94947	-3.54723
PRSS58	-2.44657	0.0004669	4.42e-06	-9.44533	4.80871
FAM187B	-2.44656	0.002746	0.000136	-6.20225	1.33082
C2orf42	-2.43652	0.0004097	3.43e-06	-9.72993	5.05997
ZNF473	-2.43497	0.0003331	1.78e-06	-10.4989	5.70327
CFLAR	2.43445	0.0031633	0.000169	6.02481	1.10224
ANKRD30A	-2.43438	0.029775	0.00489	-3.66359	-2.37091
2022-03-03	-2.43166	0.0108386	0.00111	-4.63952	-0.840535
SPATA31D1	-2.43104	0.0006787	9.87e-06	-8.59012	4.007
SYCP2	-2.42745	0.0410712	0.00789	-3.36637	-2.85729
OTUB2	-2.42383	0.0022083	9.42e-05	-6.50201	1.7069
FSIP2	-2.42084	0.0212726	0.00301	-3.97359	-1.87226
IPO4	-2.41833	0.0003306	1.57e-06	-10.6513	5.82494
RNFT1	-2.41736	0.0071782	0.0006	-5.06968	-0.206974
WFDC13	2.41704	0.220557	0.0974	1.84208	-5.31895
CCDC114	-2.41693	0.0008953	1.68e-05	-8.06042	3.47243
DCC	-2.41563	0.0010917	2.58e-05	-7.64869	3.03512
ACTRT2	-2.41468	0.0023486	0.000104	-6.42172	1.60739
LDHAL6B	-2.40822	0.0018931	7.29e-05	-6.71903	1.97144
MIR99AHG	2.40779	0.0051696	0.000365	5.43305	0.306965
TBL2	-2.40728	0.0002707	3.53e-07	-12.6248	7.24716
KPNA2	-2.40188	0.0013756	4e-05	-7.24399	2.58552
MAST2	-2.40163	0.0017069	6.09e-05	-6.87349	2.15586
ITGA2	2.4001	0.0854737	0.0235	2.70455	-3.95255
ABCC12	-2.39912	0.0002734	3.78e-07	-12.5302	7.18493
TBPL1	-2.39322	0.0025609	0.000119	-6.30952	1.46685
C7orf72	-2.39211	0.0012312	3.24e-05	-7.43633	2.8017
C15orf48	-2.3915	0.0027065	0.000131	-6.2304	1.36668
MME	2.38837	0.0165608	0.00208	4.21403	-1.49305
ASPN	2.38692	0.0950346	0.0274	2.61182	-4.10518
IFT122	-2.38635	0.0008291	1.43e-05	-8.21374	3.63032
EDDM3A	2.38342	0.37684	0.223	1.30693	-6.04364
MS4A5	-2.3808	0.000778	1.27e-05	-8.33337	3.7517
MAK	-2.38078	0.0003278	1.26e-06	-10.9233	6.03757
TMEM217	-2.38041	0.0045037	0.000294	-5.59631	0.531503
CIT	-2.37789	0.0001901	1.5e-08	-17.9351	10.0196
CAPN6	2.37721	0.108247	0.0334	2.49194	-4.30133
POTEA	-2.37583	0.0114295	0.0012	-4.58384	-0.924503
SGO2	-2.37478	0.0192691	0.00259	-4.07032	-1.71886
ECM1	2.37473	0.170551	0.0663	2.07902	-4.95997
LMNTD1	-2.37344	0.0004636	4.36e-06	-9.46152	4.8232
FAAH	-2.37264	0.000718	1.13e-05	-8.45378	3.87231
TRIM38	2.37149	0.004572	0.000303	5.57384	0.500842
GDPD2	2.37015	0.263753	0.129	1.66719	-5.57098
RAE1	-2.3698	0.0003877	2.85e-06	-9.94414	5.24426
DLEC1	-2.36971	0.0004777	4.91e-06	-9.33084	4.70552
CNGA4	-2.36882	0.0008352	1.47e-05	-8.18546	3.60139
LYAR	-2.36693	0.003745	0.000224	-5.80494	0.812731
POM121L4P	-2.36507	0.000663	9.4e-06	-8.63998	4.05576
STIL	-2.36185	0.0074222	0.000635	-5.03002	-0.264259
MIR21	2.35914	0.0010943	2.6e-05	7.64174	3.02756
CATSPER3	-2.35678	0.0002707	2.77e-07	-12.9743	7.47239
TCTE3	-2.35499	0.0005066	5.54e-06	-9.19873	4.58491
FAM71F2	-2.35446	0.0019675	7.78e-05	-6.66318	1.90396
PRKCZ	-2.35424	0.0003692	2.19e-06	-10.2525	5.5026
ZMYND15	-2.3538	0.001878	7.16e-05	-6.73378	1.98918
PRKACG	-2.34715	0.0003253	1.18e-06	-11.0108	6.10476
EFCAB12	-2.34618	0.0003608	2.07e-06	-10.3184	5.55675
TEX36	-2.34338	0.0015114	4.87e-05	-7.06997	2.38592
ABCB5	2.34254	0.230289	0.104	1.80117	-5.379
WASF1	-2.34226	0.0313477	0.0053	-3.61346	-2.45245
PLCZ1	-2.34068	0.003082	0.000162	-6.06176	1.15021
C16orf92	-2.33924	0.0015962	5.43e-05	-6.974	2.27418
HIPK4	-2.33924	0.002577	0.000121	-6.29753	1.45172
GSTT1	2.33726	0.0420202	0.00814	3.34652	-2.88998
ATP8A2	-2.33675	0.0021598	9.09e-05	-6.53247	1.74441
MRGBP	-2.33358	0.0004385	3.98e-06	-9.56345	4.91389
ABCG4	-2.33269	0.0023243	0.000102	-6.43768	1.62724
OPRPN	2.33174	0.262149	0.127	1.67313	-5.56262
CES5A	2.32783	0.367012	0.214	1.33473	-6.00978
RND2	-2.3275	0.0362158	0.00655	-3.4817	-2.66777
CLGN	-2.32541	0.0188496	0.00251	-4.09196	-1.68468
CLK2P1	-2.32387	0.0006386	8.55e-06	-8.73742	4.15031
DMRTC2	-2.31949	0.0006036	7.67e-06	-8.85162	4.25989
FBXO43	-2.3191	0.0031045	0.000164	-6.04978	1.13469
DEFB110	2.31871	0.285373	0.145	1.59152	-5.6759
KIF24	-2.31325	0.0035186	0.000203	-5.88372	0.91728
CFAP43	-2.31254	0.0493587	0.0103	-3.20259	-3.12769
SUN3	-2.31243	0.0003741	2.3e-06	-10.1914	5.45201
GK3P	-2.31216	0.0012525	3.35e-05	-7.40623	2.76817
CHD5	-2.31188	0.0020451	8.35e-05	-6.60315	1.83098
HJURP	-2.31136	0.0003598	2.05e-06	-10.3309	5.56697
PCDH7	2.31048	0.0950346	0.0274	2.61173	-4.10532
COX6B2	-2.31011	0.0011305	2.78e-05	-7.57676	2.95667
MYADML	-2.30992	0.0031713	0.00017	-6.02121	1.09756
LRRC9	-2.30986	0.0220269	0.00318	-3.93905	-1.92731
MCM4	-2.30967	0.0003885	2.9e-06	-9.9222	5.22557
CDCA8	-2.30966	0.0003817	2.55e-06	-10.0736	5.35375
SLC4A8	-2.30952	0.0168188	0.00213	-4.20022	-1.51463
C10orf82	-2.30925	0.0196697	0.00268	-4.0486	-1.75321
PLA2G6	-2.30794	0.002537	0.000116	-6.32727	1.4892
FAM229B	-2.30784	0.0006394	8.58e-06	-8.73371	4.14673
VRK3	-2.30479	0.0009171	1.84e-05	-7.96953	3.37758
CKAP2L	-2.30215	0.0056578	0.000422	-5.32681	0.158729
CGA	2.30077	0.287446	0.146	1.58435	-5.68569
MDH1B	-2.30071	0.0062546	0.00049	-5.21669	0.003307
EFEMP1	2.29839	0.113599	0.0359	2.44901	-4.37118
CRAT	-2.29708	0.0005066	5.62e-06	-9.18359	4.57098
LINC00417	-2.29656	0.0313861	0.00531	-3.61225	-2.45443
BEND2	-2.29602	0.001586	5.31e-05	-6.99287	2.29624
HEMGN	-2.29596	0.0072823	0.000614	-5.05318	-0.23077
ACSL6	-2.29584	0.0020353	8.27e-05	-6.6117	1.8414
LRRC6	-2.29202	0.0061077	0.00047	-5.24765	0.047196
OLAH	-2.28945	0.0010227	2.21e-05	-7.7918	3.18936
ADH1B	2.28793	0.149898	0.0544	2.19906	-4.77202
SAMD9L	2.28259	0.0012742	3.47e-05	7.37447	2.73268
CMAHP	2.28236	0.0617402	0.0143	3.00083	-3.46205
HMGA1	-2.27953	0.0057164	0.000428	-5.31536	0.142654
STPG1	-2.27892	0.0012868	3.51e-05	-7.36451	2.72152
ANK3	2.27834	0.120918	0.0395	2.39152	-4.4643
TTLL9	-2.27766	0.0019577	7.68e-05	-6.67388	1.91693
POSTN	2.27636	0.107842	0.0332	2.49583	-4.29499
ELL3	-2.27547	0.0006909	1.02e-05	-8.55226	3.96979
ANLN	-2.27265	0.0048243	0.000329	-5.51096	0.414612
CAMK4	-2.27224	0.0012525	3.35e-05	-7.40577	2.76766
HVCN1	-2.27087	0.0003306	1.72e-06	-10.5388	5.73533
TMCO2	-2.26984	0.0009936	2.09e-05	-7.84476	3.24583
C17orf64	-2.26904	0.0002742	4.7e-07	-12.2234	6.97928
GPR137	-2.26745	0.0052158	0.00037	-5.42325	0.293369
ALS2CR11	-2.26725	0.0070871	0.000589	-5.08379	-0.186655
CFAP53	-2.26543	0.0039213	0.00024	-5.75338	0.743822
ODF3	-2.26497	0.0040279	0.00025	-5.72053	0.699728
TROAP	-2.26388	0.0011361	2.83e-05	-7.56073	2.9391
PP12719	2.26367	0.0002857	6.14e-07	11.8597	6.7276
KIF18A	-2.26328	0.0135423	0.00156	-4.40739	-1.19346
GLIPR1	2.26212	0.0040831	0.000256	5.70342	0.676681
CDC6	-2.25929	0.0010917	2.58e-05	-7.64826	3.03465
PLA2G4A	2.25869	0.0078483	0.000689	4.97133	-0.349439
CYB5R2	-2.25697	0.0039187	0.000239	-5.75448	0.745307
TSSK2	-2.25661	0.001593	5.4e-05	-6.97752	2.2783
C12orf54	-2.25624	0.0001901	4.07e-08	-16.0685	9.18561
C1QTNF9B-AS1	-2.25586	0.0056251	0.000419	-5.33228	0.166404
SEC14L2	2.25385	0.175834	0.0694	2.05065	-5.00385
DDR2	2.25303	0.0025636	0.000119	6.30651	1.46305
LRRC71	-2.25293	0.0009171	1.81e-05	-7.98304	3.39173
PKMYT1	-2.2516	0.0015001	4.79e-05	-7.08325	2.40129
DIAPH3	-2.25088	0.0016249	5.59e-05	-6.94767	2.2433
C4orf22	-2.24981	0.0028061	0.000141	-6.16923	1.28863
FANCI	-2.24964	0.0046233	0.00031	-5.55747	0.478449
ATG4D	-2.24931	0.0020767	8.58e-05	-6.58044	1.80324
STK26	2.2473	0.115184	0.0366	2.43687	-4.39088
OGN	2.24614	0.0016562	5.77e-05	6.91969	2.2104
TUBA3E	-2.2443	0.0006077	7.85e-06	-8.82649	4.23589
DAPL1	2.24396	0.139332	0.0488	2.26488	-4.66758
PARP14	2.24279	0.0010844	2.49e-05	7.68079	3.06992
DDX39A	-2.24121	0.0003797	2.43e-06	-10.129	5.40011
BEND4	-2.23901	0.0009666	2e-05	-7.88903	3.29278
SPATA31D5P	-2.23737	0.0002742	5.02e-07	-12.1334	6.91779
OR4N4	-2.23644	0.001062	2.37e-05	-7.72948	3.12249
NRN1	2.23546	0.103073	0.0309	2.5388	-4.22483
POM121L9P	-2.23508	0.0020001	8.01e-05	-6.63838	1.87387
ELP5	-2.23497	0.001688	5.96e-05	-6.89193	2.17766
SLC8A1	2.23456	0.0611509	0.0141	3.01072	-3.44565
CDC25A	-2.2345	0.0006839	9.99e-06	-8.57712	3.99424
DCAF15	-2.22996	0.002577	0.000121	-6.29738	1.45153
LIN7A	-2.2245	0.0009936	2.09e-05	-7.8452	3.24629
DRC1	-2.22366	0.0001934	1.51e-07	-13.8897	8.02914
PDZD9	-2.22305	0.0002707	2.83e-07	-12.9429	7.45249
TLE4	-2.22236	0.0065735	0.000527	-5.16391	-0.071812
TEX11	-2.22105	0.0031488	0.000168	-6.03141	1.11083
ANKRD53	-2.21705	0.0056936	0.000426	-5.31978	0.148865
FOXJ1	-2.21694	0.0024061	0.000108	-6.38932	1.56698
ENTPD3	2.21611	0.143656	0.051	2.23732	-4.71142
ZWILCH	-2.21574	0.0040668	0.000254	-5.70796	0.68281
RNF152	2.2155	0.0082466	0.000743	4.91754	-0.427959
NSUN7	-2.21549	0.001087	2.55e-05	-7.65766	3.04485
C7orf61	-2.21489	0.001299	3.6e-05	-7.33905	2.69295
CHRNB4	-2.21453	0.0008667	1.55e-05	-8.13575	3.55033
PLA2G7	2.21177	0.0125372	0.00138	4.4873	-1.07112
ABCC9	2.21149	0.0718421	0.018	2.86284	-3.69081
SYCP1	-2.20999	0.0179894	0.00235	-4.13435	-1.61792
TEX37	-2.20934	0.0005892	7.4e-06	-8.88956	4.29599
HN1	-2.20828	0.011588	0.00123	-4.57034	-0.94493
FLJ36840	2.20676	0.0301623	0.005	3.64985	-2.39325
MIRLET7G	2.20623	0.0001901	6.14e-08	15.3554	8.83093
TEX35	-2.20535	0.0003949	3.18e-06	-9.81778	5.13604
PASD1	-2.20362	0.0003306	1.74e-06	-10.529	5.72744
MLF1	-2.20318	0.0276932	0.0044	-3.7313	-2.26117
PAMR1	2.20305	0.100048	0.0296	2.56466	-4.18253
BRD8	-2.20004	0.0003306	1.69e-06	-10.5594	5.75182
STAMBPL1	-2.19877	0.0009171	1.82e-05	-7.97758	3.38601
C12orf40	-2.19679	0.0110388	0.00114	-4.61952	-0.870653
RIMBP3	-2.1961	0.0018186	6.79e-05	-6.77931	2.04379
POLE	-2.19446	0.0006077	7.83e-06	-8.82952	4.23878
NAV2	2.19424	0.121742	0.0399	2.38583	-4.47351
ARMC12	-2.19269	0.0051696	0.000365	-5.43332	0.307338
CIAPIN1	-2.19267	0.0003692	2.2e-06	-10.2441	5.49563
TFPI	2.18603	0.0036702	0.000217	5.83042	0.846651
SLFNL1	-2.18551	0.0014237	4.34e-05	-7.17175	2.50313
MAGEC1	-2.18511	0.0010278	2.23e-05	-7.78451	3.18156
HRASLS5	-2.18129	0.0407048	0.00779	-3.3743	-2.84422
ADAM18	-2.18063	0.0010396	2.27e-05	-7.76814	3.16402
UBL4B	-2.18048	0.001193	3.05e-05	-7.49235	2.86381
DEPDC7	-2.17794	0.0006859	1.01e-05	-8.56859	3.98585
TRIM2	2.17756	0.0105184	0.00106	4.67181	-0.792044
ADAM32	-2.17597	0.0036522	0.000215	-5.83669	0.854972
ZNF541	-2.17464	0.000904	1.75e-05	-8.01903	3.42935
SH3GL3	-2.17447	0.0003306	1.67e-06	-10.5795	5.76782
BIRC8	-2.174	0.0004858	5.09e-06	-9.29069	4.66904
ZBBX	-2.17065	0.0174931	0.00225	-4.16243	-1.57383
DUS2	-2.17059	0.0004685	4.6e-06	-9.40203	4.76983
CCDC80	2.1691	0.11669	0.0374	2.42489	-4.41031
TBC1D21	-2.16591	0.0027065	0.000131	-6.22858	1.36435
TDRKH	-2.16588	0.0033404	0.000186	-5.94914	1.0034
DNAH1	-2.16473	0.0002742	5.27e-07	-12.0665	6.87176
CCNE2	-2.16154	0.0126798	0.0014	-4.47743	-1.08618
COBLL1	2.15868	0.0356979	0.00642	3.4934	-2.64859
AZIN2	-2.15613	0.0010425	2.29e-05	-7.76054	3.15588
SPATA20	-2.15525	0.0079575	0.000704	-4.9563	-0.371338
CH25H	2.1544	0.203065	0.0861	1.91846	-5.2052
KRTAP21-1	-2.15291	0.0068144	0.000557	-5.12416	-0.128676
NOL4	-2.15246	0.0013943	4.11e-05	-7.21976	2.55796
FNDC11	-2.15111	0.0007022	1.07e-05	-8.50392	3.92207
HEXB	2.14901	0.003906	0.000238	5.75874	0.751003
ATP8B1	2.14862	0.112863	0.0356	2.45485	-4.36169
C18orf54	-2.14787	0.0119304	0.00128	-4.54048	-0.990193
BTBD16	-2.14669	0.0008772	1.59e-05	-8.10896	3.5227
CA2	-2.14649	0.0164321	0.00205	-4.22393	-1.4776
SLC38A11	2.14466	0.137505	0.0478	2.27679	-4.64859
CFAP126	-2.14373	0.0008173	1.38e-05	-8.2489	3.66616
SMURF1	-2.14307	0.0010844	2.5e-05	-7.67618	3.06493
LYVE1	2.14279	0.0134162	0.00154	4.41526	-1.18137
C1orf189	-2.14198	0.0004673	4.46e-06	-9.43521	4.79964
OMD	2.14159	0.0045612	0.000302	5.57615	0.50399
SLX4	-2.13981	0.0003061	7.35e-07	-11.6184	6.55577
FBXW5	-2.13752	0.0009036	1.74e-05	-8.02385	3.43438
ADAMTS5	2.13718	0.0044611	0.00029	5.60809	0.54756
DPEP1	-2.13677	0.106648	0.0327	-2.50604	-4.27835
HEATR4	-2.13677	0.0014346	4.44e-05	-7.1507	2.47899
BAG6	-2.13661	0.0014032	4.18e-05	-7.20431	2.54035
TEX101	-2.13659	0.0007707	1.25e-05	-8.34654	3.76497
COIL	-2.13578	0.0009963	2.11e-05	-7.83809	3.23873
PPM1E	-2.13405	0.0027048	0.000131	-6.23189	1.36858
TEKT1	-2.13225	0.0010241	2.22e-05	-7.78919	3.18657
PLK4	-2.1315	0.0120848	0.00131	-4.52549	-1.01297
GLT6D1	-2.12775	0.0060838	0.000467	-5.25158	0.052749
MNS1	-2.12766	0.0196697	0.00268	-4.04846	-1.75342
RAB11FIP5	-2.12612	0.0017113	6.13e-05	-6.86786	2.14919
SORBS2	2.12581	0.0282634	0.00455	3.71034	-2.29509
SP100	2.12528	0.0015853	5.28e-05	6.99878	2.30315
CALN1	-2.12494	0.0005506	6.53e-06	-9.02129	4.42025
ATP1A4	-2.12481	0.0003115	8.42e-07	-11.4408	6.42671
SHARPIN	-2.12403	0.0027302	0.000134	-6.20986	1.34053
TBX22	-2.12316	0.300847	0.157	-1.5388	-5.74735
NUP210P1	-2.12298	0.0048301	0.00033	-5.5092	0.412197
MEIS1	2.12253	0.0257241	0.00398	3.79418	-2.15963
SRSF12	-2.1218	0.0003268	1.22e-06	-10.9688	6.07257
RNF19B	-2.1218	0.0013913	4.09e-05	-7.22472	2.56361
MDC1	-2.12161	0.0018354	6.9e-05	-6.7663	2.02822
NRG4	-2.11946	0.0035186	0.000202	-5.88416	0.917854
CPB2	2.11944	0.237636	0.109	1.7692	-5.42548
SOCS7	-2.115	0.0034871	0.0002	-5.89452	0.931535
EFCAB6	-2.11496	0.0066771	0.000539	-5.14691	-0.096107
BAIAP2L1	-2.11451	0.0006596	9.17e-06	-8.66507	4.0802
PENK	-2.11451	0.0679832	0.0166	-2.91222	-3.60899
EIF2AK2	2.11289	0.0014048	4.21e-05	7.19928	2.5346
DDX20	-2.11272	0.0008772	1.61e-05	-8.09964	3.51307
C2orf61	-2.11269	0.0020262	8.23e-05	-6.61608	1.84674
LRRC73	-2.11262	0.0026192	0.000124	-6.27645	1.42508
GLIPR1L1	-2.11027	0.0201733	0.00279	-4.0238	-1.79249
MIRLET7A2	2.10835	0.0003877	2.86e-06	9.93914	5.24001
MYBL2	-2.10729	0.0017001	6.03e-05	-6.88206	2.166
EMX2	2.10693	0.0882675	0.0246	2.67714	-3.99773
FAM71E2	-2.10692	0.0099764	0.000982	-4.72281	-0.715761
FANCA	-2.10657	0.0002742	3.93e-07	-12.4736	7.14745
SLC44A1	2.10644	0.0294269	0.00481	3.67447	-2.35326
STARD10	-2.10613	0.0349001	0.00622	-3.51386	-2.61508
CCDC83	-2.10523	0.0024776	0.000113	-6.35279	1.52126
IPO13	-2.10476	0.0014746	4.67e-05	-7.10686	2.42855
DONSON	-2.10462	0.0034871	0.0002	-5.89525	0.932493
DEFB112	2.10403	0.232859	0.106	1.78996	-5.39535
EQTN	-2.10332	0.0024505	0.000111	-6.36492	1.53646
LOC100131541	2.10037	0.0071894	0.000602	5.06753	-0.210073
ZNF689	-2.09995	0.0003306	1.44e-06	-10.7549	5.90659
MSH4	-2.09765	0.0074368	0.000637	-5.02778	-0.267501
OR2F2	-2.09637	0.030437	0.00507	-3.64097	-2.40769
NLRP4	-2.09437	0.0003306	1.55e-06	-10.6718	5.84119
PIK3C2G	2.0937	0.297194	0.154	1.55199	-5.7296
CLDN8	2.09149	0.274297	0.136	1.63031	-5.62245
ELOVL2-AS1	-2.09098	0.0110422	0.00114	-4.6189	-0.871574
RFWD3	-2.0892	0.000671	9.63e-06	-8.61508	4.03143
KRT18P59	-2.08825	0.0010227	2.21e-05	-7.79565	3.19347
IGF1	2.08777	0.0013717	3.98e-05	7.25047	2.59288
GRAMD1C	-2.08671	0.0192014	0.00258	-4.07485	-1.7117
MALAT1	2.08595	0.0237745	0.00354	3.86861	-2.03998
TMEM108	-2.08531	0.0065664	0.000526	-5.16525	-0.069906
WFDC3	-2.08425	0.0004836	5.01e-06	-9.30764	4.68446
PTDSS2	-2.0836	0.004542	0.0003	-5.58215	0.512196
SLC7A7	-2.08346	0.0018439	6.95e-05	-6.7596	2.02019
SMIM21	-2.08332	0.0003278	1.3e-06	-10.8881	6.01036
PROK2	-2.0832	0.000731	1.15e-05	-8.4298	3.84841
TSSK1B	-2.08066	0.0020253	8.2e-05	-6.61915	1.85048
TTLL4	-2.08032	0.0036993	0.000219	-5.82205	0.835516
DMRTB1	-2.08017	0.0008173	1.38e-05	-8.25065	3.66793
KATNB1	-2.07817	0.0015228	4.97e-05	-7.05107	2.364
SPACA1	-2.07688	0.0003228	1.1e-06	-11.0972	6.17055
LOC643406	-2.07675	0.0007073	1.09e-05	-8.48796	3.90626
MIR30E	2.07665	0.0020009	8.05e-05	6.63492	1.86967
SLFN5	2.07635	0.0042973	0.000276	5.64579	0.598787
PRPH	-2.07627	0.0022989	0.0001	-6.45293	1.64617
SCGB2A1	2.07516	0.232351	0.105	1.79256	-5.39155
C3orf67	-2.07489	0.0036113	0.000212	-5.84957	0.872067
CHRM4	-2.0744	0.0018404	6.93e-05	-6.76192	2.02296
PROM1	-2.07428	0.0024924	0.000114	-6.34341	1.50948
TET2	2.07364	0.0025609	0.000119	6.31123	1.46899
ALS2CR12	-2.0731	0.0029814	0.000154	-6.10069	1.20055
ACKR4	2.07241	0.0151549	0.00183	4.30111	-1.35751
CNTROB	-2.07118	0.0007711	1.26e-05	-8.34416	3.76258
AREG	-2.07107	0.0011884	3.03e-05	-7.49809	2.87015
NOXRED1	-2.07022	0.004184	0.000264	-5.6777	0.641974
KIF23	-2.06718	0.0174155	0.00224	-4.16658	-1.56733
ZNF189	2.06565	0.0164595	0.00206	4.22219	-1.4803
TSPAN2	2.06496	0.0926581	0.0264	2.63404	-4.06866
APH1B	-2.06472	0.0040259	0.00025	-5.72161	0.701181
CFAP77	-2.06392	0.0053633	0.000388	-5.38847	0.244967
FRRS1	2.06335	0.0032944	0.000183	5.96359	1.02234
RERG	2.06098	0.057289	0.0128	3.06797	-3.35072
PACRG	-2.0602	0.0338905	0.00594	-3.54227	-2.56861
HMGCS2	-2.05523	0.304383	0.16	-1.52762	-5.76233
KDR	2.05387	0.083042	0.0225	2.72902	-3.91216
ATRX	2.05323	0.0033008	0.000184	5.96066	1.0185
MSL3P1	-2.0531	0.0048686	0.000334	-5.4994	0.398703
IFITM1	2.04981	0.029889	0.00492	3.66011	-2.37657
CPA3	2.0495	0.0027202	0.000133	6.21779	1.35062
DNAJC5G	-2.04883	0.0366623	0.00668	-3.46915	-2.68834
CCDC33	-2.04746	0.0010847	2.51e-05	-7.67164	3.06001
DRC3	-2.04689	0.0090367	0.000855	-4.81869	-0.573365
LRR1	-2.04489	0.0019535	7.66e-05	-6.67638	1.91995
NYNRIN	2.04331	0.0551444	0.0121	3.10248	-3.2935
GPR137B	2.04147	0.0603855	0.0139	3.02191	-3.42709
TICRR	-2.04063	0.001431	4.4e-05	-7.16037	2.49009
GIT1	-2.04062	0.0127481	0.00142	-4.47215	-1.09425
HENMT1	-2.03971	0.0013376	3.78e-05	-7.29688	2.64543
SDK2	-2.03736	0.133167	0.0455	-2.30678	-4.60065
DNAH14	-2.03679	0.0882725	0.0246	-2.67704	-3.99789
BRCC3	2.03677	0.0225859	0.00329	3.91639	-1.9635
FEZF1	-2.03615	0.0007285	1.15e-05	-8.43524	3.85383
FANCD2	-2.0353	0.0007864	1.29e-05	-8.3171	3.73529
AGBL3	-2.03516	0.0013591	3.88e-05	-7.27196	2.61725
NACA2	-2.03497	0.0026799	0.000129	-6.24245	1.38199
VTCN1	2.03496	0.337686	0.187	1.42287	-5.89935
SLC15A2	2.03263	0.173323	0.0679	2.06389	-4.9834
TMEM232	-2.03071	0.0596925	0.0136	-3.03208	-3.41022
TDRD7	-2.02976	0.001087	2.54e-05	-7.66181	3.04935
TSSK4	-2.02613	0.0029988	0.000155	-6.09465	1.19275
STAG2	2.026	0.009294	0.000892	4.78931	-0.616862
TBX3	2.02494	0.0531028	0.0115	3.13464	-3.2402
GPX8	2.02219	0.0073216	0.000619	5.0473	-0.239272
DRICH1	-2.01754	0.0010377	2.26e-05	-7.77147	3.1676
ARHGAP6	2.01744	0.0598938	0.0137	3.02909	-3.41519
CFAP74	-2.01442	0.0004669	4.45e-06	-9.43962	4.80359
PGM5	2.01327	0.120989	0.0396	2.39094	-4.46525
TAS2R14	2.0115	0.0072232	0.000607	5.06217	-0.217809
TTC6	-2.01054	0.0549346	0.0121	-3.10556	-3.2884
MFAP5	2.01052	0.123577	0.0408	2.37233	-4.49529
PDE3B	-2.01031	0.0301408	0.00499	-3.65132	-2.39085
C1orf100	-2.00797	0.0017317	6.31e-05	-6.84295	2.11964
LOC84214	-2.00748	0.0138357	0.00161	-4.38741	-1.22418
MCM7	-2.007	0.0003331	1.78e-06	-10.5019	5.70571
FBXL13	-2.00694	0.0071271	0.000593	-5.07867	-0.194027
C9orf24	-2.0067	0.0022563	9.7e-05	-6.47827	1.67757
KRT72	-2.00134	0.002677	0.000129	-6.24483	1.38501
TM4SF18	1.9996	0.0271341	0.00427	3.7505	-2.23011
CALCRL	1.99914	0.0104816	0.00105	4.67599	-0.78578
DCLK1	1.99672	0.0920498	0.0261	2.64017	-4.05858
LOC100506271	-1.99655	0.0020794	8.61e-05	-6.57785	1.80007
ST6GALNAC2	-1.99453	0.0153609	0.00186	-4.28751	-1.37862
TMEM130	-1.99414	0.286977	0.146	-1.58569	-5.68386
GRAMD2	1.99382	0.271464	0.134	1.63976	-5.60931
ZEB2	1.99289	0.0175419	0.00226	4.15983	-1.5779
WDR93	-1.99225	0.0003306	1.55e-06	-10.6663	5.83679
CCDC116	-1.99148	0.001431	4.42e-05	-7.15631	2.48544
C4orf46	-1.99109	0.0068447	0.00056	-5.11998	-0.134657
CFI	1.99058	0.0176053	0.00228	4.15548	-1.58474
FAM205BP	-1.99004	0.0004101	3.45e-06	-9.72413	5.05492
SYCE1	-1.98936	0.0012461	3.31e-05	-7.41728	2.7805
SPOCK3	1.98829	0.161656	0.0612	2.12758	-4.88437
SRRT	-1.98653	0.00039	2.95e-06	-9.90461	5.21056
ATG9A	-1.98604	0.0006839	9.98e-06	-8.57797	3.99507
SLC4A11	-1.98515	0.0021549	9.05e-05	-6.53617	1.74897
MTNR1A	-1.98229	0.0009171	1.84e-05	-7.97121	3.37934
TERB1	-1.9816	0.0064594	0.000514	-5.18154	-0.046673
NFIB	1.98074	0.0204856	0.00285	4.0099	-1.81454
RAD9B	-1.97839	0.0063608	0.000503	-5.19713	-0.024479
WDR66	-1.97836	0.000544	6.33e-06	-9.05525	4.452
ERAP2	1.97713	0.0192652	0.00259	4.07065	-1.71833
TAS2R4	1.97527	0.0459668	0.00926	3.26789	-3.01974
SCGB1D2	1.9742	0.220607	0.0974	1.84177	-5.31941
LRRFIP1	1.97356	0.049345	0.0103	3.2032	-3.12669
HIST1H2BB	-1.97146	0.0039741	0.000245	-5.73686	0.721666
RAD21L1	-1.97129	0.001299	3.6e-05	-7.33992	2.69391
RAD54L	-1.97034	0.0005909	7.44e-06	-8.88393	4.29064
ODF4	-1.96984	0.0004419	4.02e-06	-9.55116	4.903
KYAT3	1.96922	0.0042202	0.000267	5.66992	0.631466
PHYHIPL	-1.96822	0.0681199	0.0167	-2.91028	-3.6122
KHDRBS3	-1.96809	0.0025996	0.000122	-6.28725	1.43874
FBXO39	-1.96731	0.0008953	1.68e-05	-8.05814	3.47006
RAD51AP1	-1.96709	0.0032944	0.000183	-5.964	1.02288
SYCP3	-1.96663	0.0105117	0.00106	-4.67246	-0.791074
STGC3	-1.9634	0.0190668	0.00255	-4.08133	-1.70146
HLA-DPA1	1.9619	0.0082825	0.000752	4.9095	-0.439738
LOC401357	-1.96087	0.0022624	9.78e-05	-6.47081	1.66834
DEFB126	1.96064	0.539277	0.383	0.915272	-6.46308
ANKRD61	-1.95801	0.0002857	6.09e-07	-11.8706	6.73528
SNX2	1.95752	0.001431	4.42e-05	7.15545	2.48445
MPEG1	1.9575	0.0018931	7.27e-05	6.72129	1.97416
IQCH	-1.95675	0.0081239	0.000727	-4.9336	-0.404475
LRRC18	-1.95646	0.0046739	0.000316	-5.54293	0.458527
DUOX1	1.95603	0.276564	0.138	1.62235	-5.63347
CENPO	-1.95425	0.0003513	1.96e-06	-10.3857	5.61167
DYRK4	-1.9539	0.000296	6.77e-07	-11.7283	6.63453
AKR1E2	-1.95384	0.0005066	5.68e-06	-9.17165	4.55997
ATP7B	-1.95377	0.0082825	0.000751	-4.91058	-0.438149
GRIK5	-1.95331	0.0047985	0.000327	-5.51676	0.42259
PNP	1.95316	0.195411	0.0813	1.95409	-5.15146
PABPC3	-1.95198	0.0035685	0.000207	-5.86673	0.894801
SLC27A2	1.94874	0.355985	0.203	1.36921	-5.96714
DNALI1	-1.94834	0.0019714	7.82e-05	-6.6589	1.89878
FAM217A	-1.94761	0.0002742	5.03e-07	-12.1299	6.91545
HBB	1.94591	0.235951	0.108	1.77687	-5.41437
PCMTD1	1.94561	0.0017432	6.37e-05	6.8344	2.10949
CFH	1.9446	0.0026902	0.00013	6.23783	1.37612
SPATA17	-1.94456	0.119856	0.039	-2.39914	-4.45199
POMT1	-1.94406	0.0006618	9.26e-06	-8.65507	4.07046
FLJ36000	-1.94348	0.0045207	0.000297	-5.58859	0.520983
IQUB	-1.94298	0.0460354	0.00928	-3.26624	-3.02246
C12orf42	-1.94026	0.0003306	1.48e-06	-10.7221	5.88089
SLC6A2	-1.94026	0.0004744	4.81e-06	-9.35319	4.72576
OR8G1	-1.93949	0.0098313	0.000962	-4.7368	-0.694901
ZNF646	-1.93922	0.0013411	3.81e-05	-7.28872	2.63621
TSKS	-1.93773	0.0027531	0.000137	-6.1972	1.32439
PIWIL4	-1.93718	0.00111	2.68e-05	-7.61198	2.99515
LONRF2	1.93593	0.0095899	0.000927	4.76289	-0.656074
DAB2	1.93552	0.0014841	4.72e-05	7.09623	2.41629
DHX30	-1.93502	0.0002742	5.11e-07	-12.1103	6.90193
PLCB4	1.93498	0.0165204	0.00207	4.21819	-1.48655
UGDH	1.93471	0.0008946	1.66e-05	8.06768	3.47997
PERP	1.93417	0.0061325	0.000472	5.24342	0.041211
VARS	-1.9324	0.0027065	0.000131	-6.22856	1.36434
C11orf53	-1.93198	0.0013841	4.05e-05	-7.23462	2.57487
CPED1	1.93144	0.010361	0.00103	4.68844	-0.767134
PRKACB	1.92936	0.0007132	1.12e-05	8.46259	3.88107
ANGPTL1	1.92929	0.0430093	0.0084	3.32773	-2.92096
RBMS3	1.92859	0.0013367	3.77e-05	7.29919	2.64804
ATXN2L	-1.92857	0.0036522	0.000215	-5.83748	0.85603
SLC9C2	-1.92787	0.019666	0.00268	-4.04902	-1.75254
C20orf141	-1.92722	0.0042611	0.000272	-5.65691	0.61385
ZNF91	1.92658	0.0089365	0.000841	4.83026	-0.556279
ANKRD18B	-1.92467	0.133184	0.0455	-2.30665	-4.60086
EPHA10	-1.924	0.0042283	0.000269	-5.6659	0.62603
PDILT	-1.92372	0.0003306	1.54e-06	-10.6769	5.84523
CTBS	1.92362	0.0015137	4.91e-05	7.06126	2.37583
CAMK2N1	1.92091	0.0104672	0.00105	4.67766	-0.783285
CD24	1.92047	0.101126	0.0301	2.55507	-4.19822
LINC00467	-1.91893	0.0107239	0.00109	-4.65171	-0.822214
CENPF	-1.91787	0.0165381	0.00208	-4.21588	-1.49016
DET1	1.91605	0.0414533	0.00799	3.35825	-2.87066
ATP13A4	1.91545	0.334684	0.185	1.43267	-5.88678
ITPR1	1.91492	0.001107	2.65e-05	7.62267	3.0068
KYNU	-1.91307	0.0076298	0.000664	-4.99755	-0.311317
FAM227A	-1.9104	0.0179592	0.00235	-4.13606	-1.61524
AGR2	1.91033	0.329277	0.18	1.45018	-5.86421
IGSF11	-1.90863	0.06432	0.0153	-2.96303	-3.52473
SUGP2	-1.90772	0.0003692	2.2e-06	-10.2438	5.4954
PLPPR5	-1.9073	0.0068026	0.000555	-5.12594	-0.126113
FAM46A	1.90676	0.043705	0.00859	3.3137	-2.94409
TCEA2	-1.90674	0.0027809	0.000139	-6.18393	1.30743
SFMBT1	-1.9056	0.0066157	0.000533	-5.15494	-0.084624
CDH2	-1.90453	0.232565	0.106	-1.79154	-5.39305
GINS1	-1.90368	0.0037352	0.000223	-5.80892	0.818036
KIF6	-1.90345	0.0027153	0.000132	-6.22324	1.35756
CCDC40	-1.90331	0.0001901	1.4e-07	-14.0089	8.09833
SEPP1	1.90238	0.000573	6.93e-06	8.95768	4.36046
MGP	1.90145	0.0152565	0.00184	4.29451	-1.36774
MPP6	-1.89998	0.0044087	0.000286	-5.61884	0.562192
MR1	1.8996	0.0004953	5.32e-06	9.24324	4.62573
CACNA2D2	-1.898	0.0008042	1.34e-05	-8.27849	3.69621
ID3	1.89756	0.109899	0.0342	2.4778	-4.32437
LINC00661	-1.89534	0.0002942	6.63e-07	-11.7569	6.65486
DUS3L	-1.89404	0.0012448	3.3e-05	-7.42073	2.78435
CD14	1.89381	0.0050363	0.00035	5.46441	0.350399
RALGPS2	-1.89269	0.0026629	0.000127	-6.25423	1.39694
NUP93	-1.88955	0.0002353	2.12e-07	-13.3717	7.71979
SPARCL1	1.88687	0.0179051	0.00233	4.13909	-1.61047
CNTN2	-1.88677	0.0034757	0.000197	-5.90425	0.944369
LRRC23	-1.88497	0.0023843	0.000106	-6.40181	1.58258
ADAMTSL1	1.88453	0.0551025	0.0121	3.10319	-3.29232
SLC52A3	-1.88356	0.24326	0.114	-1.74586	-5.45915
ZNF474	-1.88325	0.0002863	6.36e-07	-11.8116	6.69366
FBN2	-1.88268	0.0009938	2.1e-05	-7.84319	3.24416
TTC39A	-1.88154	0.0193215	0.00261	-4.06715	-1.72386
UBXN10	-1.88142	0.0010943	2.59e-05	-7.64407	3.03009
C2orf16	-1.88052	0.0084788	0.000778	-4.88558	-0.474822
BASP1	1.88008	0.198011	0.083	1.94092	-5.17138
CD44	1.87985	0.0693555	0.0171	2.8948	-3.63785
CDR2	-1.87942	0.0051506	0.000363	-5.43864	0.314727
SPPL2B	-1.87917	0.0030626	0.00016	-6.0708	1.16192
LRRC27	-1.87763	0.0003228	1.1e-06	-11.0984	6.17147
MTX1	-1.8775	0.006185	0.000479	-5.23296	0.026389
PRUNE2	1.87617	0.0610667	0.0141	3.01211	-3.44335
TUBA8	-1.87585	0.0004168	3.61e-06	-9.67382	5.01101
C12orf56	-1.87516	0.0008866	1.64e-05	-8.083	3.49585
FAM183BP	-1.8749	0.0085007	0.00078	-4.88307	-0.4785
DSP	1.87484	0.233033	0.106	1.78932	-5.39627
SBF1	-1.87461	0.0056144	0.000418	-5.33397	0.168781
CTSK	1.8743	0.0121711	0.00132	4.51743	-1.02522
AK8	-1.87353	0.0492916	0.0103	-3.20422	-3.12501
FBRS	-1.87234	0.0082825	0.000752	-4.90907	-0.440359
GATA3	1.87135	0.260361	0.126	1.67989	-5.5531
SEC62	1.86995	0.0036993	0.000219	5.82152	0.834812
INSL3	-1.86992	0.289098	0.148	-1.57817	-5.69412
DOC2A	-1.86917	0.0014639	4.6e-05	-7.11902	2.44257
PCP4	1.8686	0.286007	0.145	1.58928	-5.67895
NR4A2	-1.86803	0.0191673	0.00257	-4.07659	-1.70895
HGD	1.86788	0.276561	0.138	1.62257	-5.63317
ATP10B	1.86609	0.299337	0.156	1.54454	-5.73964
HSD17B11	1.86563	0.0015055	4.84e-05	7.07508	2.39183
CCNG1	1.86542	0.0031168	0.000165	6.04419	1.12743
TTC37	1.8605	0.0045818	0.000304	5.57065	0.496476
VTRNA1-1	-1.8589	0.057199	0.0128	-3.06924	-3.34861
FAM81B	-1.85816	0.0526636	0.0114	-3.14173	-3.22846
KLHDC9	-1.85659	0.0011305	2.81e-05	-7.56775	2.94679
OSBP2	-1.85587	0.0063253	0.000499	-5.20315	-0.015917
KCNJ16	1.85525	0.266558	0.131	1.65683	-5.58549
SH3BGRL2	1.85515	0.0114711	0.00121	4.57999	-0.930323
ZCWPW1	-1.85383	0.0006994	1.06e-05	-8.51595	3.93396
LINC00999	-1.85338	0.0082662	0.000746	-4.91492	-0.431793
PLCB1	1.85284	0.069765	0.0173	2.88873	-3.64791
EFCAB3	-1.85198	0.0048109	0.000328	-5.51448	0.419452
OR2H1	-1.85116	0.0005066	5.7e-06	-9.1674	4.55605
ZNF608	-1.851	0.0006446	8.83e-06	-8.70472	4.11869
ANKRD45	-1.85064	0.0025024	0.000115	-6.33961	1.50471
DHX34	-1.84949	0.0014248	4.35e-05	-7.17012	2.50126
REEP4	-1.84827	0.0060193	0.00046	-5.26312	0.069062
AKAP1	-1.84791	0.037935	0.00702	-3.43877	-2.7382
PASK	-1.8448	0.0002707	3.66e-07	-12.5753	7.21468
CATSPER4	-1.84408	0.001586	5.31e-05	-6.99334	2.29679
LPAR6	1.84386	0.012143	0.00132	4.52014	-1.0211
ELOF1	-1.84353	0.003745	0.000224	-5.80505	0.812879
PLS3	1.84237	0.0512151	0.0109	3.16994	-3.18175
USP6	-1.84231	0.0042551	0.000271	-5.66014	0.618234
ESCO2	-1.84176	0.0400508	0.00762	-3.38752	-2.82246
SPEM1	-1.84127	0.0047204	0.00032	-5.53311	0.445049
ASAP2	-1.84048	0.0476897	0.00978	-3.23438	-3.07511
TPGS2	-1.84013	0.0005887	7.37e-06	-8.89289	4.29916
CCDC86	-1.83926	0.0008757	1.58e-05	-8.11921	3.53328
FBXO15	-1.83854	0.0052463	0.000374	-5.41588	0.283119
HNMT	1.8384	0.0013963	4.14e-05	7.21504	2.55258
C11orf80	-1.8384	0.0062041	0.000482	-5.22883	0.020533
PGP	-1.83796	0.00039	2.98e-06	-9.89282	5.20047
SENP1	-1.83794	0.0054486	0.000399	-5.36819	0.21667
LOC100130428	1.8378	0.0238051	0.00355	3.86737	-2.04197
ILDR2	-1.83778	0.267953	0.132	-1.65141	-5.59307
FGL2	1.83712	0.0003716	2.27e-06	10.2108	5.46811
C15orf39	-1.83701	0.021545	0.00307	-3.96196	-1.89078
CSNK1G2	-1.83672	0.0031633	0.000169	-6.02594	1.10371
ZCCHC14	-1.83669	0.0037112	0.000221	-5.81706	0.828877
NAALADL2	1.83638	0.0936183	0.0268	2.62533	-4.08299
ADAMTS9	1.83607	0.0091426	0.00087	4.80671	-0.591088
ZFAND1	1.83539	0.0064294	0.000511	5.18657	-0.039507
SSNA1	-1.83383	0.0010844	2.48e-05	-7.68471	3.07416
HIST1H4C	-1.83298	0.0003278	1.28e-06	-10.9084	6.02605
CCDC63	-1.83227	0.0006408	8.72e-06	-8.71768	4.13124
WBP2NL	-1.83207	0.0001901	1.34e-07	-14.0741	8.13582
THOC2	1.83123	0.0074306	0.000636	5.02862	-0.266282
CPSF1	-1.83083	0.0020466	8.4e-05	-6.59904	1.82597
OGFRL1	1.83013	0.0088965	0.000833	4.83699	-0.546335
ADAM7	1.82936	0.582237	0.428	0.829053	-6.53923
CTSO	1.82864	0.001087	2.56e-05	7.65634	3.04342
ANKRD18A	-1.82812	0.12118	0.0396	-2.3897	-4.46725
SPATA32	-1.82787	0.0142282	0.00167	-4.36108	-1.26476
GLCCI1	-1.82766	0.0015853	5.25e-05	-7.0024	2.30736
SLC26A3	1.82686	0.283869	0.144	1.59644	-5.66915
TF	-1.82635	0.177015	0.0702	-2.04371	-5.01454
DCN	1.82577	0.0057551	0.000432	5.30874	0.13335
DCST2	-1.82411	0.0089344	0.000839	-4.83193	-0.553805
FER1L6	-1.82406	0.0001901	8.54e-08	-14.8013	8.53988
AXDND1	-1.82048	0.0242718	0.00365	-3.84964	-2.07042
FGF10	1.81771	0.0086267	0.000796	4.8694	-0.498594
C9orf116	-1.81704	0.0383004	0.00711	-3.43079	-2.75131
NOSIP	-1.81696	0.0024202	0.000109	-6.38198	1.55781
TFAP2B	1.81666	0.359586	0.206	1.35875	-5.98015
WDR88	-1.81633	0.0008086	1.35e-05	-8.2713	3.68892
AZGP1	-1.8158	0.130092	0.044	-2.32683	-4.5685
RPS6KA3	1.81473	0.0227064	0.00331	3.91231	-1.97002
PPP6R1	-1.81464	0.0038023	0.000229	-5.78775	0.789805
SLC12A6	-1.81453	0.004542	0.0003	-5.58193	0.511883
HOXA6	1.81422	0.16315	0.062	2.11961	-4.8968
RMND5B	-1.8142	0.0014183	4.3e-05	-7.17898	2.51141
ITGA8	1.81391	0.263209	0.128	1.66935	-5.56794
DHRS11	-1.8135	0.0012097	3.15e-05	-7.4634	2.83177
SLC44A5	-1.81316	0.0032421	0.000177	-5.99034	1.05732
HPGDS	1.81265	0.0087653	0.000816	4.85167	-0.524691
ELSPBP1	1.81238	0.517671	0.361	0.961059	-6.4201
IL13RA2	-1.81089	0.0192495	0.00259	-4.07191	-1.71634
OTUD6A	-1.81071	0.001431	4.38e-05	-7.16343	2.4936
WFDC10A	1.80919	0.369594	0.216	1.3272	-6.019
TRIM22	1.80783	0.0011035	2.63e-05	7.6292	3.01391
TNFAIP8L1	-1.80713	0.0215061	0.00305	-3.96429	-1.88706
MIER2	-1.80596	0.0044907	0.000293	-5.59964	0.536045
LINC00575	1.80291	0.231215	0.105	1.79667	-5.38557
CHKA	-1.80256	0.009527	0.00092	-4.76812	-0.648304
IZUMO2	-1.80221	0.0012525	3.35e-05	-7.40483	2.76662
DEFB121	-1.80214	0.284231	0.144	-1.59516	-5.6709
FAM228A	-1.8018	0.0013476	3.84e-05	-7.28152	2.62807
REEP6	-1.80068	0.123264	0.0406	-2.37467	-4.49151
APLP1	-1.80033	0.004184	0.000265	-5.67737	0.64154
SLC26A2	1.80012	0.0821001	0.0221	2.73981	-3.89434
OR4M2	-1.79964	0.0764492	0.0198	-2.80676	-3.78367
SGO1	-1.79823	0.0057551	0.000432	-5.30862	0.133184
OSCP1	-1.79738	0.0025609	0.000119	-6.30947	1.46679
ITPR2	1.79677	0.0097034	0.000945	4.74894	-0.676822
LYPD6B	-1.79479	0.052217	0.0112	-3.15155	-3.2122
PCDH17	-1.79435	0.0039938	0.000247	-5.73043	0.713029
TSPAN1	-1.79385	0.161237	0.0609	-2.13041	-4.87994
XRCC2	-1.79315	0.0046168	0.000309	-5.56014	0.482097
EID3	-1.79298	0.0018356	6.9e-05	-6.76557	2.02733
CST13P	-1.79294	0.0003228	1.13e-06	-11.0595	6.14189
MGC24103	1.79279	0.0381138	0.00706	3.43482	-2.74469
SPAG17	-1.79211	0.0884671	0.0246	-2.67514	-4.00103
BRIP1	-1.79182	0.0098897	0.000969	-4.73157	-0.702699
INA	-1.79172	0.0153609	0.00186	-4.28757	-1.37852
LINC00851	-1.7908	0.002577	0.000121	-6.29876	1.45328
B2M	1.79065	0.0040391	0.000251	5.71729	0.69536
PITPNC1	1.79041	0.0018404	6.93e-05	6.76232	2.02344
CCDC157	-1.78851	0.0032122	0.000173	-6.00654	1.07845
ADAM21	-1.78571	0.0048243	0.000329	-5.51099	0.41465
NSUN4	-1.78564	0.0073	0.000616	-5.05119	-0.233648
TEX33	-1.78505	0.0008953	1.69e-05	-8.05356	3.4653
MYOF	1.78467	0.0909768	0.0257	2.65031	-4.04191
NRP2	1.78406	0.0297143	0.00488	3.6657	-2.36749
WDR54	-1.78402	0.0002857	6.2e-07	-11.8453	6.7175
KIF15	-1.78356	0.0179737	0.00235	-4.13508	-1.61679
C2orf73	-1.78356	0.008452	0.000774	-4.88908	-0.469676
CT83	-1.78282	0.005368	0.000389	-5.38617	0.241757
CPEB1	-1.78172	0.0003306	1.63e-06	-10.6087	5.79114
ABCA4	1.78137	0.304383	0.16	1.52761	-5.76234
DPY19L2P4	-1.78068	0.0009171	1.83e-05	-7.97504	3.38335
C19orf44	-1.78055	0.0006239	8.27e-06	-8.77238	4.184
OTOP2	-1.77948	0.014703	0.00175	-4.33086	-1.31144
CACNB2	1.77942	0.0798314	0.0212	2.76563	-3.85168
CDH1	1.7789	0.402719	0.246	1.23674	-6.12689
ARMCX3	1.77774	0.0107779	0.0011	4.64544	-0.831637
C20orf173	-1.7774	0.0007073	1.09e-05	-8.49061	3.90889
SPANXB1	-1.77691	0.008346	0.000759	-4.90275	-0.44963
SPAM1	-1.77676	0.00063	8.38e-06	-8.75858	4.17071
DPP4	1.77572	0.154827	0.0572	2.16794	-4.82108
ARMC2	-1.77526	0.0003278	1.33e-06	-10.8569	5.98618
TOR1AIP2	1.77431	0.0192261	0.00258	4.07387	-1.71325
SLC22A3	1.77337	0.0013756	4.01e-05	7.24265	2.584
GPR21	1.77334	0.0542506	0.0118	3.11734	-3.26887
DGKK	1.77194	0.253417	0.121	1.70746	-5.51407
KAT2B	1.77186	0.0405095	0.00774	3.37796	-2.83819
RNF126P1	-1.7715	0.0017069	6.09e-05	-6.87397	2.15642
TESK2	-1.7714	0.0008667	1.55e-05	-8.13638	3.55098
GNG11	1.77116	0.0324851	0.00557	3.58271	-2.50258
NXF3	-1.77045	0.284799	0.144	-1.5934	-5.67331
MED12L	-1.77024	0.0071271	0.000593	-5.07877	-0.193883
TOMM20L	-1.77008	0.0006839	1e-05	-8.57485	3.992
TAS2R3	1.76974	0.0108912	0.00112	4.63219	-0.851568
QPCT	1.76916	0.0657171	0.0158	2.94332	-3.55742
RAP1A	1.76913	0.0034505	0.000195	5.91398	0.957191
TBP	-1.76887	0.0003306	1.49e-06	-10.7167	5.87662
USP53	1.7687	0.0170812	0.00218	4.18426	-1.53961
MAMDC2	1.76854	0.001742	6.36e-05	6.83568	2.11101
CYBB	1.767	0.0012882	3.53e-05	7.35712	2.71323
OR6C76	1.76674	0.233539	0.106	1.78743	-5.39903
GNG3	-1.76519	0.0381867	0.00708	-3.43313	-2.74746
KDM5B	-1.76474	0.0041515	0.000261	-5.68772	0.655519
ZWINT	-1.76408	0.001087	2.53e-05	-7.66445	3.05221
FGFR1OP	-1.76396	0.0018914	7.25e-05	-6.72365	1.977
SYNPO2	1.76182	0.022974	0.00336	3.90208	-1.98638
C12orf10	-1.76054	0.0042202	0.000267	-5.66933	0.630663
ALCAM	1.7604	0.19463	0.0808	1.9574	-5.14645
TAS2R20	1.76013	0.0210655	0.00296	3.98485	-1.85435
UBE2T	-1.75956	0.0132224	0.0015	-4.43196	-1.15574
ELOVL2	-1.75945	0.228176	0.103	-1.80951	-5.36681
PEG10	-1.75944	0.238402	0.11	-1.76552	-5.43081
CDC34	-1.75761	0.0032742	0.000181	-5.97348	1.03528
INCA1	-1.75494	0.0045914	0.000306	-5.56686	0.4913
DCDC1	-1.75485	0.0250344	0.00383	-3.81954	-2.1188
MEA1	-1.75441	0.0004447	4.06e-06	-9.54004	4.89314
GBP3	1.75289	0.0253151	0.00389	3.80897	-2.1358
NUSAP1	-1.75215	0.0054865	0.000403	-5.35973	0.20484
PSMA8	-1.75174	0.0023486	0.000104	-6.41989	1.60511
DDX43	-1.75174	0.0019607	7.73e-05	-6.66868	1.91063
CALD1	1.75169	0.0300568	0.00497	3.65422	-2.38614
PIK3R1	1.75141	0.0081274	0.000727	4.93283	-0.405607
GALNT13	1.7512	0.0694572	0.0172	2.893	-3.64084
TPM1	1.75101	0.104895	0.0318	2.52119	-4.25362
DOCK11	1.75032	0.0908568	0.0256	2.65206	-4.03902
ISYNA1	-1.74979	0.0946583	0.0272	-2.61606	-4.09822
GPR18	-1.74897	0.0085662	0.000788	-4.87619	-0.488621
RHOJ	1.74831	0.0167879	0.00212	4.2019	-1.51201
WDR63	-1.74746	0.110106	0.0343	-2.47597	-4.32734
ANKLE2	-1.74694	0.000317	1.01e-06	-11.2064	6.2529
CLPSL2	1.74676	0.302807	0.159	1.53248	-5.75582
DHX16	-1.74394	0.0004741	4.71e-06	-9.37617	4.74653
CYLC2	-1.74231	0.0028756	0.000146	-6.14094	1.25235
SCML2	-1.74139	0.0147248	0.00175	-4.32965	-1.3133
STARD6	-1.73974	0.0015126	4.9e-05	-7.06461	2.3797
PROK1	-1.73897	0.348769	0.197	-1.39056	-5.94037
AUNIP	-1.73863	0.002537	0.000116	-6.32672	1.48851
MAGEB6	-1.73847	0.0024422	0.000111	-6.36881	1.54133
C11orf63	-1.73787	0.0019892	7.95e-05	-6.64555	1.88258
ANKRD13A	-1.73658	0.0027949	0.000141	-6.17437	1.29521
DST	1.73605	0.0086267	0.000796	4.86904	-0.499133
CCDC38	-1.73509	0.0052946	0.000381	-5.40269	0.26478
ABCA6	1.7332	0.0059957	0.000457	5.26714	0.074745
ARSA	-1.73314	0.0067148	0.000546	-5.1388	-0.107703
TTC16	-1.7326	0.0021082	8.79e-05	-6.55995	1.77815
CCER1	-1.73176	0.0037988	0.000229	-5.78894	0.79139
YWHAH	1.7314	0.0123419	0.00135	4.50387	-1.04586
TIAM2	-1.7312	0.0022003	9.33e-05	-6.51039	1.71723
GINS2	-1.73031	0.0039213	0.00024	-5.7532	0.743584
SPDL1	-1.73001	0.0326408	0.00561	-3.57815	-2.51002
TPTE2P6	-1.72996	0.0401843	0.00765	-3.38488	-2.8268
WDTC1	-1.72891	0.0028149	0.000142	-6.16472	1.28285
DEFB127	1.72704	0.349026	0.197	1.3896	-5.94158
FAM71E1	-1.72572	0.0064552	0.000514	-5.1825	-0.045309
PATE2	1.72566	0.489985	0.331	1.02559	-6.35662
ZNF821	-1.72514	0.0026394	0.000126	-6.26562	1.41138
TMEM120A	-1.72509	0.0014694	4.63e-05	-7.11417	2.43699
LURAP1L	1.72479	0.0677094	0.0165	2.91636	-3.60211
RGSL1	-1.72397	0.0008964	1.7e-05	-8.04386	3.45521
RHOQ	1.72386	0.0170757	0.00218	4.18478	-1.5388
PDE4D	1.72377	0.0282134	0.00453	3.71205	-2.29232
CCDC155	-1.72357	0.0004163	3.57e-06	-9.68602	5.02168
OPLAH	-1.72343	0.0139315	0.00162	-4.38018	-1.23531
ZNF486	1.72328	0.0081632	0.000733	4.92781	-0.412937
CDK20	-1.72257	0.0018619	7.08e-05	-6.74382	2.00125
EFHB	-1.72138	0.0025615	0.000119	-6.30831	1.46532
NHSL1	1.7211	0.237993	0.11	1.76786	-5.42742
KDELR3	1.72068	0.0151504	0.00182	4.30197	-1.35618
DNAH12	-1.72016	0.0039498	0.000243	-5.74384	0.731038
NRCAM	1.71879	0.330213	0.181	1.44719	-5.86808
KRT24	1.71851	0.157297	0.0587	2.15305	-4.84447
FANK1	-1.71847	0.0472216	0.00962	-3.24436	-3.05862
CSMD1	-1.71812	0.0017576	6.46e-05	-6.82303	2.09596
PTPN20	-1.71749	0.0302549	0.00503	-3.64667	-2.39841
SEPT14	-1.71587	0.35648	0.203	-1.36747	-5.96931
GRAMD3	1.71549	0.0005066	5.67e-06	9.17241	4.56067
POLH	-1.71485	0.0008291	1.44e-05	-8.20859	3.62506
TACSTD2	1.71482	0.195464	0.0813	1.95372	-5.15203
KIAA1683	-1.71473	0.0103941	0.00104	-4.6852	-0.77199
ACTC1	1.7147	0.276956	0.138	1.6208	-5.63561
MIR222	1.71461	0.0625232	0.0146	2.98938	-3.48103
ERP27	1.71355	0.0524547	0.0113	3.14573	-3.22184
KIAA0895	-1.71272	0.0089344	0.00084	-4.83162	-0.554273
BRD1	-1.71263	0.0003817	2.56e-06	-10.0655	5.34693
KRT5	1.71185	0.314367	0.168	1.49595	-5.80438
FGFR3	-1.71154	0.0042242	0.000268	-5.66716	0.627731
CTNND2	-1.71007	0.0022009	9.34e-05	-6.50955	1.7162
DKK1	1.70975	0.330175	0.181	1.44732	-5.86791
MAGEA4	-1.70898	0.0009115	1.79e-05	-7.99445	3.40368
NRP1	1.70865	0.0060787	0.000466	5.25334	0.055233
RNF213	1.70843	0.0106757	0.00108	4.65563	-0.816334
CDK15	1.70765	0.212117	0.0917	1.87921	-5.26391
TAS2R50	1.70724	0.0048223	0.000329	5.51204	0.416099
DHFR	-1.70717	0.0051803	0.000367	-5.42991	0.302613
GLIPR2	1.70679	0.061225	0.0142	3.00904	-3.44843
EBLN1	-1.70627	0.0200378	0.00276	-4.0305	-1.78187
IFI44L	1.70609	0.0023916	0.000107	6.39651	1.57597
SEMA7A	-1.70608	0.288355	0.147	-1.58135	-5.68979
ZNF750	1.70565	0.250044	0.118	1.71969	-5.49665
VPS13C	1.70476	0.0193169	0.0026	4.06803	-1.72247
CYYR1	1.70367	0.117387	0.0377	2.41923	-4.41948
CNTRL	-1.70264	0.0247457	0.00376	-3.83075	-2.10078
CCDC96	-1.70239	0.0003748	2.34e-06	-10.1745	5.43801
REC8	-1.70172	0.0017406	6.35e-05	-6.83712	2.11272
FAT4	1.70061	0.0097591	0.000954	4.74278	-0.686002
UHRF1	-1.69887	0.0009308	1.89e-05	-7.94162	3.34826
PHLDB2	1.69881	0.0508207	0.0107	3.17656	-3.17078
OLFML1	1.69851	0.0167526	0.00211	4.20431	-1.50824
MCOLN3	1.69839	0.334755	0.185	1.43235	-5.8872
PCDH18	1.69796	0.0036055	0.000211	5.85223	0.875592
HDAC8	1.69721	0.0059909	0.000457	5.26821	0.076245
BAP1	-1.69638	0.0030973	0.000163	-6.05507	1.14154
STK32B	-1.69613	0.0046168	0.000309	-5.55998	0.481883
NDUFAF3	-1.69477	0.0008953	1.69e-05	-8.05029	3.4619
ACTL7B	-1.69399	0.002206	9.38e-05	-6.50586	1.71164
EHD1	-1.6939	0.0099831	0.000983	-4.72171	-0.717399
ZFHX2	-1.69348	0.0188938	0.00252	-4.08972	-1.68822
ADCY10P1	-1.69273	0.0274132	0.00432	-3.74208	-2.24372
GIMAP7	1.69264	0.05388	0.0117	3.12285	-3.25974
NEXN	1.69098	0.127681	0.0428	2.34317	-4.54225
CADPS2	1.69062	0.0398331	0.00756	3.39289	-2.81362
FAM163A	-1.69033	0.0024469	0.000111	-6.36669	1.53868
RNU5E-1	-1.69006	0.0599549	0.0137	-3.02822	-3.41662
SLC16A6	1.68981	0.370727	0.217	1.3237	-6.02328
MIR218-1	1.68977	0.0390979	0.00734	3.41116	-2.78358
FAM221B	-1.68963	0.003587	0.000209	-5.85865	0.884101
XAF1	1.68941	0.001087	2.54e-05	7.66298	3.05062
SAMD12	1.6894	0.0694572	0.0172	2.89294	-3.64094
RIN2	1.68865	0.0152785	0.00185	4.29305	-1.37001
RIBC1	-1.68671	0.0028075	0.000142	-6.16834	1.28749
TBC1D26	-1.68616	0.0002857	6.26e-07	-11.8323	6.70832
RUSC2	-1.68598	0.0149983	0.0018	-4.31184	-1.34089
CIB2	-1.68588	0.0053882	0.000392	-5.38073	0.234181
WDR5	-1.68534	0.0005205	5.92e-06	-9.12596	4.51774
C22orf42	-1.68529	0.0066826	0.00054	-5.14604	-0.097346
CSMD3	-1.68502	0.0052545	0.000375	-5.41365	0.280028
PLA1A	1.68431	0.261329	0.127	1.67601	-5.55858
SMG9	-1.68405	0.0039686	0.000244	-5.73906	0.724614
CBLN1	-1.68402	0.0013711	3.97e-05	-7.25202	2.59464
C4orf45	-1.68325	0.001288	3.52e-05	-7.36107	2.71766
AMN1	-1.68316	0.0054057	0.000394	-5.37757	0.229763
NLRP7	-1.68273	0.0013738	3.99e-05	-7.24718	2.58915
CKMT2	1.6823	0.0209142	0.00293	3.99106	-1.84447
CD9	1.68183	0.0597064	0.0136	3.03178	-3.41072
LRRC74A	-1.68181	0.0003115	7.86e-07	-11.5312	6.49267
EVI5L	-1.68099	0.0055273	0.000409	-5.35032	0.191675
CHL1	1.68068	0.0525535	0.0113	3.1436	-3.22537
TBL3	-1.6798	0.005231	0.000372	-5.41951	0.28817
EXO1	-1.67966	0.0027359	0.000135	-6.20622	1.33588
DUSP18	-1.67933	0.0005189	5.89e-06	-9.13209	4.52343
LOC100132731	-1.67833	0.0086819	0.000804	-4.86226	-0.509108
MIR15A	1.67808	0.0008205	1.41e-05	8.23035	3.64727
GUCY1A3	1.67804	0.161195	0.0609	2.13061	-4.87962
COX7A2	-1.67705	0.0008291	1.44e-05	-8.21109	3.62761
DESI1	-1.67694	0.0042866	0.000274	-5.64948	0.603785
SNORD116-28	1.67693	0.117369	0.0377	2.41938	-4.41924
STRADA	-1.67666	0.0004447	4.08e-06	-9.53355	4.88738
SLC22A14	-1.67657	0.0061488	0.000475	-5.23952	0.035687
TAS2R31	1.67592	0.0314941	0.00534	3.60887	-2.45992
LIPI	1.67547	0.462079	0.303	1.08922	-6.29084
CYHR1	-1.67447	0.0034546	0.000196	-5.91138	0.953769
UTY	1.67361	0.0113882	0.00119	4.58747	-0.919008
OR3A2	-1.67311	0.0329838	0.0057	-3.56827	-2.52614
AP1M1	-1.67181	0.0016243	5.59e-05	-6.94876	2.24458
HLA-DPB1	1.67169	0.0091047	0.000864	4.8116	-0.583851
VPS36	1.6714	0.0042885	0.000275	5.64879	0.60285
CLIC2	1.67085	0.0251324	0.00385	3.81546	-2.12536
CASP4	1.67051	0.0060774	0.000466	5.25407	0.056268
MTFR2	-1.67034	0.0014348	4.45e-05	-7.14908	2.47714
SQLE	-1.67032	0.0284754	0.0046	-3.70338	-2.30637
RNF150	1.66954	0.0116693	0.00124	4.56324	-0.955676
RSPH9	-1.66891	0.0025996	0.000122	-6.28765	1.43925
USP42	-1.66854	0.0005736	7.04e-06	-8.94229	4.34593
SHCBP1	-1.66823	0.0059909	0.000457	-5.26802	0.075986
APBB3	-1.6676	0.0031072	0.000165	-6.04774	1.13204
TXLNGY	1.66713	0.0040077	0.000248	5.72626	0.707426
ZSCAN5B	-1.66577	0.0023887	0.000107	-6.39808	1.57793
MSRB3	1.66539	0.101259	0.0301	2.55422	-4.19961
ZMAT1	1.66493	0.0499166	0.0105	3.19277	-3.14396
C9orf153	-1.66329	0.0025662	0.00012	-6.30514	1.46133
PRSS8	1.66317	0.356773	0.204	1.36612	-5.97098
STMN1	-1.66262	0.0980898	0.0287	-2.58287	-4.15269
ST3GAL6	1.66228	0.0248614	0.00379	3.82575	-2.1088
DALRD3	-1.66226	0.0013681	3.94e-05	-7.25746	2.60082
ANTXR2	1.66217	0.0123231	0.00135	4.50546	-1.04344
PPP1R1C	-1.66214	0.0034518	0.000195	-5.91311	0.956042
PRICKLE2	1.66212	0.022729	0.00332	3.91101	-1.9721
FAM220A	-1.66131	0.0006883	1.01e-05	-8.56107	3.97845
MS4A6A	1.6611	0.0021082	8.79e-05	6.56025	1.77852
GLE1	-1.66085	0.0003407	1.84e-06	-10.4581	5.67039
MLLT10	-1.66019	0.0036834	0.000218	-5.82723	0.842404
CCNE1	-1.65993	0.0008255	1.42e-05	-8.22258	3.63934
GRHL2	1.65981	0.324466	0.176	1.46438	-5.84576
NDUFAF7	-1.65723	0.0009171	1.84e-05	-7.97066	3.37876
TTLL5	-1.65721	0.0003877	2.75e-06	-9.98533	5.27924
TTYH1	-1.65712	0.205694	0.0876	-1.90802	-5.22086
ADH1C	1.65657	0.13643	0.0473	2.28377	-4.63745
SPATA6	-1.65597	0.0017544	6.43e-05	-6.82673	2.10037
PAX2	1.65591	0.320793	0.173	1.4759	-5.83073
CDR1	1.65578	0.0486888	0.0101	3.21536	-3.10657
AMOT	1.65574	0.334582	0.184	1.43309	-5.88625
MROH9	-1.65472	0.0146544	0.00174	-4.33336	-1.30757
H1FNT	-1.65462	0.0036012	0.00021	-5.85396	0.877883
CRY1	-1.65388	0.001586	5.3e-05	-6.9942	2.29779
CCDC189	-1.65376	0.0016706	5.88e-05	-6.90463	2.19266
ESRP2	-1.6531	0.0746168	0.0191	-2.82834	-3.74795
TMLHE	1.65179	0.0025609	0.000119	6.3098	1.4672
UBE2DNL	-1.65155	0.0174289	0.00224	-4.16592	-1.56836
GSTM1	1.65141	0.274797	0.137	1.62848	-5.62498
SFRP2	1.65134	0.279121	0.14	1.61283	-5.64662
SLC10A6	-1.65114	0.0081119	0.000725	-4.93513	-0.402244
CTNS	-1.65086	0.000904	1.76e-05	-8.01315	3.42321
LDB2	1.65038	0.0080396	0.000715	4.94481	-0.388102
BRAP	-1.65033	0.0006618	9.26e-06	-8.65548	4.07087
MUC19	-1.64922	0.0117983	0.00126	-4.55055	-0.97491
APOOL	1.6492	0.0025473	0.000117	6.32181	1.48233
CLDN11	-1.6492	0.236786	0.109	-1.77284	-5.42021
CDKL2	-1.64909	0.109845	0.0342	-2.47821	-4.32371
C17orf50	-1.64817	0.0023129	0.000101	-6.4445	1.63572
IGHMBP2	-1.64701	0.0009936	2.09e-05	-7.84596	3.2471
LRRC37A6P	-1.64661	0.002667	0.000128	-6.25149	1.39346
ZNF826P	1.64627	0.0034871	0.000199	5.89768	0.935709
ERV3-1	1.64615	0.0522851	0.0112	3.14893	-3.21654
TLR4	1.64503	0.006028	0.000461	5.26119	0.066341
TGFBI	1.64433	0.0974017	0.0284	2.58973	-4.14143
ZNF484	1.64424	0.0086172	0.000794	4.87055	-0.496903
PIGV	-1.64376	0.0027948	0.00014	-6.17487	1.29584
C20orf96	-1.64358	0.001373	3.98e-05	-7.24863	2.59079
EHF	1.64158	0.449426	0.291	1.12002	-6.25791
DEFB119	-1.64152	0.38513	0.23	-1.28545	-6.06945
SQRDL	1.64032	0.0353751	0.00635	3.50098	-2.63618
SERPINB1	1.64	0.0004669	4.44e-06	9.4408	4.80465
ZNF318	-1.6395	0.0033853	0.00019	-5.93493	0.984742
PRRC2A	-1.63925	0.0133988	0.00153	-4.41754	-1.17786
ATP10D	1.63806	0.0036993	0.000219	5.82151	0.834796
CFAP58	-1.63753	0.0064096	0.000509	-5.18965	-0.035126
WWC3	1.63636	0.0234815	0.00348	3.87965	-2.02229
DENND2C	-1.63627	0.0036113	0.000212	-5.84936	0.871795
FAM129A	1.63544	0.187668	0.0765	1.99121	-5.09504
RBMXL2	-1.63481	0.0003306	1.64e-06	-10.5992	5.78353
KIFC1	-1.6347	0.0003153	9.32e-07	-11.3094	6.32972
NUTM1	-1.63359	0.0007058	1.08e-05	-8.49475	3.91299
PECAM1	1.63283	0.147859	0.0533	2.21167	-4.75209
ZNF33A	1.6321	0.0349978	0.00626	3.51002	-2.62138
CROT	1.63134	0.118131	0.0381	2.41381	-4.42826
SIMC1	-1.63126	0.0088017	0.000821	-4.84733	-0.531086
CBL	-1.631	0.0028498	0.000145	-6.15008	1.26408
CCND2	1.631	0.109964	0.0343	2.47711	-4.32549
PHC1	-1.62981	0.0008953	1.68e-05	-8.05688	3.46875
CCDC168	-1.6297	0.0867754	0.024	-2.6916	-3.97389
DDIAS	-1.62941	0.0035186	0.000203	-5.88299	0.916314
SAMD15	-1.62902	0.028409	0.00458	-3.70544	-2.30303
ACTG2	1.62894	0.481544	0.323	1.0442	-6.3377
RARB	1.62871	0.0802792	0.0214	2.76078	-3.85971
ADGB	-1.62851	0.021942	0.00316	-3.94302	-1.92098
VASH2	-1.62802	0.001087	2.56e-05	-7.65639	3.04348
DNAJC27	-1.6276	0.0138841	0.00161	-4.38455	-1.22859
NPFF	1.62553	0.245418	0.115	1.73767	-5.47092
TAS2R19	1.62525	0.0053136	0.000383	5.3991	0.259774
ARID3B	-1.62519	0.0016373	5.67e-05	-6.93621	2.22984
ARHGEF9	1.62481	0.0003948	3.12e-06	9.83894	5.15426
PHF24	-1.6238	0.274333	0.136	-1.63003	-5.62284
NUP155	-1.62318	0.000663	9.39e-06	-8.64095	4.0567
C1orf101	-1.62258	0.0253063	0.00389	-3.80932	-2.13525
IDS	1.62247	0.0137792	0.0016	4.39155	-1.21781
KRT19	1.62107	0.264985	0.13	1.6626	-5.57742
MAPK8IP1	-1.62086	0.0182104	0.00239	-4.12366	-1.63475
FKBP4	-1.62063	0.022974	0.00336	-3.90192	-1.98664
ANKRD18DP	-1.62049	0.0248636	0.00379	-3.82557	-2.10909
LHFPL5	1.62009	0.227258	0.102	1.81362	-5.36079
ZDHHC23	-1.61997	0.0039776	0.000245	-5.7358	0.720246
TMEM106B	1.61929	0.0212303	0.003	3.97625	-1.86803
NR0B1	-1.61857	0.218683	0.0961	-1.85018	-5.30698
HLA-DMA	1.61839	0.018834	0.0025	4.09298	-1.68307
FRMD4B	1.61813	0.0018799	7.18e-05	6.73156	1.98652
RGS2	1.61772	0.100017	0.0296	2.56501	-4.18195
NEU3	-1.61743	0.0062212	0.000485	-5.22447	0.014349
ZNF233	-1.61731	0.0075729	0.000656	-5.00635	-0.298554
APOL6	1.61719	0.0031867	0.000171	6.01541	1.09001
AKNAD1	-1.61685	0.0020884	8.68e-05	-6.57075	1.79137
TXN	1.61645	0.0014819	4.7e-05	7.09996	2.42059
OLFML3	1.61587	0.0595236	0.0136	3.03514	-3.40515
SEPT11	1.6155	0.0286397	0.00463	3.6988	-2.31378
IGLON5	-1.61329	0.012157	0.00132	-4.51855	-1.02351
CEP295NL	-1.61297	0.0250288	0.00382	-3.81997	-2.11811
ATP8B5P	-1.61264	0.0008953	1.69e-05	-8.05441	3.46618
NCAPG	-1.61242	0.0155069	0.0019	-4.27607	-1.39639
WDR53	-1.61241	0.000317	9.99e-07	-11.219	6.26233
LOC100508226	1.61171	0.0370648	0.0068	3.45846	-2.70588
RSPH14	-1.61155	0.0017542	6.42e-05	-6.82755	2.10134
SCCPDH	-1.61151	0.0167554	0.00212	-4.20381	-1.50903
TRAF3IP2	1.60955	0.0255825	0.00395	3.79906	-2.15178
SPZ1	-1.60682	0.016995	0.00216	-4.18992	-1.53075
PBDC1	1.6065	0.0007821	1.28e-05	8.32436	3.74262
FAM57B	-1.60641	0.0047186	0.000319	-5.53389	0.446127
MACC1	1.60595	0.130041	0.044	2.32721	-4.56789
RASGEF1C	-1.60559	0.0057026	0.000427	-5.31773	0.145985
MUC15	1.60551	0.630647	0.483	0.731323	-6.61762
POC1A	-1.60518	0.000324	1.15e-06	-11.0424	6.12884
NME5	-1.60517	0.0283626	0.00457	-3.70742	-2.29982
ZNF260	1.60452	0.007326	0.000621	5.04559	-0.241738
CCNB1	-1.60442	0.0007045	1.08e-05	-8.49863	3.91683
KIF21B	-1.60436	0.0097034	0.000946	-4.74872	-0.677154
MUC12	-1.60328	0.0079291	0.0007	-4.96025	-0.365575
UGT3A1	-1.6031	0.0007073	1.1e-05	-8.47537	3.89376
SLC27A4	-1.60309	0.0128274	0.00144	-4.46281	-1.10851
DBF4B	-1.60297	0.000904	1.77e-05	-8.00651	3.41628
ZSCAN5A	-1.6022	0.0019038	7.38e-05	-6.70813	1.9583
HIGD2B	-1.59991	0.0003306	1.61e-06	-10.6206	5.80063
ITM2A	1.59909	0.0470856	0.00958	3.24704	-3.05418
HIST1H4D	-1.59907	0.0108292	0.00111	-4.64052	-0.839032
MGST1	1.59904	0.0186613	0.00247	4.10125	-1.67003
ZYG11A	-1.59863	0.0017474	6.39e-05	-6.8316	2.10615
SLC13A4	-1.59811	0.31202	0.166	-1.50359	-5.79428
CENPJ	-1.59801	0.0185847	0.00246	-4.10513	-1.66392
BRCA2	-1.597	0.0143246	0.00169	-4.35434	-1.27516
SLC25A15	-1.59645	0.0294543	0.00482	-3.67353	-2.35477
DUSP5	-1.59607	0.0015449	5.07e-05	-7.03432	2.34455
FAIM2	-1.59593	0.0591515	0.0134	-3.04088	-3.39563
CXCL16	-1.59584	0.0127507	0.00142	-4.47135	-1.09547
GPR160	1.59535	0.301285	0.157	1.53733	-5.74932
GGTA1P	1.59508	0.0125812	0.00139	4.48455	-1.07531
DNAJB13	-1.594	0.0005066	5.66e-06	-9.17435	4.56247
SLC5A12	1.59334	0.416164	0.259	1.20294	-6.1658
ANKRD31	-1.59249	0.0861562	0.0237	-2.69754	-3.9641
CCDC7	-1.59225	0.0253985	0.00391	-3.80563	-2.14118
SLC16A12	1.59099	0.0370565	0.00679	3.45914	-2.70476
NIPAL2	1.59095	0.0014147	4.26e-05	7.18749	2.52114
CFAP45	-1.59054	0.0006077	7.83e-06	-8.8296	4.23886
HGSNAT	1.59053	0.0038824	0.000236	5.76623	0.761037
CDCP1	1.59018	0.16421	0.0626	2.11395	-4.90565
DLG4	-1.5901	0.0313988	0.00532	-3.61166	-2.45538
TEX2	-1.58985	0.0003494	1.93e-06	-10.4015	5.62451
PRO2012	1.58935	0.078829	0.0208	2.77746	-3.83213
SPATA42	-1.58892	0.0038958	0.000237	-5.76167	0.754938
LRGUK	-1.58727	0.0192371	0.00258	-4.07291	-1.71476
LYZ	1.587	0.0128217	0.00143	4.46396	-1.10676
LPCAT2	1.58681	0.0366191	0.00666	3.4706	-2.68597
ANKRD19P	-1.58554	0.0019071	7.42e-05	-6.704	1.95331
SLC25A10	-1.5848	0.0071574	0.000597	-5.07355	-0.201401
RAB11FIP2	1.58443	0.0417629	0.00807	3.35222	-2.88059
HHIPL2	-1.58344	0.0003278	1.25e-06	-10.9346	6.04631
MEIOB	-1.58152	0.0013963	4.14e-05	-7.21416	2.55159
FHAD1	-1.58136	0.001431	4.42e-05	-7.15637	2.48551
NTMT1	-1.58127	0.0041395	0.00026	-5.69105	0.660013
LINC01555	1.58108	0.410734	0.254	1.21648	-6.15031
GRK3	-1.58093	0.0017113	6.13e-05	-6.86717	2.14837
BRCA1	-1.58059	0.0038853	0.000236	-5.76489	0.759239
CYP17A1	-1.58024	0.489985	0.331	-1.02555	-6.35666
GPX4	-1.5798	0.0117158	0.00125	-4.55648	-0.965918
CFAP161	-1.5792	0.0003716	2.26e-06	-10.2142	5.47095
CCHCR1	-1.57786	0.0024196	0.000109	-6.38304	1.55914
MLLT3	1.57681	0.136258	0.0472	2.2851	-4.63532
ZBTB38	1.57668	0.0152126	0.00184	4.29694	-1.36398
DMC1	-1.5761	0.0004548	4.22e-06	-9.49721	4.85507
FAP	1.57582	0.161425	0.061	2.12903	-4.8821
KIF17	-1.5758	0.0084788	0.000777	-4.88595	-0.474273
COL12A1	1.57551	0.104459	0.0316	2.52537	-4.24679
NCKAP1L	1.57546	0.0351263	0.00629	3.50641	-2.62727
DLK1	-1.57521	0.293466	0.151	-1.56419	-5.7131
SP110	1.57513	0.0006444	8.81e-06	8.70723	4.12111
ADCY8	1.57455	0.399709	0.243	1.24553	-6.11664
KLHDC3	-1.57401	0.0025996	0.000122	-6.28822	1.43997
TLL1	1.57346	0.027728	0.00441	3.72989	-2.26345
P2RY13	1.57301	0.0006371	8.51e-06	8.7422	4.15492
ZDHHC3	-1.57258	0.0037905	0.000228	-5.79285	0.796616
ASPH	1.57143	0.0032944	0.000183	5.96493	1.0241
C11orf42	-1.57142	0.0275781	0.00436	-3.73617	-2.25328
LITAF	1.57057	0.0602458	0.0138	3.02422	-3.42326
CFAP65	-1.56984	0.0011305	2.81e-05	-7.56721	2.9462
MAP1S	-1.5698	0.0107974	0.0011	-4.64376	-0.834166
GBP2	1.56858	0.0035245	0.000203	5.88102	0.913707
MGC34796	-1.56792	0.0008173	1.39e-05	-8.2441	3.66127
CATSPER2	-1.56742	0.0098081	0.000959	-4.73866	-0.692138
ANGEL1	-1.56717	0.0085505	0.000786	-4.87781	-0.486238
IL6ST	1.56693	0.0145562	0.00172	4.33954	-1.29802
MOXD1	1.56673	0.182201	0.0734	2.01696	-5.05566
NUCB2	1.56614	0.0112023	0.00117	4.60368	-0.894539
LDHAL6A	-1.5632	0.0039093	0.000238	-5.75709	0.748803
SNAI2	1.56317	0.0017123	6.21e-05	6.85701	2.13633
CHODL	-1.56287	0.353337	0.2	-1.37756	-5.9567
UBXN11	-1.56181	0.038815	0.00724	-3.41961	-2.76969
CSRNP3	1.56161	0.0055892	0.000414	5.34026	0.177595
FLJ42393	1.56148	0.0196134	0.00266	4.05397	-1.7447
KIAA0101	-1.56111	0.0011305	2.79e-05	-7.57515	2.95491
ZNF146	1.56087	0.0049434	0.000341	5.48419	0.377734
POLL	-1.56059	0.0008537	1.52e-05	-8.15724	3.57244
NARF	-1.56048	0.0013263	3.71e-05	-7.31327	2.66392
TMEM229A	-1.56022	0.430147	0.272	-1.16823	-6.20495
CCDC24	-1.55978	0.0026228	0.000124	-6.27429	1.42236
DDI1	-1.55967	0.0044754	0.000291	-5.6039	0.541857
C14orf79	-1.55925	0.0019675	7.77e-05	-6.66416	1.90515
EYA1	-1.55914	0.0013266	3.71e-05	-7.31205	2.66255
PARD6A	-1.55697	0.0050895	0.000356	-5.45332	0.335068
DUSP21	-1.55674	0.0912923	0.0258	-2.64745	-4.04661
AHR	1.55652	0.0058035	0.000437	5.30021	0.121348
ARHGDIB	1.55488	0.0021906	9.25e-05	6.51787	1.72644
DLGAP1-AS1	1.55472	0.0024787	0.000113	6.35119	1.51925
DNMT1	-1.55385	0.0006618	9.25e-06	-8.65685	4.0722
NDC80	-1.5534	0.0129777	0.00146	-4.44939	-1.12904
FYB	1.55329	0.119671	0.0389	2.40062	-4.44961
SLC40A1	1.55292	0.0016562	5.77e-05	6.91974	2.21046
DCDC5	-1.55271	0.0382922	0.0071	-3.43102	-2.75093
HIST1H2BF	-1.55183	0.0092542	0.000885	-4.79449	-0.60918
CHRDL1	1.55098	0.100162	0.0297	2.56361	-4.18424
GABRG3	-1.55067	0.0026618	0.000127	-6.25507	1.39801
SPATA33	-1.55067	0.0011804	3e-05	-7.50863	2.88179
PDZRN4	1.54964	0.0163002	0.00203	4.2318	-1.46531
HIST1H1A	-1.54912	0.058793	0.0133	-3.04585	-3.38738
CAPN1	1.549	0.0658163	0.0158	2.94173	-3.56006
ARHGAP24	1.54878	0.0196361	0.00267	4.05144	-1.74871
ZNF185	1.54872	0.357643	0.205	1.36378	-5.9739
CWH43	1.54847	0.279676	0.14	1.61076	-5.64947
TMEM62	1.54802	0.0056971	0.000426	5.31903	0.147814
TMEM97	-1.54796	0.255264	0.122	-1.70011	-5.52451
ARSG	1.5471	0.162965	0.0619	2.1206	-4.89526
DGAT2	-1.54694	0.0014163	4.28e-05	-7.18344	2.51651
LMO3	1.54632	0.220773	0.0976	1.84086	-5.32075
LINC00328	1.54556	0.108473	0.0336	2.48935	-4.30555
ZBTB20	1.54485	0.0049584	0.000343	5.48018	0.372188
LRP2	1.54449	0.351325	0.199	1.38321	-5.94962
CA12	1.54367	0.188738	0.0772	1.98592	-5.10312
ICA1	-1.54366	0.0062734	0.000494	-5.21082	-0.005024
SLC38A3	-1.54354	0.0045904	0.000306	-5.56737	0.491996
ALDH1A2	-1.54347	0.0209901	0.00294	-3.98802	-1.8493
SAGE1	-1.54331	0.0005066	5.54e-06	-9.19804	4.58427
RAB23	1.54322	0.146957	0.0528	2.21723	-4.74328
NCAPG2	-1.54229	0.0018285	6.85e-05	-6.77231	2.03542
ULK2	-1.54137	0.0012525	3.35e-05	-7.4053	2.76714
STRIP2	-1.54126	0.176784	0.07	-2.04536	-5.012
MID2	1.5404	0.0026109	0.000123	6.28048	1.43018
USP32	-1.53901	0.0036522	0.000215	-5.83713	0.855556
TMEM45B	1.53901	0.336497	0.186	1.42675	-5.89439
FANCE	-1.539	0.0019714	7.82e-05	-6.6592	1.89915
GAB4	-1.53884	0.001593	5.39e-05	-6.98031	2.28156
SPTLC3	1.53856	0.0342553	0.00603	3.53292	-2.5839
RNASE6	1.53831	0.0665741	0.0161	2.9315	-3.57701
NEFM	-1.53816	0.0023878	0.000107	-6.39895	1.57901
MITF	1.53748	0.0544914	0.0119	3.11272	-3.27652
MOK	-1.53725	0.0027817	0.000139	-6.18188	1.30481
BRINP2	-1.53689	0.0030813	0.000162	-6.0624	1.15104
ROCK2	1.53639	0.0483166	0.00996	3.22273	-3.09437
RBM41	1.53533	0.0288316	0.00468	3.69254	-2.32393
IGIP	1.53527	0.0017921	6.63e-05	6.79996	2.06846
CTSS	1.5352	0.003906	0.000238	5.75851	0.750698
REEP3	1.53512	0.0006351	8.47e-06	8.74776	4.16029
DCST1	-1.53509	0.0096201	0.000931	-4.75941	-0.661255
FRS3	-1.53402	0.0072318	0.000608	-5.06028	-0.220526
KDM1A	-1.53331	0.0006408	8.62e-06	-8.7289	4.14208
ANTXR1	1.53331	0.0092045	0.000879	4.79935	-0.601988
RIIAD1	-1.53304	0.0002742	5.05e-07	-12.1261	6.91282
SV2A	1.53294	0.218677	0.0961	1.85029	-5.30683
PTER	1.53251	0.0554531	0.0122	3.09793	-3.30105
AKAP9	1.53126	0.021453	0.00304	3.96656	-1.88346
ZSWIM2	-1.53124	0.024806	0.00378	-3.82781	-2.1055
GATA4	-1.53074	0.268287	0.132	-1.6501	-5.59491
SURF2	-1.53069	0.002257	9.71e-05	-6.47688	1.67584
SYT16	-1.53057	0.0105437	0.00106	-4.66912	-0.796077
JCHAIN	1.52991	0.213957	0.093	1.87101	-5.27611
TAF5	-1.52854	0.0027809	0.000139	-6.18324	1.30655
ZNF706	1.52781	0.0043085	0.000277	5.64096	0.592231
RGCC	-1.52778	0.0504269	0.0106	-3.18383	-3.15875
TRIM5	1.52769	0.0233309	0.00343	3.88924	-2.00692
HIVEP2	1.52757	0.0101381	0.001	4.70768	-0.738363
DEUP1	-1.52705	0.0336323	0.00587	-3.54962	-2.5566
FAM104A	-1.52614	0.0003306	1.66e-06	-10.5863	5.77331
IPO7	1.52566	0.0065745	0.000527	5.16353	-0.072354
CTTNBP2	1.52554	0.20736	0.0887	1.90034	-5.23237
STARD5	1.52451	0.0490615	0.0102	3.20896	-3.11716
MTOR	-1.52437	0.0011492	2.88e-05	-7.54447	2.92125
CCP110	-1.52422	0.0764086	0.0198	-2.80753	-3.78239
STIP1	-1.52369	0.0004858	5.1e-06	-9.28816	4.66674
HEATR9	-1.52363	0.0039231	0.00024	-5.75209	0.742101
DBF4	-1.52353	0.0314598	0.00533	-3.61011	-2.45791
TGM2	1.52335	0.210389	0.0905	1.88737	-5.25174
RUNDC3A	-1.52332	0.0332774	0.00578	-3.55948	-2.54049
HIST1H2AG	-1.52311	0.0207258	0.00289	-4.00024	-1.82989
CTPS2	1.52285	0.0053537	0.000387	5.39073	0.248114
GSTA1	-1.52256	0.446271	0.288	-1.12757	-6.24972
THEGL	-1.52134	0.0014163	4.28e-05	-7.1851	2.51841
CYP11A1	-1.52122	0.40177	0.245	-1.2394	-6.12379
HEXIM2	-1.52099	0.0045527	0.000301	-5.57911	0.508033
PRSS50	-1.5207	0.0032865	0.000182	-5.96878	1.02913
ATP8B4	1.52033	0.0219752	0.00316	3.94137	-1.92361
CCDC15	-1.52028	0.0542328	0.0118	-3.11762	-3.26841
DGAT1	-1.52024	0.0398331	0.00756	-3.39275	-2.81386
IL33	1.51966	0.108098	0.0334	2.49342	-4.29892
LYN	1.51926	0.0008291	1.44e-05	8.21236	3.62891
CDH13	1.51903	0.289796	0.148	1.57564	-5.69756
ZMYND19	-1.51843	0.0003817	2.64e-06	-10.0326	5.31916
HOXB8	1.51833	0.288622	0.147	1.5801	-5.69149
GLRX	1.51793	0.0025519	0.000118	6.31919	1.47903
ITGA5	1.51783	0.340451	0.19	1.41513	-5.90923
MORN2	-1.51745	0.0567747	0.0127	-3.07695	-3.33582
TAPBPL	1.51708	0.0432077	0.00846	3.32338	-2.92813
FAM171B	1.51707	0.0013603	3.9e-05	7.26845	2.61327
ALYREF	-1.51703	0.0026109	0.000123	-6.28126	1.43117
TGFB2	1.51686	0.123441	0.0407	2.37343	-4.49352
MIR221	1.51685	0.0998699	0.0295	2.5664	-4.17968
DEFB123	-1.51668	0.375216	0.221	-1.3114	-6.03822
NCAPD2	-1.51632	0.0022349	9.56e-05	-6.49031	1.69245
MFSD1	1.51624	0.0119866	0.00129	4.535	-0.998514
PAGE1	-1.51623	0.0027359	0.000135	-6.20653	1.33628
STAR	-1.51615	0.331573	0.182	-1.44314	-5.8733
SRPK1	-1.51565	0.001586	5.3e-05	-6.99528	2.29906
PTGER3	1.51533	0.187395	0.0763	1.99274	-5.09272
BLNK	1.51528	0.230913	0.104	1.79844	-5.38299
PLCL1	1.51509	0.136705	0.0474	2.28203	-4.64023
PLN	1.51449	0.266031	0.13	1.65878	-5.58276
LIFR	1.51419	0.0214211	0.00304	3.96832	-1.88065
MBD1	-1.51391	0.003317	0.000185	-5.95637	1.01289
DPT	1.51354	0.0154621	0.00189	4.27972	-1.39072
TEPP	-1.51328	0.0129867	0.00147	-4.44858	-1.13029
LOC100129924	-1.51221	0.0032596	0.000179	-5.98218	1.04666
MIR186	1.51193	0.0051578	0.000364	5.43697	0.312409
SYN3	-1.51132	0.000317	9.98e-07	-11.2202	6.26319
YBX3	-1.51028	0.0008093	1.36e-05	-8.26859	3.68617
RAB9B	1.5102	0.0071969	0.000603	5.06653	-0.211518
LRP8	-1.51017	0.295877	0.153	-1.55659	-5.72339
DHRS7	1.51011	0.0160385	0.00198	4.24595	-1.44325
MBNL1	1.50977	0.0082825	0.000749	4.91254	-0.435283
MUC1	-1.50946	0.0582048	0.0131	-3.05485	-3.37246
POLRMT	-1.50793	0.0108386	0.00111	-4.63963	-0.840376
XRRA1	-1.50737	0.002155	9.06e-05	-6.53492	1.74743
E2F7	-1.50726	0.0046882	0.000317	-5.53928	0.45352
FKBP14	1.50713	0.0054829	0.000402	5.3616	0.207458
DGKG	1.50697	0.102855	0.0308	2.54048	-4.22209
SMAD2	1.50688	0.0333737	0.0058	3.55713	-2.54433
IFI44	1.50668	0.0034405	0.000194	5.91708	0.961271
NT5C3B	-1.50632	0.0006909	1.03e-05	-8.5478	3.96539
MEIS2	1.506	0.067539	0.0164	2.91833	-3.59885
TRPS1	1.50583	0.0275713	0.00436	3.73651	-2.25273
SLC25A28	-1.5052	0.0010396	2.27e-05	-7.76713	3.16294
RGS7BP	1.50519	0.0073061	0.000617	5.05007	-0.235271
LINC00310	1.50519	0.0085219	0.000783	4.88066	-0.482044
BBOF1	-1.50458	0.0486124	0.0101	-3.21677	-3.10424
MTURN	1.50411	0.204969	0.0872	1.9109	-5.21654
SLCO1B7	-1.50337	0.0166328	0.0021	-4.21006	-1.49924
DUOXA1	1.50317	0.20679	0.0883	1.90308	-5.22827
KEL	-1.50288	0.315772	0.169	-1.4917	-5.80998
ENPP1	1.50268	0.0390979	0.00734	3.41117	-2.78356
RANBP1	-1.50165	0.0004548	4.22e-06	-9.49821	4.85596
IQGAP1	1.50053	0.0320845	0.00548	3.59324	-2.4854
HSF1	-1.49935	0.0069663	0.000574	-5.10165	-0.160971
USP9Y	1.49929	0.0042986	0.000276	5.6447	0.597311
NEGR1	1.49922	0.0008572	1.53e-05	8.14985	3.56484
RNF182	-1.49888	0.0027244	0.000133	-6.2158	1.34809
PUS7L	1.49834	0.0301623	0.005	3.65045	-2.39226
OR6B1	-1.49833	0.0329374	0.00569	-3.56948	-2.52417
SLC27A6	-1.49803	0.0870707	0.0241	-2.68859	-3.97886
GDF9	-1.49791	0.0020451	8.37e-05	-6.60162	1.82911
ZCCHC13	-1.49776	0.0107239	0.00109	-4.65186	-0.821993
EPGN	1.49565	0.266597	0.131	1.6567	-5.58568
CDC14A	-1.49565	0.008745	0.000813	-4.85467	-0.520279
SPIN4	1.49459	0.0027259	0.000134	6.21264	1.34406
KDELC2	1.49443	0.0227208	0.00331	3.91164	-1.97109
MS4A4A	1.4929	0.017408	0.00224	4.16702	-1.56662
BTN3A1	1.49273	0.002678	0.000129	6.24367	1.38353
TSPAN13	1.49254	0.232772	0.106	1.79027	-5.39489
PNPLA6	-1.49085	0.004138	0.00026	-5.6917	0.660879
ATP7A	1.49073	0.0076146	0.000661	5.00094	-0.306392
ARL4A	-1.4902	0.0020887	8.7e-05	-6.56895	1.78918
ARMCX4	1.49016	0.0065283	0.000521	5.17274	-0.05922
NEK10	-1.48948	0.137818	0.048	-2.27443	-4.65236
KLF8	1.48942	0.0048686	0.000335	5.49873	0.397772
PROM2	1.4887	0.236543	0.109	1.7739	-5.41867
MANBA	1.48762	0.0108912	0.00112	4.63248	-0.851125
FMO2	1.48761	0.120918	0.0395	2.39134	-4.4646
GLIPR1L2	-1.48709	0.0087642	0.000815	-4.85244	-0.523558
SEC61A2	-1.48707	0.0044907	0.000293	-5.60001	0.536558
SLC9C1	-1.48698	0.0082825	0.000751	-4.90999	-0.439017
GABRP	1.4869	0.302221	0.158	1.53439	-5.75326
TSHZ2	1.48676	0.0402345	0.00766	3.38401	-2.82823
TMEM163	-1.48649	0.120859	0.0395	-2.39197	-4.46359
PRKAR2A	-1.48639	0.0092334	0.000883	-4.79672	-0.605874
ST14	1.48623	0.309972	0.164	1.51006	-5.78571
ADTRP	-1.4859	0.251733	0.12	-1.71361	-5.50532
RNU4-1	-1.48551	0.111889	0.0351	-2.46229	-4.34959
C10orf90	-1.48513	0.0017001	6.02e-05	-6.88285	2.16693
SLC25A51P1	-1.48508	0.0015047	4.83e-05	-7.07714	2.39422
CCND1	1.48446	0.120249	0.0392	2.39628	-4.45662
SPAG4	-1.48321	0.0119717	0.00129	-4.5371	-0.99532
ELL	-1.48297	0.0063253	0.000499	-5.20317	-0.015897
ATP23	-1.48238	0.0020451	8.34e-05	-6.60451	1.83264
DTNA	1.48164	0.0030626	0.00016	6.07044	1.16146
NETO2	-1.48123	0.0977654	0.0286	-2.58563	-4.14816
OLFM4	1.48121	0.401717	0.245	1.23966	-6.12348
ARHGAP31	1.48112	0.0519578	0.0111	3.15582	-3.20512
EPS8	1.47889	0.0148512	0.00177	4.32155	-1.32584
SCARNA9	1.47823	0.0087723	0.000817	4.85066	-0.526184
DNAJB1	-1.47821	0.0042283	0.000269	-5.6657	0.625751
SDCBP	1.47812	0.0008427	1.5e-05	8.17162	3.5872
FANCC	-1.478	0.0006206	8.16e-06	-8.7861	4.19718
CPB1	-1.47794	0.0763218	0.0197	-2.80853	-3.78073
PARVA	1.47784	0.011317	0.00118	4.59335	-0.910132
DPYSL5	-1.47732	0.0091178	0.000866	-4.81031	-0.585754
RGS22	-1.47679	0.0275797	0.00437	-3.73584	-2.25382
NRK	1.47661	0.154469	0.057	2.17112	-4.81608
PDE7B	1.47608	0.0051184	0.000358	5.44773	0.327323
PKHD1	1.47593	0.335017	0.185	1.43123	-5.88864
CDH6	1.47581	0.132834	0.0454	2.30871	-4.59755
SLC7A4	-1.47527	0.157653	0.0589	-2.15107	-4.84758
SIX1	-1.47397	0.0014147	4.25e-05	-7.18958	2.52352
TUBB4B	-1.47395	0.0012439	3.28e-05	-7.4252	2.78932
TGFB3	1.47379	0.0913088	0.0258	2.64704	-4.04728
GPNMB	1.47378	0.0824416	0.0223	2.73558	-3.90133
MET	1.47357	0.180569	0.0723	2.02562	-5.04237
SH3BGRL	1.47256	0.0020757	8.57e-05	6.58154	1.80458
LAMP2	1.4722	0.0013005	3.62e-05	7.33404	2.68731
RNASE9	1.47196	0.350633	0.198	1.38499	-5.94738
TCL1A	-1.47179	0.0004744	4.82e-06	-9.35002	4.7229
SLITRK6	1.47139	0.0483744	0.00999	3.22101	-3.09722
OOSP2	-1.47126	0.314053	0.167	-1.4972	-5.80274
RNF133	-1.47071	0.0101612	0.00101	-4.70546	-0.741666
LINC00643	-1.47049	0.0009308	1.9e-05	-7.94062	3.3472
ARHGEF6	1.47046	0.0070359	0.000582	5.09213	-0.174656
TOE1	-1.47	0.0009591	1.98e-05	-7.89928	3.30362
SUCLG2	1.46859	0.0013756	4.01e-05	7.24232	2.58363
HMOX2	-1.46855	0.0013651	3.93e-05	-7.26053	2.6043
SORBS1	1.46843	0.150305	0.0546	2.19647	-4.77612
ACTN3	-1.46807	0.0116651	0.00124	-4.56368	-0.955014
SPATC1	-1.4667	0.0141508	0.00166	-4.36541	-1.25807
METTL21C	1.46632	0.251412	0.119	1.71476	-5.50368
CLDN7	1.46576	0.427714	0.269	1.17469	-6.19773
PHC3	1.4655	0.15961	0.0599	2.14015	-4.8647
CXorf23	1.46403	0.0974634	0.0284	2.58901	-4.14262
MAT1A	1.46385	0.419391	0.261	1.19532	-6.17447
KIAA1551	1.46359	0.0111092	0.00115	4.61177	-0.882325
MTTP	-1.46338	0.0221152	0.00319	-3.93594	-1.93227
IFI16	1.46287	0.0051803	0.000367	5.43063	0.303614
KCTD13	-1.46236	0.190376	0.0782	-1.9774	-5.11609
SYMPK	-1.46201	0.0047504	0.000323	-5.52678	0.436367
ZCCHC12	1.46183	0.238857	0.11	1.76373	-5.43339
SAYSD1	-1.46163	0.0007706	1.25e-05	-8.35115	3.76961
PBX4	-1.4608	0.00313	0.000167	-6.03814	1.11957
KITLG	1.46024	0.0269201	0.00423	3.75661	-2.22024
TPD52L1	1.4601	0.0438443	0.00864	3.31015	-2.94996
DTX3L	1.45994	0.0019232	7.51e-05	6.69355	1.94071
FARP2	-1.45975	0.0111645	0.00116	-4.60762	-0.888584
DOCK3	-1.45946	0.0011269	2.77e-05	-7.58261	2.96307
EDIL3	1.45939	0.35666	0.204	1.36683	-5.9701
SLC9A9	1.45914	0.0009963	2.11e-05	7.83823	3.23888
SPIRE1	-1.45898	0.0015126	4.9e-05	-7.06304	2.37789
FAM198B	1.45888	0.0004953	5.27e-06	9.25246	4.63417
C9	1.4584	0.2679	0.132	1.65184	-5.59247
AGRP	1.45826	0.155486	0.0577	2.16367	-4.82779
PLEK2	1.4582	0.116893	0.0375	2.42362	-4.41237
C3orf62	-1.45794	0.0020458	8.38e-05	-6.6005	1.82774
VWA3A	-1.45772	0.0003306	1.68e-06	-10.5712	5.76122
GPR156	-1.45749	0.0012882	3.53e-05	-7.35903	2.71537
STRBP	-1.45746	0.0487058	0.0101	-3.21497	-3.10721
DMD	1.45722	0.0274868	0.00434	3.73954	-2.24783
FBXL4	1.45653	0.0062469	0.000488	5.2192	0.006882
C19orf70	-1.45649	0.0238324	0.00356	-3.86613	-2.04396
RPL23AP32	1.45582	0.0073975	0.000631	5.03366	-0.258989
TTC12	-1.45578	0.0402678	0.00768	-3.38282	-2.83019
MIR31	1.45558	0.200384	0.0844	1.93069	-5.1868
RAB41	-1.45555	0.0013377	3.78e-05	-7.29481	2.64309
SETBP1	1.45539	0.0048686	0.000334	5.50013	0.399698
DYRK1B	-1.45486	0.027285	0.0043	-3.74614	-2.23716
IQCF2	-1.45438	0.010187	0.00101	-4.70329	-0.744922
PLD6	-1.45396	0.004256	0.000271	-5.65963	0.617532
HIST1H2AB	-1.45355	0.0005887	7.37e-06	-8.89385	4.30006
CPA1	-1.45284	0.197808	0.0829	-1.94189	-5.16991
DEFB134	1.45243	0.536236	0.38	0.92137	-6.45746
PGRMC1	1.45148	0.007542	0.000651	5.01199	-0.290362
MKI67	-1.4506	0.0010093	2.16e-05	-7.81772	3.21703
H3F3C	-1.45043	0.0003306	1.72e-06	-10.5401	5.7364
C11orf65	-1.4501	0.0198455	0.00272	-4.03994	-1.76692
TRY2P	-1.44973	0.0024569	0.000112	-6.36171	1.53244
PLK2	-1.4486	0.0433497	0.00849	-3.3207	-2.93255
UBN1	-1.44855	0.0004669	4.43e-06	-9.4437	4.80725
STRN4	-1.44797	0.0108651	0.00111	-4.63622	-0.845498
DNAJC3	1.44779	0.0446632	0.00889	3.29293	-2.97838
ALPL	-1.44759	0.0354199	0.00636	-3.49967	-2.63832
HOXA2	1.44728	0.146992	0.0528	2.21677	-4.74401
PPP1R7	-1.4463	0.0016295	5.63e-05	-6.94137	2.23591
LRRC17	1.44584	0.0015123	4.88e-05	7.06782	2.38342
TOP2B	1.44582	0.0132028	0.0015	4.43332	-1.15366
OPHN1	1.44542	0.0042986	0.000276	5.64376	0.596028
NQO1	1.44468	0.0233235	0.00343	3.89008	-2.00558
IGFL2	-1.4446	0.0016373	5.67e-05	-6.93567	2.22921
PINK1	-1.44421	0.0016201	5.56e-05	-6.95252	2.249
CHD9	1.44401	0.0357922	0.00645	3.49119	-2.65221
WDR34	-1.44328	0.0022425	9.6e-05	-6.48689	1.68822
FAM209A	-1.44313	0.0013377	3.79e-05	-7.29391	2.64207
WDR27	-1.44211	0.0017134	6.22e-05	-6.85572	2.1348
XPO5	-1.44199	0.0010622	2.37e-05	-7.7262	3.11895
CCT2	-1.44183	0.0017238	6.27e-05	-6.84761	2.12518
C1orf21	1.44154	0.0895179	0.0251	2.6644	-4.01871
IGSF6	1.44092	0.00231	0.000101	6.44662	1.63835
ITGB8	1.44084	0.0646984	0.0154	2.95785	-3.53333
KRT17P5	-1.44017	0.0087704	0.000817	-4.85104	-0.525629
MRPS15	-1.43987	0.0003817	2.61e-06	-10.0455	5.33008
DYNLRB2	-1.43924	0.0010622	2.37e-05	-7.72684	3.11964
ABCA9	1.43885	0.0124936	0.00137	4.49202	-1.06391
LAMA4	1.4387	0.0127788	0.00142	4.46865	-1.09959
RANBP9	-1.43833	0.0024917	0.000114	-6.34418	1.51045
PDE5A	1.43827	0.022974	0.00337	3.90172	-1.98696
ANP32E	1.43823	0.0125945	0.00139	4.4831	-1.07752
CHGA	-1.43801	0.0956505	0.0276	-2.60623	-4.11435
NLRP2	-1.43749	0.0028149	0.000142	-6.1643	1.28232
NPHP1	-1.43744	0.0043328	0.00028	-5.63453	0.583502
TMEM47	1.43741	0.0116989	0.00124	4.55933	-0.961604
ISG20L2	-1.43694	0.0026941	0.00013	-6.23564	1.37333
FAM170A	-1.43596	0.0003278	1.34e-06	-10.8492	5.98019
BTN3A3	1.43594	0.0185514	0.00245	4.10731	-1.66049
ZNF791	1.43592	0.0063608	0.000503	5.1975	-0.023954
SPATS2	-1.43583	0.0027065	0.000132	-6.22798	1.3636
TEC	1.43555	0.12045	0.0393	2.39495	-4.45877
FLJ30679	-1.43544	0.0005736	7e-06	-8.94711	4.35049
GDPD5	-1.43531	0.0212664	0.00301	-3.97406	-1.87152
PPIP5K2	1.43527	0.043031	0.0084	3.32732	-2.92163
TOX3	1.43492	0.366053	0.213	1.33791	-6.00589
SSR3	1.43452	0.0034405	0.000194	5.91714	0.961353
CPQ	1.43395	0.0116989	0.00125	4.559	-0.962095
CACNA1B	-1.43379	0.000663	9.33e-06	-8.64692	4.06253
TYSND1	-1.43376	0.0020451	8.37e-05	-6.60182	1.82936
NKAPL	-1.43375	0.0208219	0.00291	-3.99475	-1.8386
PLEKHO1	-1.43342	0.0119717	0.00129	-4.53748	-0.994752
PLSCR1	1.43333	0.0003306	1.63e-06	10.6059	5.78893
P2RY14	1.4333	0.0995732	0.0294	2.56918	-4.17512
STX12	1.43321	0.0136229	0.00157	4.40252	-1.20094
WIF1	1.43261	0.331197	0.181	1.44426	-5.87186
ATP8A1	1.43222	0.200077	0.0843	1.93191	-5.18497
TRAIP	-1.43201	0.0003877	2.77e-06	-9.97671	5.27193
TMEM167A	1.43177	0.0036086	0.000211	5.85115	0.874167
TDP1	-1.43122	0.0011602	2.93e-05	-7.5301	2.90545
PCID2	-1.43077	0.0014051	4.22e-05	-7.19759	2.53268
MRM3	-1.42814	0.0010847	2.51e-05	-7.67181	3.0602
MORC2	-1.42799	0.0014379	4.47e-05	-7.14605	2.47365
HLA-DQA1	1.4278	0.0014215	4.32e-05	7.17488	2.50671
KNTC1	-1.42768	0.0107242	0.00109	-4.65008	-0.82466
LOC100287290	-1.42737	0.0119191	0.00128	-4.54151	-0.988631
MTA1	-1.42536	0.0206807	0.00288	-4.00252	-1.82626
PARP6	-1.42426	0.0012525	3.35e-05	-7.4057	2.76758
SULT1C2	1.42289	0.27241	0.135	1.63682	-5.61341
SLC6A1	-1.42257	0.0097034	0.000946	-4.74846	-0.677536
CDO1	1.42238	0.0616319	0.0143	3.00267	-3.45899
DCAF1	-1.42183	0.0007706	1.25e-05	-8.35026	3.76871
ASAH1	1.42149	0.0045475	0.0003	5.58032	0.509684
SPATA31E1	-1.42146	0.0274168	0.00432	-3.74188	-2.24405
CNNM1	-1.42144	0.256888	0.123	-1.69371	-5.53358
MYT1L	-1.42039	0.0007503	1.21e-05	-8.38648	3.80509
GNG2	-1.42031	0.213896	0.0929	-1.87127	-5.27572
ZNF721	1.42026	0.110289	0.0344	2.47474	-4.32934
PPP1CB	1.41996	0.0127816	0.00142	4.46818	-1.10031
PAK3	1.41991	0.0043691	0.000283	5.62676	0.572959
DNAH7	-1.41934	0.0567445	0.0126	-3.07744	-3.33502
CENPT	-1.41903	0.0014578	4.58e-05	-7.12461	2.44901
XBP1	1.41831	0.0701167	0.0174	2.88387	-3.65596
RPUSD3	-1.41804	0.0016232	5.58e-05	-6.9501	2.24616
RAB25	1.41803	0.355225	0.202	1.37144	-5.96435
DYRK3	-1.41757	0.0004741	4.72e-06	-9.37256	4.74327
ASPM	-1.41752	0.0388175	0.00725	-3.41869	-2.7712
LUZP4	-1.41725	0.0018177	6.77e-05	-6.78233	2.0474
KDSR	1.41713	0.0034518	0.000195	5.91285	0.955704
DNAJB14	1.41681	0.012305	0.00134	4.50683	-1.04135
ZNF292	1.41661	0.0498183	0.0104	3.19512	-3.14006
DDX58	1.41635	0.0071352	0.000595	5.07661	-0.196991
FLVCR2	-1.41493	0.18276	0.0736	-2.01454	-5.05938
FAM207A	-1.41491	0.0015015	4.81e-05	-7.0808	2.39845
DHCR24	-1.4141	0.332279	0.182	-1.44045	-5.87678
SEL1L2	-1.4138	0.0031806	0.000171	-6.01737	1.09257
ZAK	1.41359	0.0105866	0.00107	4.66555	-0.801438
PCDHB14	1.41316	0.0041658	0.000262	5.68363	0.649994
LRRIQ3	-1.41311	0.0127507	0.00142	-4.47181	-1.09476
STEAP4	1.41222	0.196209	0.0818	1.9501	-5.1575
NNAT	-1.41179	0.0059124	0.000447	-5.28351	0.097831
MEDAG	1.41117	0.0163073	0.00203	4.2306	-1.46717
TEX19	-1.41088	0.0061623	0.000476	-5.23735	0.032605
NIN	1.41068	0.0390506	0.00732	3.4127	-2.78105
COL4A5	1.41067	0.0148694	0.00178	4.32011	-1.32807
PNRC2	1.41041	0.001299	3.61e-05	7.33703	2.69068
PROSER3	-1.41008	0.0129628	0.00146	-4.45092	-1.1267
ABCC11	-1.40992	0.0012741	3.46e-05	-7.3773	2.73584
SVIL	1.4099	0.0307656	0.00515	3.63117	-2.42362
FERMT2	1.40947	0.037341	0.00686	3.45255	-2.71558
[truncated: 17,035 more rows]

## Sheet: E-TABM-234
Gene.symbol	logFC	adj.P.Val	P.Value	t	B
C1orf87	-3.59587	1.1e-12	5.28e-17	-33.7263	28.8893
LINC02366	-4.2831	7.82e-12	1.24e-15	-27.9171	25.9958
LOC105375206	-3.33014	7.82e-12	1.25e-15	-27.9073	25.9903
FSCB	-3.96688	7.82e-12	1.5e-15	-27.5996	25.8171
LINC02727	-3.96968	8.4e-12	2.76e-15	-26.6069	25.2423
ACTL10	-3.45409	8.4e-12	2.83e-15	-26.5654	25.2177
VWA3B	-4.85643	8.4e-12	3.1e-15	-26.4178	25.13
RAB27B	-3.54241	8.4e-12	3.22e-15	-26.3578	25.0941
IQCF6	-3.70562	1.09e-11	5.01e-15	-25.6666	24.6744
TSSK4	-4.13399	1.09e-11	5.21e-15	-25.6067	24.6375
SRD5A3-AS1	-3.85944	1.1e-11	6.23e-15	-25.3313	24.4662
LOC102723657	-4.00112	1.1e-11	6.35e-15	-25.3013	24.4474
FER1L5	-2.97477	1.43e-11	9.48e-15	-24.6973	24.0638
TMEM270	-4.43032	1.43e-11	9.81e-15	-24.6469	24.0313
CPA5	-2.98466	1.43e-11	1.03e-14	-24.5711	23.9823
PEX5L-AS2	-4.92587	1.59e-11	1.35e-14	-24.1745	23.7231
AKR1C2	1.5341	1.59e-11	1.36e-14	24.1656	23.7173
EMX2	2.14315	1.59e-11	1.42e-14	24.103	23.6759
TBC1D21	-4.28074	1.59e-11	1.44e-14	-24.0765	23.6583
RNF168	-4.04989	1.74e-11	1.75e-14	-23.7978	23.4725
LINC02109	-3.96364	1.74e-11	1.78e-14	-23.7756	23.4576
GGN	-4.62615	1.74e-11	1.88e-14	-23.6939	23.4026
LINC01917	-4.06587	1.74e-11	1.97e-14	-23.6316	23.3605
BPI	-3.85689	1.74e-11	2.11e-14	-23.5335	23.2941
CAMK4	-3.64677	1.74e-11	2.11e-14	-23.5328	23.2936
TMCO5B	-3.94942	1.74e-11	2.25e-14	-23.4378	23.2289
UBE2DNL	-3.77377	1.74e-11	2.25e-14	-23.4368	23.2282
TMEM239	-3.76959	1.81e-11	2.43e-14	-23.3284	23.154
ZMYND15	-2.42609	1.96e-11	2.75e-14	-23.1578	23.0365
RNF151	-3.96552	1.96e-11	2.89e-14	-23.0866	22.9872
THEG	-2.68878	1.96e-11	2.92e-14	-23.0727	22.9775
SPATA3-AS1	-3.18708	2.05e-11	3.15e-14	-22.9645	22.9022
C16orf78	-5.62851	2.2e-11	3.48e-14	-22.8267	22.8057
TTLL2	-4.16811	2.22e-11	3.62e-14	-22.7709	22.7664
GTF3C2-AS1	-4.43117	2.38e-11	3.99e-14	-22.6373	22.672
LINC00347	-3.49726	2.48e-11	4.28e-14	-22.5407	22.6034
TSSK6	-4.03902	2.57e-11	4.55e-14	-22.4577	22.5442
CCDC63	-3.29087	2.71e-11	4.94e-14	-22.3476	22.4652
TTBK2	-3.13106	2.77e-11	5.18e-14	-22.2833	22.4189
SNX21	2.38215	2.83e-11	5.42e-14	22.2202	22.3733
LINC00844	3.07964	2.84e-11	5.64e-14	22.1668	22.3347
IGLL1	-3.17014	2.84e-11	5.75e-14	-22.1421	22.3168
CXorf65	-4.74834	2.84e-11	5.85e-14	-22.1174	22.2988
FAM172A	1.33524	2.91e-11	6.15e-14	22.0509	22.2504
LNCARSR	-2.844	3.14e-11	6.79e-14	-21.9185	22.1535
C20orf141	-2.96173	3.14e-11	6.93e-14	-21.891	22.1333
LOC100128993	-4.79061	3.14e-11	7.31e-14	-21.8206	22.0815
ODF3L1	-3.79102	3.14e-11	7.46e-14	-21.794	22.0619
DNAJB8	-5.10361	3.14e-11	7.67e-14	-21.7557	22.0335
C9orf131	-3.19406	3.14e-11	7.75e-14	-21.742	22.0234
TBC1D9	2.44225	3.14e-11	7.82e-14	21.7312	22.0154
LRRC3B	-4.28675	3.14e-11	7.83e-14	-21.7291	22.0138
PLAGL2	-3.1826	3.62e-11	9.39e-14	-21.4897	21.8354
PIR	2.29656	3.62e-11	9.43e-14	21.4851	21.8319
ZNRF4	-3.7066	3.62e-11	9.56e-14	-21.4669	21.8183
BRINP3-DT	-2.87768	3.63e-11	9.75e-14	-21.4403	21.7983
PROX1	-3.01203	3.73e-11	1.02e-13	-21.3841	21.756
SPATA3	-4.09428	3.77e-11	1.05e-13	-21.3447	21.7263
ADAM7-AS2	-4.6363	4.18e-11	1.18e-13	-21.1905	21.6094
BANF2	-4.65965	4.59e-11	1.36e-13	-21.0131	21.4738
GPR18	-4.96585	4.59e-11	1.36e-13	-21.0094	21.4709
AKR1C3	2.04253	4.59e-11	1.36e-13	21.0062	21.4685
C22orf42	-3.22137	4.81e-11	1.47e-13	-20.9122	21.3961
LINC02874	-3.94565	4.81e-11	1.48e-13	-20.9058	21.3912
SPEM1	-4.01126	4.95e-11	1.58e-13	-20.8168	21.3223
SWI5	-2.06478	4.95e-11	1.61e-13	-20.7946	21.3051
TEX49	-4.48502	4.95e-11	1.63e-13	-20.7803	21.2939
ATP5IF1	-1.87834	4.95e-11	1.67e-13	-20.7518	21.2718
EDNRB-AS1	-3.93463	4.95e-11	1.67e-13	-20.7511	21.2712
RSPH6A	-3.06195	4.95e-11	1.67e-13	-20.7488	21.2695
KATNB1	-1.80895	4.95e-11	1.69e-13	-20.7317	21.2561
SMIM22	-3.25947	4.95e-11	1.71e-13	-20.7204	21.2474
PRM3	-4.64689	4.96e-11	1.76e-13	-20.6833	21.2184
TEX43	-4.1399	4.96e-11	1.76e-13	-20.6824	21.2177
IRF2	1.66553	4.96e-11	1.81e-13	20.6478	21.1907
CFAP126	-3.61336	4.96e-11	1.81e-13	-20.6472	21.1902
FAM205A	-3.71942	5.29e-11	1.97e-13	-20.5428	21.1083
PRR30	-3.62212	5.29e-11	1.98e-13	-20.5343	21.1017
LINC02314	-3.83359	5.89e-11	2.23e-13	-20.3837	20.9827
FAM181A-AS1	-3.41064	5.99e-11	2.3e-13	-20.348	20.9544
CFAP43	-2.58344	6.41e-11	2.49e-13	-20.2492	20.8757
ARHGEF9	1.92625	6.43e-11	2.53e-13	20.2298	20.8602
SPATA31C2	-3.51323	6.59e-11	2.62e-13	-20.1833	20.823
VPS36	2.08416	6.61e-11	2.66e-13	20.1655	20.8087
KIRREL3-AS2	-3.25552	6.67e-11	2.73e-13	-20.1349	20.7842
MBD3L1	-4.28882	6.67e-11	2.75e-13	-20.125	20.7762
ADGB	-4.26152	6.83e-11	2.88e-13	-20.069	20.7312
DLG5	1.27408	6.83e-11	2.88e-13	20.0672	20.7297
TJP3	-2.8643	6.99e-11	2.98e-13	-20.0254	20.696
TEX53	-4.25703	7.12e-11	3.07e-13	-19.9899	20.6673
FAM166C	-2.78019	7.17e-11	3.14e-13	-19.9631	20.6456
SPIN4	2.40346	7.17e-11	3.16e-13	19.9539	20.6382
COX7A2P2	-1.67708	7.26e-11	3.24e-13	-19.9254	20.615
FTO	1.55925	7.3e-11	3.29e-13	19.9059	20.5992
AQP5	-3.06057	7.39e-11	3.36e-13	-19.8782	20.5767
LINC02189	-4.06892	7.4e-11	3.48e-13	-19.8374	20.5434
FAM229A	-2.43869	7.4e-11	3.48e-13	-19.8356	20.542
DUSP13	-3.53686	7.4e-11	3.51e-13	-19.8274	20.5352
TRIM42	-4.12514	7.4e-11	3.51e-13	-19.8259	20.534
ORC1	-1.31637	7.8e-11	3.74e-13	-19.7495	20.4716
NTRK3-AS1	-3.53642	7.92e-11	3.92e-13	-19.6934	20.4256
SORCS3-AS1	-3.88416	7.92e-11	3.94e-13	-19.688	20.4211
ZC2HC1B	-4.37216	7.92e-11	3.95e-13	-19.6846	20.4184
PHC2-AS1	-2.88444	7.92e-11	3.95e-13	-19.6837	20.4176
HEATR9	-3.2614	8.19e-11	4.14e-13	-19.6265	20.3705
CCDC182	-2.3712	8.19e-11	4.16e-13	-19.6203	20.3654
RFX2	-2.00058	8.2e-11	4.21e-13	-19.6055	20.3531
TEX35	-3.52521	8.2e-11	4.25e-13	-19.5963	20.3455
LINC01350	-4.2528	8.24e-11	4.3e-13	-19.5803	20.3324
ISLR	2.04329	8.37e-11	4.41e-13	19.5498	20.3071
C4orf17	-3.46149	8.5e-11	4.52e-13	-19.5212	20.2834
TBX18-AS1	-3.48112	8.57e-11	4.6e-13	-19.5002	20.266
ZNHIT2	-2.20054	8.98e-11	4.87e-13	-19.4332	20.2103
FAM221B	-4.18221	9.04e-11	4.94e-13	-19.4155	20.1955
URI1	-2.93769	9.07e-11	5.02e-13	-19.3965	20.1797
SLC38A2	1.60098	9.07e-11	5.04e-13	19.3905	20.1747
CBLL2	-3.45785	9.45e-11	5.3e-13	-19.3309	20.1248
GIT2	-2.7517	9.61e-11	5.44e-13	-19.3013	20.1
GSTCD	-3.19142	1.02e-10	5.8e-13	-19.2242	20.0352
KLK5	-4.01277	1.02e-10	5.89e-13	-19.2074	20.021
LINC03031	-3.03244	1.03e-10	5.95e-13	-19.1952	20.0108
KCNH7-AS1	-2.73266	1.04e-10	6.11e-13	-19.1643	19.9847
GOT1L1	-4.1389	1.06e-10	6.25e-13	-19.1361	19.9608
ABRA	-3.58516	1.08e-10	6.41e-13	-19.1078	19.9368
SPZ1	-5.67152	1.09e-10	6.53e-13	-19.0852	19.9176
LOC101927342	-3.92944	1.09e-10	6.56e-13	-19.0807	19.9138
ZFYVE26	1.72339	1.11e-10	6.78e-13	19.0412	19.8803
PP2D1	-4.18328	1.13e-10	6.97e-13	-19.0095	19.8533
NELFE	-1.73597	1.13e-10	6.99e-13	-19.0058	19.8502
ANKRD30BP3	-1.70703	1.14e-10	7.08e-13	-18.9908	19.8374
LINC01723	-3.27667	1.18e-10	7.41e-13	-18.9385	19.7927
NOSIP	-2.02983	1.19e-10	7.56e-13	-18.9149	19.7725
COX6B2	-2.48431	1.19e-10	7.61e-13	-18.9073	19.766
NCKAP5-AS1	-2.32836	1.19e-10	7.66e-13	-18.8993	19.7592
LINC01487	-4.51163	1.19e-10	7.71e-13	-18.8913	19.7523
SLC18B1	2.28608	1.21e-10	7.86e-13	18.869	19.7331
KLF17	-2.3048	1.22e-10	8.04e-13	-18.8425	19.7103
HEXB	1.93223	1.23e-10	8.34e-13	18.8004	19.6741
LINC02790	-4.22567	1.23e-10	8.36e-13	-18.7977	19.6718
SPAG4	-1.9531	1.23e-10	8.4e-13	-18.7923	19.6672
UGT3A1	-3.76013	1.23e-10	8.42e-13	-18.7891	19.6644
F11-AS1	-3.61382	1.23e-10	8.44e-13	-18.7872	19.6628
GUCA1A	-4.27922	1.23e-10	8.57e-13	-18.7695	19.6475
HMMR-AS1	-3.07905	1.23e-10	8.57e-13	-18.7689	19.647
IRGC	-4.1761	1.23e-10	8.57e-13	-18.7689	19.647
IBA57-DT	-3.0573	1.23e-10	8.61e-13	-18.7639	19.6426
ZNF689	-2.50814	1.24e-10	8.78e-13	-18.741	19.6229
OLFML1	2.09758	1.24e-10	8.8e-13	18.738	19.6203
TSKS	-3.65138	1.31e-10	9.34e-13	-18.6698	19.5613
C20orf144	-4.58737	1.31e-10	9.53e-13	-18.6469	19.5414
MALL	-2.7944	1.31e-10	9.53e-13	-18.6469	19.5413
TEKT2	-4.66533	1.31e-10	9.55e-13	-18.6443	19.539
LOC105371371	-2.81194	1.35e-10	9.92e-13	-18.6001	19.5006
LINC02148	-2.62234	1.37e-10	1.01e-12	-18.5749	19.4787
TUBA4A	-2.61045	1.37e-10	1.02e-12	-18.5718	19.4759
C5orf64-AS1	-2.36834	1.37e-10	1.03e-12	-18.5621	19.4674
ELOF1	-1.68415	1.38e-10	1.04e-12	-18.5495	19.4565
CNBD2	-3.00861	1.38e-10	1.04e-12	-18.5425	19.4503
PAPOLB	-3.85488	1.39e-10	1.06e-12	-18.5258	19.4358
TEX45	-2.4642	1.4e-10	1.07e-12	-18.5113	19.423
CTDSP2	1.35875	1.42e-10	1.1e-12	18.4871	19.4018
TEX44	-4.10105	1.42e-10	1.1e-12	-18.4786	19.3944
PROCA1	-4.40654	1.44e-10	1.13e-12	-18.4546	19.3734
FAM170A	-2.80808	1.44e-10	1.13e-12	-18.449	19.3685
PCSK4	-2.14146	1.46e-10	1.16e-12	-18.4266	19.3488
CTSO	2.15242	1.47e-10	1.17e-12	18.4083	19.3326
IZUMO1	-3.91273	1.47e-10	1.18e-12	-18.4038	19.3287
COMMD7	1.33647	1.48e-10	1.19e-12	18.3933	19.3194
EBF1	2.02571	1.49e-10	1.21e-12	18.3702	19.299
WDR36	1.28251	1.49e-10	1.22e-12	18.3652	19.2947
TRIM2	1.86292	1.49e-10	1.23e-12	18.3559	19.2865
ARHGAP35	-3.30966	1.49e-10	1.23e-12	-18.3533	19.2842
ARMCX1	1.9738	1.52e-10	1.27e-12	18.3163	19.2515
IGSF11-AS1	-5.45333	1.52e-10	1.27e-12	-18.3159	19.2511
SPEM2	-5.425	1.52e-10	1.29e-12	-18.3047	19.2412
LARP6	1.79373	1.52e-10	1.29e-12	18.3036	19.2402
MTX1	-1.62308	1.52e-10	1.29e-12	-18.3016	19.2385
MUC1	-2.16188	1.52e-10	1.3e-12	-18.2957	19.2332
SRRM5	-4.27854	1.52e-10	1.3e-12	-18.2925	19.2304
RMDN2	-2.16644	1.53e-10	1.32e-12	-18.2744	19.2144
PROS1	1.86081	1.56e-10	1.35e-12	18.2509	19.1935
LINC00479	-1.81263	1.57e-10	1.37e-12	-18.2369	19.181
PIERCE1	-2.63736	1.57e-10	1.38e-12	-18.2272	19.1724
C12orf56	-3.76966	1.57e-10	1.39e-12	-18.2195	19.1656
PLSCR2	-4.61107	1.57e-10	1.39e-12	-18.219	19.1652
AP4S1	-1.37018	1.58e-10	1.41e-12	-18.2056	19.1532
LINC02032	-3.91821	1.58e-10	1.42e-12	-18.1923	19.1414
SIRPG	-1.44654	1.58e-10	1.43e-12	-18.1893	19.1387
TAF10	-1.84095	1.59e-10	1.44e-12	-18.1797	19.1302
OPN5	-3.09699	1.6e-10	1.46e-12	-18.1625	19.1149
TRPT1	-1.16767	1.62e-10	1.48e-12	-18.145	19.0992
CFAP161	-2.18342	1.62e-10	1.49e-12	-18.1392	19.0941
LINC00635	-4.7029	1.63e-10	1.51e-12	-18.123	19.0795
DHRS7	1.91582	1.74e-10	1.62e-12	18.0459	19.0105
BHMT2	2.46109	1.74e-10	1.63e-12	18.041	19.0061
ZBED3	1.44178	1.75e-10	1.64e-12	18.0321	18.998
DPYSL2	1.55367	1.75e-10	1.66e-12	18.0183	18.9857
CAGE1	-3.38184	1.75e-10	1.67e-12	-18.0139	18.9817
METTL9	1.30403	1.75e-10	1.68e-12	18.0068	18.9753
MIR4307HG	-3.58582	1.75e-10	1.68e-12	-18.0041	18.9729
CHSY1	1.43688	1.76e-10	1.7e-12	17.993	18.9629
PDILT	-3.4951	1.76e-10	1.7e-12	-17.9914	18.9615
METTL22	-1.8896	1.77e-10	1.73e-12	-17.9758	18.9474
LOC105378146	-2.76095	1.78e-10	1.74e-12	-17.9689	18.9412
OR2H1	-1.7068	1.78e-10	1.75e-12	-17.9601	18.9332
IL13	-1.56015	1.78e-10	1.76e-12	-17.9561	18.9297
SPACA4	-3.57822	1.82e-10	1.8e-12	-17.9267	18.903
CCNG1	1.75399	1.83e-10	1.82e-12	17.916	18.8934
SPACDR	-3.12114	1.85e-10	1.86e-12	-17.8937	18.8732
OR7E156P	-3.54076	1.85e-10	1.87e-12	-17.8894	18.8693
PARD6A	-2.17402	1.85e-10	1.88e-12	-17.8826	18.8631
MEA1	-2.26316	1.85e-10	1.89e-12	-17.8775	18.8586
CIB4	-4.02357	1.85e-10	1.89e-12	-17.8756	18.8568
TUBG1	-2.28672	1.89e-10	1.94e-12	-17.8445	18.8286
ALDH1A3	2.10659	1.9e-10	1.95e-12	17.8382	18.8228
DERL2	-1.16892	1.9e-10	1.97e-12	-17.8284	18.814
PRRX2-AS1	-2.96514	1.91e-10	2e-12	-17.8134	18.8003
SUN3	-4.36491	1.91e-10	2e-12	-17.8131	18.8
TMEM190	-3.37609	1.93e-10	2.03e-12	-17.7968	18.7852
LINC00901	-3.77259	1.93e-10	2.04e-12	-17.7912	18.7801
MAK	-3.84976	1.93e-10	2.05e-12	-17.7865	18.7759
PSMD14-DT	-4.34104	1.94e-10	2.07e-12	-17.7759	18.7661
TM4SF18	1.56404	1.94e-10	2.08e-12	17.77	18.7608
PGAP4	1.85401	1.96e-10	2.1e-12	17.7584	18.7502
LINC02372	-3.50601	1.97e-10	2.13e-12	-17.7424	18.7356
SLC16A12-AS1	-3.64225	1.97e-10	2.13e-12	-17.7414	18.7347
LOC105376023	-3.56148	1.97e-10	2.14e-12	-17.7369	18.7306
HOATZ	-3.2167	1.97e-10	2.17e-12	-17.7253	18.7199
SNAI2	2.38479	1.97e-10	2.17e-12	17.7241	18.7189
ZDHHC3	-2.51186	1.98e-10	2.19e-12	-17.7138	18.7094
FAM186B	-3.54204	1.99e-10	2.2e-12	-17.7059	18.7022
HASPIN	-3.19764	2.02e-10	2.24e-12	-17.6862	18.6842
FAM114A1	1.66157	2.02e-10	2.26e-12	17.6764	18.6752
CSNK2B	-1.1584	2.02e-10	2.27e-12	-17.6744	18.6734
PIGV	-1.70393	2.07e-10	2.33e-12	-17.6461	18.6475
C2orf16	-3.68928	2.09e-10	2.38e-12	-17.6228	18.626
CDC40	1.5108	2.09e-10	2.39e-12	17.6172	18.6208
SLC9A9	1.37179	2.09e-10	2.39e-12	17.6159	18.6197
LOC105374989	-3.03781	2.09e-10	2.4e-12	-17.6149	18.6188
MARCHF10	-4.03922	2.09e-10	2.41e-12	-17.6082	18.6126
TMED4	-1.47826	2.09e-10	2.43e-12	-17.6007	18.6057
CATSPER2	-2.7647	2.09e-10	2.43e-12	-17.5997	18.6047
MYC	1.58596	2.11e-10	2.46e-12	17.5848	18.591
TTLL13	-3.14493	2.12e-10	2.48e-12	-17.5776	18.5844
TTC16	-3.18991	2.14e-10	2.52e-12	-17.5585	18.5668
NUP214	-2.00526	2.14e-10	2.52e-12	-17.5579	18.5663
GARIN1B	-4.86728	2.14e-10	2.54e-12	-17.5525	18.5613
KCNIP2-AS1	-2.58449	2.17e-10	2.58e-12	-17.5345	18.5446
MEPCE	-1.24068	2.2e-10	2.62e-12	-17.5166	18.5281
LOC105371508	-3.2109	2.24e-10	2.68e-12	-17.4914	18.5048
MROH2B	-3.39915	2.25e-10	2.7e-12	-17.4832	18.4971
RIN2	2.60185	2.25e-10	2.72e-12	17.4775	18.4918
LINC02604	-1.65282	2.28e-10	2.76e-12	-17.4603	18.476
ZNF829	-3.69146	2.33e-10	2.83e-12	-17.4324	18.45
MRPS15	-2.00351	2.33e-10	2.86e-12	-17.4208	18.4392
TSSK3	-3.01434	2.33e-10	2.88e-12	-17.4156	18.4344
SAXO1	-4.69015	2.33e-10	2.89e-12	-17.4116	18.4306
ATRIP	-2.36901	2.33e-10	2.89e-12	-17.4099	18.4291
DRG1	-1.75457	2.33e-10	2.91e-12	-17.4055	18.425
FAM24A	-4.25571	2.33e-10	2.91e-12	-17.4042	18.4238
LOC100996671	-3.82062	2.36e-10	2.95e-12	-17.3883	18.409
VGLL3	2.25814	2.43e-10	3.06e-12	17.3512	18.3744
PGM1	1.43732	2.51e-10	3.18e-12	17.3095	18.3354
LINC02140	-4.16759	2.51e-10	3.19e-12	-17.3054	18.3315
IPO4	-2.52346	2.51e-10	3.2e-12	-17.3029	18.3292
CBY2	-2.67071	2.51e-10	3.2e-12	-17.3022	18.3286
LINC00895	-2.45848	2.52e-10	3.23e-12	-17.2923	18.3193
MAGI2-AS3	2.35563	2.54e-10	3.28e-12	17.2738	18.302
PSMF1	-1.66779	2.54e-10	3.3e-12	-17.2689	18.2973
LINC03011	-2.19255	2.54e-10	3.3e-12	-17.2674	18.2959
FLACC1	-2.83842	2.54e-10	3.3e-12	-17.2673	18.2959
WSB2	1.33091	2.58e-10	3.36e-12	17.2487	18.2784
PLK1	-2.68162	2.61e-10	3.42e-12	-17.2315	18.2623
TEX46	-5.12495	2.65e-10	3.48e-12	-17.2106	18.2426
CAT	1.75206	2.66e-10	3.5e-12	17.205	18.2373
SPPL2C	-2.61394	2.67e-10	3.53e-12	-17.1967	18.2295
LINC01233	-3.10267	2.67e-10	3.54e-12	-17.1922	18.2252
COX7A2	-1.50652	2.67e-10	3.56e-12	-17.1861	18.2195
COA8	-1.75811	2.73e-10	3.66e-12	-17.1572	18.1923
MAFB	1.97076	2.73e-10	3.67e-12	17.1563	18.1914
IFTAP	-2.25419	2.74e-10	3.7e-12	-17.1478	18.1833
SLC27A5	-1.85304	2.74e-10	3.7e-12	-17.1459	18.1816
LINC01553	-3.4117	2.74e-10	3.71e-12	-17.143	18.1788
HPGDS	2.68258	2.74e-10	3.73e-12	17.1366	18.1728
GK3P	-3.3182	2.75e-10	3.76e-12	-17.1295	18.1661
UBE2D3-AS1	-1.41458	2.77e-10	3.8e-12	-17.119	18.1562
FBXO24	-3.55448	2.77e-10	3.8e-12	-17.1167	18.154
CFAP45	-3.24226	2.77e-10	3.83e-12	-17.1095	18.1471
UBE2J1	1.1834	2.79e-10	3.86e-12	17.1016	18.1396
MYOZ2	1.97447	2.83e-10	3.94e-12	17.0806	18.1198
SSUH2	-3.60639	2.83e-10	3.96e-12	-17.0747	18.1142
ARHGAP1	1.36876	2.83e-10	3.97e-12	17.0721	18.1117
TP53TG5	-3.73528	2.83e-10	3.97e-12	-17.0706	18.1103
RANGRF	-2.08557	2.84e-10	4.01e-12	-17.0621	18.1022
LINC02241	-3.06407	2.84e-10	4.02e-12	-17.059	18.0993
KCNU1	-4.08788	2.89e-10	4.1e-12	-17.0377	18.0791
SMAD2	1.43954	2.9e-10	4.14e-12	17.0281	18.07
FMC1	-1.93431	2.9e-10	4.15e-12	-17.0251	18.067
LOC105375571	-2.38845	2.94e-10	4.21e-12	-17.0097	18.0524
BAZ2B-AS1	-2.02895	2.95e-10	4.24e-12	-17.0018	18.0449
SPAM1	-4.6717	2.96e-10	4.27e-12	-16.9942	18.0376
TMEM109	1.45845	2.99e-10	4.33e-12	16.9792	18.0233
JPT1	-1.89966	2.99e-10	4.35e-12	-16.9749	18.0193
RBAKDN	-2.66587	3.05e-10	4.45e-12	-16.9519	17.9973
LINC01664	-2.52983	3.05e-10	4.46e-12	-16.9491	17.9946
RASSF8	-3.60127	3.06e-10	4.5e-12	-16.94	17.9859
FAM205C	-3.9811	3.06e-10	4.51e-12	-16.936	17.9821
NSD2	-2.15028	3.06e-10	4.51e-12	-16.936	17.9821
RNF157-AS1	-4.09634	3.06e-10	4.55e-12	-16.9266	17.9731
MMEL1	-2.79353	3.06e-10	4.56e-12	-16.9241	17.9707
KIF2A	-1.62471	3.06e-10	4.57e-12	-16.924	17.9706
JUN	1.76171	3.16e-10	4.73e-12	16.8858	17.934
SEL1L2	-4.06166	3.16e-10	4.74e-12	-16.8846	17.9329
MAP3K5-AS1	-4.05155	3.2e-10	4.82e-12	-16.8674	17.9164
SAMD15	-2.58101	3.24e-10	4.89e-12	-16.851	17.9006
FAM13C	1.91832	3.25e-10	4.93e-12	16.8432	17.8931
LDHB	1.07111	3.25e-10	4.95e-12	16.84	17.8901
LINC01424	-3.65594	3.26e-10	4.97e-12	-16.8349	17.8852
C4orf36	-3.16952	3.32e-10	5.09e-12	-16.8103	17.8615
HSPA12A	2.12736	3.32e-10	5.09e-12	16.8095	17.8607
GPX8	1.75964	3.33e-10	5.12e-12	16.8032	17.8547
FCGR2B	1.73819	3.33e-10	5.14e-12	16.7987	17.8503
TCEAL4	1.26797	3.38e-10	5.24e-12	16.7799	17.8322
PRMT5-AS1	-2.64584	3.39e-10	5.26e-12	-16.7758	17.8282
APEX1	1.2128	3.41e-10	5.31e-12	16.7657	17.8185
CFH	2.13768	3.5e-10	5.47e-12	16.7338	17.7877
BACE1	1.99927	3.53e-10	5.53e-12	16.7239	17.778
ZNF8	-1.0447	3.54e-10	5.57e-12	-16.7161	17.7705
IFT57	-2.35505	3.6e-10	5.69e-12	-16.6945	17.7496
LINC00687	-2.95919	3.61e-10	5.71e-12	-16.6902	17.7454
HIPK3	-2.69047	3.61e-10	5.73e-12	-16.6871	17.7424
POU4F2	-2.25215	3.61e-10	5.76e-12	-16.6817	17.7371
ILRUN-AS1	-1.79053	3.61e-10	5.77e-12	-16.6798	17.7353
ZNF449	1.71385	3.66e-10	5.88e-12	16.6604	17.7165
ALOX5AP	1.83103	3.66e-10	5.89e-12	16.6582	17.7144
MS4A4A	2.37668	3.66e-10	5.89e-12	16.6581	17.7142
H1-9P	-2.09373	3.67e-10	5.93e-12	-16.6516	17.7079
ZBTB37	-1.88432	3.67e-10	5.94e-12	-16.6483	17.7047
CCDC168	-5.30687	3.68e-10	5.97e-12	-16.6432	17.6998
SMIM6	-3.32127	3.71e-10	6.05e-12	-16.6305	17.6874
ATP6V1F	-0.843786	3.78e-10	6.18e-12	-16.6073	17.6649
OMD	2.3991	3.8e-10	6.23e-12	16.5993	17.6571
PIK3R1	1.66471	3.86e-10	6.36e-12	16.579	17.6372
PAOX	-2.567	3.89e-10	6.43e-12	-16.5668	17.6253
POU5F2	-2.78364	3.89e-10	6.44e-12	-16.566	17.6245
MRPL47	-1.2932	3.89e-10	6.45e-12	-16.5636	17.6222
CCIN	-4.98332	3.89e-10	6.47e-12	-16.561	17.6197
SRI	1.71277	3.91e-10	6.53e-12	16.5515	17.6103
SLC9C2	-3.09634	3.91e-10	6.55e-12	-16.5486	17.6076
GPRASP1	2.40586	3.98e-10	6.71e-12	16.5228	17.5822
ARHGAP9	-3.1332	3.98e-10	6.72e-12	-16.5211	17.5806
MOBP	-3.56311	3.98e-10	6.74e-12	-16.5181	17.5777
FKBP9	1.38596	3.98e-10	6.76e-12	16.5153	17.5749
IFNGR1	1.25526	3.98e-10	6.77e-12	16.5137	17.5733
FAM126A	-1.72158	3.98e-10	6.79e-12	-16.5104	17.5701
MSRB2	1.49428	3.98e-10	6.8e-12	16.5095	17.5693
UGDH	1.94562	3.98e-10	6.81e-12	16.5078	17.5675
SLC25A2	-3.40408	4.05e-10	6.95e-12	-16.4863	17.5464
CIAPIN1	-1.62093	4.08e-10	7.02e-12	-16.4762	17.5366
IGDCC4	2.75511	4.11e-10	7.09e-12	16.4662	17.5267
ZNF280B	-3.0649	4.14e-10	7.19e-12	-16.4526	17.5134
TSSK1B	-3.0671	4.14e-10	7.21e-12	-16.4498	17.5106
KCNJ14	-1.54695	4.14e-10	7.21e-12	-16.4496	17.5104
LINC02853	-3.96129	4.16e-10	7.26e-12	-16.4422	17.5032
DNM3OS	2.99173	4.2e-10	7.36e-12	16.428	17.4892
PSMC2	1.53503	4.2e-10	7.37e-12	16.426	17.4873
CTAGE1	-3.51954	4.21e-10	7.41e-12	-16.4205	17.4818
CCDC60	-2.36588	4.33e-10	7.65e-12	-16.3891	17.4508
ST6GALNAC2	-3.72407	4.41e-10	7.83e-12	-16.3652	17.4272
KATNAL2	-2.71711	4.41e-10	7.83e-12	-16.365	17.4271
TRIML1	-3.31365	4.42e-10	7.86e-12	-16.3608	17.4228
SH3RF2	-4.45501	4.48e-10	8.01e-12	-16.3419	17.4041
DNAJC5G	-2.70609	4.48e-10	8.02e-12	-16.3406	17.4029
CAPSL	-3.80449	4.57e-10	8.19e-12	-16.319	17.3815
PCYT2	-3.68304	4.57e-10	8.25e-12	-16.3113	17.3738
LINC00917	-4.82705	4.57e-10	8.25e-12	-16.3111	17.3736
FKTN	1.35491	4.57e-10	8.26e-12	16.3106	17.3732
HEXIM2	-1.80637	4.57e-10	8.28e-12	-16.3079	17.3705
HDAC11	-1.62852	4.57e-10	8.33e-12	-16.3017	17.3644
MIR29B2CHG	1.82424	4.57e-10	8.34e-12	16.3009	17.3635
LDB2	2.24178	4.57e-10	8.4e-12	16.293	17.3558
ZNF35	-1.9188	4.57e-10	8.44e-12	-16.2889	17.3516
ZMYM4	-1.5491	4.57e-10	8.46e-12	-16.2856	17.3484
IGIP	1.27408	4.57e-10	8.48e-12	16.2837	17.3464
TXNDC2	-4.79183	4.57e-10	8.51e-12	-16.2795	17.3423
LOC100506929	-5.03459	4.57e-10	8.51e-12	-16.2795	17.3423
CYP4F30P	-2.89629	4.57e-10	8.52e-12	-16.2792	17.342
SPAG8	-2.30482	4.57e-10	8.55e-12	-16.2753	17.3381
PLSCR4	1.44704	4.57e-10	8.56e-12	16.2744	17.3372
ZKSCAN4	-1.8747	4.57e-10	8.59e-12	-16.2699	17.3328
C10orf62	-4.49111	4.57e-10	8.6e-12	-16.2696	17.3324
SLC35F3-AS1	-3.20977	4.57e-10	8.6e-12	-16.2695	17.3323
GTF2IP20	-1.78793	4.59e-10	8.68e-12	-16.2603	17.3232
C4orf45	-4.39807	4.59e-10	8.69e-12	-16.2583	17.3212
SLC20A1-DT	-2.76796	4.59e-10	8.7e-12	-16.2579	17.3209
UVRAG-DT	-3.53134	4.59e-10	8.72e-12	-16.2553	17.3183
RAB8B	-2.97156	4.6e-10	8.75e-12	-16.2515	17.3145
FUCA2	1.63956	4.68e-10	8.92e-12	16.2316	17.2947
TLE3	-2.22875	4.71e-10	9.01e-12	-16.2219	17.285
CCDC105	-2.8667	4.71e-10	9.03e-12	-16.22	17.2831
STK3	1.37268	4.73e-10	9.1e-12	16.2116	17.2747
REEP3	1.73418	4.73e-10	9.12e-12	16.2093	17.2725
STPG3	-2.44766	4.73e-10	9.14e-12	-16.2069	17.2701
F8	1.76329	4.74e-10	9.18e-12	16.2025	17.2657
MID1	1.73547	4.75e-10	9.22e-12	16.199	17.2621
PAF1	-1.09764	4.75e-10	9.25e-12	-16.195	17.2582
CTAGE9	-2.03157	4.84e-10	9.44e-12	-16.1749	17.238
LONRF2	1.86741	4.84e-10	9.46e-12	16.1726	17.2358
SLC6A2	-2.52034	4.84e-10	9.49e-12	-16.1689	17.2321
SPATA12	-5.06942	4.91e-10	9.66e-12	-16.1516	17.2147
CAPN3	-2.20513	4.91e-10	9.68e-12	-16.1499	17.2131
GPX4	-2.64582	4.92e-10	9.73e-12	-16.1444	17.2076
ALLC	-2.39991	4.93e-10	9.77e-12	-16.1402	17.2034
DAB1-AS1	-4.07663	4.93e-10	9.81e-12	-16.1364	17.1995
LYL1	-2.26043	4.93e-10	9.83e-12	-16.1343	17.1975
RNF150	1.82276	4.93e-10	9.84e-12	16.133	17.1961
COX5A	-1.17521	4.94e-10	9.92e-12	-16.1252	17.1883
LINC01227	-3.69101	4.94e-10	9.93e-12	-16.1233	17.1864
GEMIN6	-1.49021	4.94e-10	9.94e-12	-16.1228	17.1859
TEX2	-1.85988	4.94e-10	9.95e-12	-16.1219	17.185
SFT2D2	-2.16912	4.94e-10	9.98e-12	-16.1186	17.1817
TDRD6-AS1	-2.28786	4.94e-10	9.99e-12	-16.1174	17.1805
CTSK	1.75629	4.94e-10	1e-11	16.1147	17.1778
GPS2	-1.65963	4.94e-10	1e-11	-16.1125	17.1756
POLE	-1.6554	5.02e-10	1.02e-11	-16.093	17.156
SETBP1	1.91031	5.04e-10	1.03e-11	16.087	17.15
GNE	1.43272	5.05e-10	1.04e-11	16.0778	17.1407
MROH7	-3.42141	5.05e-10	1.04e-11	-16.0756	17.1386
BRWD1-AS2	-4.06881	5.05e-10	1.04e-11	-16.0751	17.1381
ANKAR	-2.84822	5.05e-10	1.04e-11	-16.0743	17.1372
IQGAP1	1.48103	5.05e-10	1.05e-11	16.0718	17.1347
UBE2U	-5.13081	5.05e-10	1.05e-11	-16.0715	17.1344
SCCPDH	-2.18721	5.06e-10	1.05e-11	-16.0664	17.1293
NR2C2	-2.60067	5.11e-10	1.06e-11	-16.0545	17.1173
ARMCX3	1.87567	5.22e-10	1.09e-11	16.0314	17.0941
FAM181A	-2.66692	5.27e-10	1.1e-11	-16.0167	17.0792
C3orf22	-3.26429	5.27e-10	1.11e-11	-16.0161	17.0786
ODF4	-3.20268	5.27e-10	1.11e-11	-16.0152	17.0777
ZSWIM2	-2.97501	5.34e-10	1.12e-11	-16	17.0623
GARIN1A	-4.32124	5.39e-10	1.14e-11	-15.9886	17.0508
LINC01095	-3.77598	5.39e-10	1.14e-11	-15.9825	17.0447
GARIN6	-4.66651	5.39e-10	1.14e-11	-15.9823	17.0445
LINC00879	-1.89882	5.41e-10	1.15e-11	-15.9765	17.0386
PPP3CC	-1.9734	5.46e-10	1.17e-11	-15.9602	17.0221
MAP3K19	-5.12073	5.46e-10	1.17e-11	-15.9593	17.0211
PHACTR2-AS1	-3.79693	5.46e-10	1.17e-11	-15.9589	17.0207
RAD51D	-1.88007	5.46e-10	1.17e-11	-15.9588	17.0207
LIAS	-1.67639	5.46e-10	1.17e-11	-15.9571	17.0189
AMOTL2	1.60948	5.46e-10	1.18e-11	15.9516	17.0134
SENP2	-2.2297	5.46e-10	1.18e-11	-15.9515	17.0133
PARP11-AS1	-3.23829	5.51e-10	1.19e-11	-15.9418	17.0034
NPY5R	-2.71621	5.51e-10	1.19e-11	-15.9382	16.9998
GOT1	-1.34327	5.51e-10	1.2e-11	-15.9366	16.9981
POMT1	-1.72865	5.52e-10	1.2e-11	-15.933	16.9945
CDKL2	-3.06674	5.57e-10	1.22e-11	-15.9184	16.9798
MRPL36	-1.05575	5.57e-10	1.22e-11	-15.9181	16.9794
POGLUT3	1.79578	5.57e-10	1.22e-11	15.915	16.9763
C1RL	2.35448	5.57e-10	1.22e-11	15.914	16.9752
UIMC1	-1.4519	5.6e-10	1.23e-11	-15.906	16.9672
MPC2	-1.45569	5.6e-10	1.23e-11	-15.9053	16.9664
LHFPL6	1.23754	5.64e-10	1.25e-11	15.8965	16.9575
KLHL11	-4.03146	5.66e-10	1.26e-11	-15.887	16.9478
PBDC1	1.632	5.66e-10	1.26e-11	15.8866	16.9474
DYNLT3	1.61039	5.66e-10	1.26e-11	15.8841	16.9448
LOC84214	-2.6496	5.66e-10	1.26e-11	-15.8825	16.9432
SLIT2-IT1	-5.21526	5.66e-10	1.27e-11	-15.88	16.9408
ASXL2	-2.55305	5.66e-10	1.27e-11	-15.8797	16.9404
ZFP36	1.1927	5.66e-10	1.27e-11	15.8774	16.9381
KIAA1191	1.3857	5.79e-10	1.3e-11	15.8519	16.912
BTN3A3	1.94147	5.79e-10	1.31e-11	15.8504	16.9105
ATP2A1-AS1	-1.81174	5.86e-10	1.32e-11	-15.837	16.8969
AP1G1	-1.58226	5.91e-10	1.34e-11	-15.8268	16.8865
TRIM38	1.70042	5.91e-10	1.34e-11	15.8247	16.8843
CCDC186	-3.27859	6.01e-10	1.37e-11	-15.8053	16.8646
DNALI1	-3.69487	6.01e-10	1.37e-11	-15.8033	16.8625
ADAM21	-3.78	6.04e-10	1.38e-11	-15.7943	16.8533
TUBB4B	-1.75889	6.04e-10	1.39e-11	-15.7912	16.8501
PRKACG	-2.06463	6.04e-10	1.39e-11	-15.7907	16.8496
SPECC1	-1.95119	6.04e-10	1.39e-11	-15.7891	16.848
UBE2N	-2.50181	6.05e-10	1.39e-11	-15.7851	16.8439
ANOS1	1.89662	6.05e-10	1.39e-11	15.7847	16.8434
TEX36	-3.6661	6.15e-10	1.42e-11	-15.7652	16.8236
ARHGEF6	2.10707	6.18e-10	1.43e-11	15.7585	16.8167
TFDP2	-2.19782	6.19e-10	1.44e-11	-15.7531	16.8112
YBX1	-1.91156	6.19e-10	1.44e-11	-15.7498	16.8078
PSME4	-1.60821	6.19e-10	1.44e-11	-15.7497	16.8077
SAMD9L	2.51447	6.19e-10	1.45e-11	15.7493	16.8072
UBE2E2-DT	-3.33568	6.19e-10	1.45e-11	-15.7473	16.8052
DESI1	-3.15493	6.3e-10	1.48e-11	-15.7284	16.7857
CTBS	1.91464	6.33e-10	1.49e-11	15.7214	16.7786
RPL10A	0.984527	6.33e-10	1.49e-11	15.7171	16.7742
GARIN5A	-4.14569	6.33e-10	1.49e-11	-15.7171	16.7742
A2M-AS1	1.78631	6.34e-10	1.5e-11	15.713	16.7699
CFAP119	-2.55345	6.34e-10	1.5e-11	-15.7114	16.7683
CASC16	-2.93239	6.36e-10	1.51e-11	-15.7063	16.7631
ADAM29	-4.79791	6.36e-10	1.51e-11	-15.7052	16.762
GLO1	1.60943	6.37e-10	1.52e-11	15.6995	16.7561
C19orf12	1.39272	6.37e-10	1.52e-11	15.6987	16.7553
TBATA	-2.62752	6.38e-10	1.53e-11	-15.6918	16.7482
FNDC8	-4.97884	6.38e-10	1.53e-11	-15.69	16.7464
SUN5	-2.88726	6.38e-10	1.54e-11	-15.6895	16.7458
ZCCHC24	1.59747	6.38e-10	1.54e-11	15.6886	16.7449
METTL23	-1.23777	6.38e-10	1.54e-11	-15.6883	16.7446
TROAP	-1.82038	6.38e-10	1.54e-11	-15.6863	16.7425
SPACA9	-4.16765	6.4e-10	1.55e-11	-15.6813	16.7373
BPY2	-2.63953	6.41e-10	1.55e-11	-15.6772	16.7332
PAQR3	-4.41229	6.42e-10	1.56e-11	-15.6731	16.729
RREB1	1.03278	6.49e-10	1.58e-11	15.6605	16.716
ALDH2	1.2433	6.51e-10	1.59e-11	15.655	16.7103
SHARPIN	-1.19469	6.51e-10	1.59e-11	-15.6545	16.7098
COPZ1	0.997742	6.53e-10	1.6e-11	15.6486	16.7036
RBM47	1.4507	6.53e-10	1.6e-11	15.6479	16.703
IGF1	2.10645	6.53e-10	1.61e-11	15.6458	16.7007
JARID2-AS1	-4.38628	6.53e-10	1.61e-11	-15.6417	16.6966
PSMG1	-2.68909	6.53e-10	1.61e-11	-15.6417	16.6965
IZUMO4	-3.323	6.53e-10	1.62e-11	-15.6399	16.6946
LOC100240728	-2.05782	6.59e-10	1.63e-11	-15.6281	16.6825
LINC00158	-3.93002	6.59e-10	1.64e-11	-15.6259	16.6802
TMEM191A	-4.28588	6.59e-10	1.64e-11	-15.625	16.6793
CEP83-DT	-3.02087	6.61e-10	1.65e-11	-15.6206	16.6748
LINC00933	-3.10458	6.62e-10	1.65e-11	-15.6174	16.6715
LOC105375839	-2.93112	6.62e-10	1.66e-11	-15.615	16.6689
C2orf88	-3.99441	6.66e-10	1.67e-11	-15.6067	16.6604
ANKRD55	-4.11486	6.68e-10	1.68e-11	-15.6031	16.6567
AURKAIP1	-1.44421	6.73e-10	1.7e-11	-15.5894	16.6425
TST	1.46205	6.73e-10	1.7e-11	15.5893	16.6424
WDR31	-1.51197	6.73e-10	1.7e-11	-15.588	16.6411
GOLGA8IP	-1.92918	6.73e-10	1.7e-11	-15.5878	16.6408
TSHZ1	1.87155	6.76e-10	1.72e-11	15.5805	16.6332
ADIG	-2.56515	6.76e-10	1.72e-11	-15.5784	16.6311
MTTP	-2.52363	6.76e-10	1.72e-11	-15.5781	16.6308
HEBP1	1.50463	6.76e-10	1.72e-11	15.5757	16.6283
LINC01000	-2.39689	6.76e-10	1.73e-11	-15.5719	16.6244
SEPTIN7P11	-4.41095	6.76e-10	1.73e-11	-15.5711	16.6236
FAM220A	-2.39796	6.76e-10	1.73e-11	-15.5703	16.6227
C11orf97	-3.47332	6.76e-10	1.74e-11	-15.5692	16.6215
DNAJB1	-1.71341	6.79e-10	1.75e-11	-15.5623	16.6144
FAM229B	-3.13513	6.81e-10	1.76e-11	-15.5579	16.6098
SDE2	-3.53483	6.88e-10	1.78e-11	-15.5461	16.5976
TEX29	-4.25999	6.93e-10	1.8e-11	-15.5362	16.5873
NUP58	1.14154	6.93e-10	1.8e-11	15.5352	16.5862
SMPD2	-2.75431	6.93e-10	1.8e-11	-15.5328	16.5838
TSGA13	-2.94096	7.08e-10	1.84e-11	-15.5101	16.5602
BUD31	-1.09117	7.08e-10	1.85e-11	-15.5089	16.559
GTPBP10	-1.92578	7.1e-10	1.85e-11	-15.5048	16.5547
CFL2	1.21978	7.12e-10	1.86e-11	15.4994	16.5491
GBE1	1.53401	7.17e-10	1.88e-11	15.4917	16.541
TGIF2LY	-3.13089	7.17e-10	1.88e-11	-15.4895	16.5388
DCAF7	-1.63815	7.18e-10	1.89e-11	-15.4871	16.5362
GDPD1	-2.39393	7.18e-10	1.89e-11	-15.4845	16.5336
NMBR	-1.18903	7.22e-10	1.91e-11	-15.4774	16.5261
ZNF222	-1.83304	7.29e-10	1.93e-11	-15.4669	16.5152
TUSC7	-2.31516	7.34e-10	1.95e-11	-15.4579	16.5058
GGTA1	2.05566	7.35e-10	1.96e-11	15.4532	16.501
SP100	2.25384	7.35e-10	1.96e-11	15.4528	16.5005
LINC02180	-3.17726	7.37e-10	1.97e-11	-15.4475	16.4949
FANCD2OS	-3.77416	7.37e-10	1.97e-11	-15.4445	16.4918
RYR1	-1.18025	7.37e-10	1.97e-11	-15.4444	16.4917
NR1H3	-2.5151	7.37e-10	1.98e-11	-15.4428	16.49
ZFAS1	1.35947	7.37e-10	1.98e-11	15.4409	16.488
EQTN	-3.70964	7.37e-10	1.98e-11	-15.4402	16.4874
LOC105374629	-3.3269	7.42e-10	2e-11	-15.4324	16.4792
LOC101930028	-2.28679	7.47e-10	2.02e-11	-15.4235	16.4699
LAMB2	1.59092	7.49e-10	2.03e-11	15.4191	16.4653
MAPRE3	-3.97442	7.59e-10	2.06e-11	-15.4035	16.449
ZNF597	-1.77793	7.59e-10	2.06e-11	-15.4035	16.449
FAM83F	-2.24175	7.59e-10	2.06e-11	-15.4007	16.446
C10orf55	-2.87345	7.63e-10	2.08e-11	-15.3939	16.4389
LOC101928487	-3.14212	7.64e-10	2.08e-11	-15.3917	16.4366
OSER1	-2.37887	7.65e-10	2.1e-11	-15.3864	16.431
LINC01193	-3.22474	7.65e-10	2.1e-11	-15.3863	16.431
KATNA1	-1.50975	7.67e-10	2.1e-11	-15.383	16.4275
CHAF1B	-1.29036	7.68e-10	2.11e-11	-15.3788	16.4231
GTF2A2	-1.74809	7.68e-10	2.12e-11	-15.376	16.4201
LOC105375602	-3.82591	7.68e-10	2.12e-11	-15.3759	16.42
CCDC70	-5.01412	7.72e-10	2.13e-11	-15.3691	16.4129
CCDC126	-2.09842	7.78e-10	2.15e-11	-15.3604	16.4038
ORC2	-1.68466	7.81e-10	2.17e-11	-15.3515	16.3944
CFD	2.14772	7.81e-10	2.17e-11	15.3507	16.3936
DEF6	-2.20564	7.81e-10	2.17e-11	-15.3505	16.3934
IGSF10	-2.77863	7.81e-10	2.18e-11	-15.3483	16.3911
NFKBIB	-1.98248	7.81e-10	2.18e-11	-15.3481	16.3909
GLRX2	-3.24623	7.82e-10	2.19e-11	-15.3457	16.3883
KLHDC4	-1.95151	7.89e-10	2.21e-11	-15.3355	16.3776
PRKAR2B	1.54169	7.93e-10	2.22e-11	15.3292	16.371
ADAM18	-2.05944	8e-10	2.25e-11	-15.3192	16.3604
B3GNT5	-1.71756	8.01e-10	2.25e-11	-15.316	16.3571
IQCD	-3.52306	8.11e-10	2.29e-11	-15.3021	16.3424
LOC100421494	-3.88368	8.11e-10	2.29e-11	-15.3004	16.3407
CCNO	-2.41527	8.12e-10	2.3e-11	-15.2973	16.3374
LARGE-AS1	-2.6868	8.17e-10	2.32e-11	-15.29	16.3297
HPS1-AS1	-3.00781	8.18e-10	2.32e-11	-15.2877	16.3272
LINC00710	-5.02951	8.18e-10	2.32e-11	-15.2862	16.3257
PPM1J	-3.74001	8.25e-10	2.35e-11	-15.2754	16.3143
TMEM267	1.35302	8.25e-10	2.35e-11	15.2745	16.3134
NDUFA8	-1.03967	8.31e-10	2.38e-11	-15.2652	16.3035
LOC389765	-2.75041	8.33e-10	2.38e-11	-15.2624	16.3006
MAPK14	1.05563	8.33e-10	2.39e-11	15.2608	16.2988
ADAM6	-2.89844	8.37e-10	2.41e-11	-15.2524	16.29
STAM2	-2.69105	8.37e-10	2.41e-11	-15.252	16.2896
LRRC37A3	-2.33269	8.38e-10	2.41e-11	-15.2499	16.2873
GOLGB1	1.5028	8.38e-10	2.42e-11	15.2485	16.2859
BRAP	-3.42154	8.46e-10	2.45e-11	-15.2351	16.2717
PPEF1	-3.33871	8.46e-10	2.45e-11	-15.235	16.2717
HIPK4	-1.29567	8.46e-10	2.45e-11	-15.2339	16.2704
CFAP107	-4.10159	8.46e-10	2.46e-11	-15.2328	16.2693
PFDN4	-2.32018	8.47e-10	2.47e-11	-15.2295	16.2658
CFAP95	-2.60689	8.54e-10	2.49e-11	-15.2203	16.2561
LINC00326	-3.77114	8.59e-10	2.51e-11	-15.2128	16.2481
RUSC2	-1.01129	8.59e-10	2.51e-11	-15.2111	16.2464
AZIN2	-2.17108	8.65e-10	2.53e-11	-15.2039	16.2387
GDF9	-1.96301	8.72e-10	2.56e-11	-15.1933	16.2275
TNKS2	0.890106	8.72e-10	2.56e-11	15.1919	16.226
ESRP2	-3.33573	8.72e-10	2.57e-11	-15.1909	16.2249
EFCAB6	-2.58251	8.72e-10	2.57e-11	-15.19	16.224
CCDC38	-5.21751	8.73e-10	2.58e-11	-15.1868	16.2205
MIR100HG	1.90713	8.89e-10	2.63e-11	15.1667	16.1993
LIPA	1.66117	8.89e-10	2.63e-11	15.1665	16.199
PABIR1	-1.04743	8.89e-10	2.64e-11	-15.1651	16.1975
CHD2	-1.92229	8.89e-10	2.64e-11	-15.163	16.1953
LOC285819	-2.62785	8.97e-10	2.67e-11	-15.1535	16.1852
HSPB9	-3.81139	9.01e-10	2.69e-11	-15.1464	16.1776
PRKACB	2.25925	9.01e-10	2.69e-11	15.1448	16.1759
PDZD11	1.24938	9.01e-10	2.71e-11	15.1407	16.1716
LETM2	-4.04542	9.01e-10	2.71e-11	-15.1406	16.1715
RPS4Y1	1.04211	9.01e-10	2.71e-11	15.1404	16.1713
TCEAL1	1.48421	9.01e-10	2.71e-11	15.1394	16.1702
ELMO3	-2.07421	9.1e-10	2.74e-11	-15.1289	16.159
SRPK1	-2.86897	9.19e-10	2.77e-11	-15.1179	16.1473
BDH2	1.76045	9.33e-10	2.82e-11	15.1011	16.1294
LOC100288123	-2.89491	9.33e-10	2.82e-11	-15.1003	16.1285
CASC23	-2.81054	9.35e-10	2.83e-11	-15.0973	16.1253
NADK2	-1.96506	9.37e-10	2.84e-11	-15.093	16.1208
ATP8B3	-0.897387	9.38e-10	2.85e-11	-15.0901	16.1177
ACOT9	1.5264	9.38e-10	2.86e-11	15.0897	16.1172
C8orf48	-1.7569	9.46e-10	2.89e-11	-15.0797	16.1066
MSN	1.48058	9.46e-10	2.89e-11	15.0764	16.1031
ACTR5	-1.46896	9.46e-10	2.9e-11	-15.0755	16.102
ATXN3L	-3.25621	9.46e-10	2.9e-11	-15.0752	16.1017
CD63	1.17448	9.47e-10	2.91e-11	15.0728	16.0992
RALY-AS1	-1.99359	9.55e-10	2.93e-11	-15.0637	16.0895
YBEY	-2.60347	9.58e-10	2.95e-11	-15.0581	16.0834
AGPS	-2.37218	9.58e-10	2.95e-11	-15.0577	16.083
SMC1B	-2.66249	9.62e-10	2.97e-11	-15.0515	16.0764
ACTRT2	-5.278	9.62e-10	2.97e-11	-15.0506	16.0755
PDE1A	-3.99502	9.66e-10	2.99e-11	-15.0448	16.0692
CDK19	-2.99172	9.76e-10	3.03e-11	-15.0341	16.0577
ACE2	1.34028	9.94e-10	3.09e-11	15.0147	16.037
PHYH	1.54497	1e-09	3.11e-11	15.0072	16.0289
C17orf80	-3.14148	1e-09	3.12e-11	-15.0055	16.0272
ABCC10	1.0812	1e-09	3.12e-11	15.0048	16.0263
FLI1	1.76874	1e-09	3.13e-11	15.0025	16.0239
NFIB	2.30244	1e-09	3.14e-11	14.9982	16.0192
LRRC37A8P	-1.80836	1.01e-09	3.18e-11	-14.9888	16.0092
MTCH2	-2.03601	1.02e-09	3.22e-11	-14.9753	15.9947
LECT2	-3.53405	1.02e-09	3.22e-11	-14.9753	15.9947
C1R	2.15147	1.03e-09	3.23e-11	14.973	15.9922
SOCS7	-4.6213	1.04e-09	3.27e-11	-14.9603	15.9786
CYB5R4	-2.45757	1.04e-09	3.28e-11	-14.9575	15.9756
TRIP12	-1.59131	1.04e-09	3.29e-11	-14.9558	15.9738
LINC00668	-2.77818	1.04e-09	3.3e-11	-14.953	15.9707
PSMD6-AS2	-2.28656	1.05e-09	3.33e-11	-14.9431	15.9601
POLR2I	-1.61077	1.06e-09	3.36e-11	-14.9349	15.9512
OR4M2-OT1	-4.96942	1.06e-09	3.38e-11	-14.929	15.9449
IL1R1	1.49706	1.06e-09	3.38e-11	14.9285	15.9443
ZNRD2	-1.3007	1.06e-09	3.39e-11	-14.9281	15.9439
SNRPC	-0.923083	1.07e-09	3.41e-11	-14.9214	15.9366
LOC728024	-1.09718	1.07e-09	3.42e-11	-14.919	15.9341
SNX12	0.894895	1.07e-09	3.44e-11	14.9137	15.9283
CLDN12	1.36327	1.07e-09	3.45e-11	14.9113	15.9258
TOMM20	1.05362	1.08e-09	3.46e-11	14.9065	15.9206
NEK7	1.47366	1.08e-09	3.47e-11	14.9043	15.9182
LOC105370461	-1.74509	1.08e-09	3.48e-11	-14.9017	15.9154
FCGRT	1.41112	1.08e-09	3.5e-11	14.8979	15.9113
TRHDE	1.7659	1.08e-09	3.51e-11	14.8942	15.9073
LINC00592	-2.7667	1.09e-09	3.54e-11	-14.8873	15.8999
CFAP58	-2.57797	1.09e-09	3.54e-11	-14.8865	15.899
KIF27	-1.90776	1.09e-09	3.56e-11	-14.8814	15.8935
RDH10	-2.82791	1.1e-09	3.59e-11	-14.8738	15.8852
SMIM2-AS1	-2.39068	1.1e-09	3.6e-11	-14.8713	15.8826
COX7B	1.60368	1.11e-09	3.63e-11	14.8639	15.8746
RGPD4-AS1	-2.88635	1.11e-09	3.63e-11	-14.8625	15.873
ZNF3	0.725829	1.11e-09	3.64e-11	14.8612	15.8716
CCNT1	-1.6124	1.12e-09	3.67e-11	-14.8536	15.8634
C17orf50	-4.41322	1.12e-09	3.68e-11	-14.8508	15.8604
SAR1B	-1.2169	1.12e-09	3.68e-11	-14.8489	15.8583
CDH11	1.78745	1.12e-09	3.69e-11	14.8475	15.8568
RNF135	1.69018	1.12e-09	3.71e-11	14.8429	15.8518
ODAD1	-3.26267	1.13e-09	3.72e-11	-14.8399	15.8485
TEX28	-1.56529	1.13e-09	3.73e-11	-14.8382	15.8466
TRIM17	-1.95655	1.13e-09	3.74e-11	-14.8348	15.843
LARP1B	-3.78348	1.13e-09	3.76e-11	-14.83	15.8377
VSIG4	1.71628	1.13e-09	3.76e-11	14.8286	15.8363
TP53RK	-2.1798	1.13e-09	3.78e-11	-14.8258	15.8332
FSIP1	-3.32802	1.14e-09	3.8e-11	-14.8201	15.8271
KLHL10	-4.95234	1.14e-09	3.8e-11	-14.8187	15.8255
C11orf94	-2.12385	1.14e-09	3.81e-11	-14.8182	15.825
HEATR4	-2.79028	1.14e-09	3.83e-11	-14.813	15.8193
INTS6L	1.47302	1.15e-09	3.84e-11	14.8101	15.8162
FBXW5	-1.76365	1.15e-09	3.85e-11	-14.8067	15.8125
TEX33	-5.68675	1.15e-09	3.86e-11	-14.8051	15.8108
BAG6	-1.67131	1.15e-09	3.88e-11	-14.7994	15.8046
UBXN11	-1.45238	1.15e-09	3.89e-11	-14.7973	15.8023
TEKT5	-2.87662	1.16e-09	3.9e-11	-14.7945	15.7992
LYZL6	-4.61232	1.16e-09	3.91e-11	-14.7937	15.7984
CCDC7	-3.25575	1.16e-09	3.92e-11	-14.7917	15.7962
SPATA20	-1.23609	1.17e-09	3.97e-11	-14.7794	15.7829
NSMCE1	-1.04774	1.17e-09	3.98e-11	-14.7765	15.7796
SERPING1	1.9071	1.17e-09	3.99e-11	14.775	15.7781
LINC01304	-4.57966	1.17e-09	3.99e-11	-14.7739	15.7769
GABRG3-AS1	-4.54943	1.17e-09	4e-11	-14.7731	15.7759
RETREG2	-1.98895	1.17e-09	4.01e-11	-14.7701	15.7727
NBPF4	-2.72816	1.17e-09	4.01e-11	-14.7697	15.7723
RPP38	-2.18	1.17e-09	4.01e-11	-14.7691	15.7716
TENT5D	-3.20512	1.18e-09	4.05e-11	-14.7596	15.7613
PARP6	-1.1068	1.19e-09	4.08e-11	-14.7544	15.7556
HARBI1	-1.8731	1.2e-09	4.13e-11	-14.7432	15.7434
FAF1	-1.90156	1.2e-09	4.14e-11	-14.7405	15.7404
ADIRF	2.17127	1.21e-09	4.16e-11	14.7358	15.7353
MS4A6A	2.44981	1.22e-09	4.2e-11	14.7269	15.7256
LRP2BP	-3.00774	1.23e-09	4.24e-11	-14.7168	15.7146
ADAM30	-3.97691	1.23e-09	4.27e-11	-14.7101	15.7073
GARIN4	-3.88879	1.24e-09	4.28e-11	-14.7078	15.7048
EPDR1	1.62248	1.24e-09	4.31e-11	14.7016	15.698
DHRS7B	-1.00709	1.24e-09	4.33e-11	-14.6989	15.695
RNF19B	-2.11728	1.25e-09	4.34e-11	-14.6963	15.6922
FAM47A	-3.52995	1.25e-09	4.36e-11	-14.6927	15.6882
SERBP1	-1.10101	1.26e-09	4.39e-11	-14.6843	15.6791
OIP5-AS1	1.20959	1.26e-09	4.4e-11	14.6834	15.6781
CATSPER3	-4.65569	1.26e-09	4.41e-11	-14.6815	15.676
TNIP1	1.21999	1.26e-09	4.42e-11	14.6785	15.6727
LOC101927020	-4.17997	1.26e-09	4.43e-11	-14.6776	15.6717
SNAP29	-1.8197	1.27e-09	4.45e-11	-14.6729	15.6665
UBXN10	-1.84755	1.27e-09	4.47e-11	-14.6675	15.6606
MFSD14B	0.977798	1.28e-09	4.52e-11	14.6572	15.6494
WASHC3	-1.47976	1.28e-09	4.53e-11	-14.6553	15.6473
SAAL1	-1.59892	1.28e-09	4.54e-11	-14.6534	15.6452
DDHD1	-2.54121	1.28e-09	4.55e-11	-14.6522	15.6439
NMI	1.80471	1.28e-09	4.55e-11	14.6511	15.6427
CLIP4	-3.53053	1.28e-09	4.56e-11	-14.6491	15.6405
CLIC2	1.97731	1.28e-09	4.57e-11	14.6487	15.64
FBP1	1.54131	1.28e-09	4.57e-11	14.6483	15.6395
PURA	1.05155	1.28e-09	4.57e-11	14.6477	15.639
PGP	-2.364	1.28e-09	4.58e-11	-14.6455	15.6365
KDM1A	-1.52441	1.29e-09	4.62e-11	-14.6377	15.628
LRRC37B	-2.14783	1.29e-09	4.62e-11	-14.6376	15.6278
SC5D	1.6868	1.3e-09	4.65e-11	14.6315	15.6211
OVCH1-AS1	-2.79893	1.31e-09	4.7e-11	-14.6219	15.6106
SLC30A7	1.5094	1.32e-09	4.73e-11	14.6158	15.6039
STX18	-1.31252	1.32e-09	4.74e-11	-14.615	15.603
DHX16	-1.25354	1.32e-09	4.76e-11	-14.6101	15.5976
STEAP4	3.10549	1.33e-09	4.78e-11	14.6056	15.5927
NQO1	1.21347	1.33e-09	4.81e-11	14.5998	15.5863
TRIB2	1.29495	1.33e-09	4.82e-11	14.5997	15.5861
ARHGEF40	1.32944	1.33e-09	4.83e-11	14.5974	15.5836
LINC02475	-2.12208	1.34e-09	4.84e-11	-14.595	15.581
TMEM275	-2.22962	1.34e-09	4.85e-11	-14.5921	15.5778
GPR135	-2.93152	1.35e-09	4.89e-11	-14.5851	15.5701
EIF2A	0.884723	1.35e-09	4.9e-11	14.5826	15.5673
LIN7A	-3.66077	1.36e-09	4.94e-11	-14.5753	15.5594
UMAD1	1.34697	1.36e-09	4.95e-11	14.5744	15.5583
SNX9	1.10379	1.36e-09	4.96e-11	14.5719	15.5556
TUBB3	-1.6175	1.37e-09	5.02e-11	-14.5609	15.5434
CALN1	-1.7332	1.37e-09	5.04e-11	-14.5582	15.5404
MPP7	-3.1109	1.38e-09	5.05e-11	-14.5561	15.5382
PRDX3	1.6718	1.38e-09	5.08e-11	14.5499	15.5313
JMJD1C-AS1	-2.69059	1.38e-09	5.1e-11	-14.5474	15.5286
LMNTD2	-2.59127	1.38e-09	5.1e-11	-14.5473	15.5284
CNOT10	-1.49689	1.38e-09	5.1e-11	-14.5458	15.5268
HSD17B11	2.05018	1.38e-09	5.11e-11	14.5451	15.526
CTDSPL2	-2.91773	1.39e-09	5.13e-11	-14.5408	15.5212
TM4SF1	1.70681	1.39e-09	5.16e-11	14.535	15.5149
SLC4A8	-1.92418	1.39e-09	5.17e-11	-14.5341	15.5139
CCDC196	-5.85819	1.39e-09	5.17e-11	-14.5339	15.5136
CCDC92	-1.24185	1.4e-09	5.19e-11	-14.5305	15.5099
ULK2	-2.68636	1.4e-09	5.22e-11	-14.5258	15.5047
SIRPD	-4.1443	1.4e-09	5.23e-11	-14.523	15.5016
DBI	-1.05069	1.4e-09	5.24e-11	-14.522	15.5005
C1orf100	-5.29416	1.41e-09	5.25e-11	-14.5195	15.4977
GLT1D1	-3.22696	1.41e-09	5.27e-11	-14.5163	15.4942
STPG1	-2.18219	1.42e-09	5.32e-11	-14.5069	15.4837
FAM238C	-3.90606	1.42e-09	5.33e-11	-14.5052	15.4819
RPL26L1	-1.10685	1.42e-09	5.34e-11	-14.5049	15.4816
LINC01364	-3.62754	1.43e-09	5.37e-11	-14.499	15.475
PPM1L	1.92921	1.43e-09	5.38e-11	14.4974	15.4733
ANXA2P2	1.24621	1.43e-09	5.39e-11	14.4954	15.471
CT62	-4.32367	1.43e-09	5.4e-11	-14.4947	15.4703
KIF23	-2.88361	1.43e-09	5.41e-11	-14.4923	15.4676
HOOK1	-5.16404	1.43e-09	5.42e-11	-14.491	15.4662
NCOA4	0.881396	1.43e-09	5.42e-11	14.4906	15.4658
SMARCE1	1.33501	1.43e-09	5.43e-11	14.4884	15.4633
FAT2	-1.4169	1.43e-09	5.44e-11	-14.488	15.4628
CCDC87	-2.93952	1.43e-09	5.46e-11	-14.4847	15.4592
KIZ	-1.83852	1.43e-09	5.47e-11	-14.4824	15.4566
TEKT1	-4.09937	1.43e-09	5.47e-11	-14.4816	15.4557
IQCN	-1.97932	1.43e-09	5.47e-11	-14.4815	15.4556
PPM1G	-2.59742	1.43e-09	5.48e-11	-14.4809	15.4549
SPTSSA	1.83998	1.43e-09	5.49e-11	14.4786	15.4524
FBXL7	1.38429	1.43e-09	5.49e-11	14.4782	15.452
SH3BGRL	1.79015	1.44e-09	5.52e-11	14.4746	15.4479
TMEM50A	1.6298	1.44e-09	5.53e-11	14.4727	15.4458
C2orf42	-2.70761	1.44e-09	5.53e-11	-14.4722	15.4453
LOC102723847	-3.27848	1.44e-09	5.53e-11	-14.4721	15.4452
LPAR1	1.88655	1.44e-09	5.55e-11	14.4688	15.4415
ABHD14B	1.51709	1.44e-09	5.58e-11	14.4645	15.4368
C1orf94	-3.52555	1.45e-09	5.6e-11	-14.4614	15.4334
TTLL9	-2.50603	1.46e-09	5.64e-11	-14.4542	15.4253
LOC100286922	-4.4335	1.46e-09	5.65e-11	-14.453	15.424
RIOK3	-2.2882	1.46e-09	5.66e-11	-14.4511	15.4219
IZUMO2	-5.09031	1.46e-09	5.66e-11	-14.4505	15.4212
ZEB2	1.85551	1.46e-09	5.68e-11	14.4479	15.4183
ZNF541	-2.68508	1.47e-09	5.71e-11	-14.4428	15.4126
LINC01913	-3.35939	1.47e-09	5.73e-11	-14.4403	15.4098
PCDH18	1.6958	1.48e-09	5.77e-11	14.4332	15.402
GALNTL5	-5.7576	1.48e-09	5.78e-11	-14.432	15.4006
PTBP3	-2.62598	1.48e-09	5.8e-11	-14.4281	15.3963
ZBTB32	-3.95853	1.48e-09	5.8e-11	-14.4281	15.3963
AKAP1	-3.42778	1.48e-09	5.8e-11	-14.4278	15.396
RNF145	1.05332	1.48e-09	5.81e-11	14.4272	15.3953
USP9Y	1.91889	1.51e-09	5.94e-11	14.4068	15.3726
DIPK2A	0.942557	1.51e-09	5.94e-11	14.4063	15.3721
TBC1D26	-2.66032	1.51e-09	5.96e-11	-14.4036	15.369
STARD13	1.76652	1.52e-09	6e-11	14.3974	15.3622
LINC02610	-1.33911	1.53e-09	6.03e-11	-14.3936	15.3579
TTI2	-1.27629	1.53e-09	6.05e-11	-14.3896	15.3534
JAZF1	1.43707	1.53e-09	6.07e-11	14.3875	15.3511
SLFN12	1.80544	1.54e-09	6.1e-11	14.3825	15.3455
RGS22	-2.70602	1.55e-09	6.14e-11	-14.3769	15.3392
GADD45A	1.47367	1.55e-09	6.16e-11	14.3742	15.3363
PLBD2	1.75791	1.55e-09	6.17e-11	14.3722	15.334
FZD2	1.9251	1.55e-09	6.19e-11	14.3698	15.3313
ITGB5	2.04698	1.55e-09	6.19e-11	14.369	15.3305
ACSL5	1.73606	1.56e-09	6.23e-11	14.3633	15.3241
IQCF1	-5.09841	1.56e-09	6.24e-11	-14.3624	15.3231
SGF29	-1.09215	1.56e-09	6.25e-11	-14.3608	15.3213
PLAC8L1	-3.21203	1.56e-09	6.25e-11	-14.3596	15.3199
AOX1	1.91863	1.57e-09	6.28e-11	14.3558	15.3157
ZFP36L1	1.51138	1.57e-09	6.32e-11	14.3507	15.31
CST13P	-5.32306	1.58e-09	6.34e-11	-14.3467	15.3055
SPATA46	-4.35459	1.58e-09	6.34e-11	-14.3466	15.3055
SIRT3	-0.942552	1.58e-09	6.36e-11	-14.3451	15.3037
XPA	1.02479	1.59e-09	6.4e-11	14.3387	15.2966
TCTE1	-2.82817	1.59e-09	6.42e-11	-14.3361	15.2937
CILP	2.44724	1.59e-09	6.43e-11	14.335	15.2925
AIMP2	-1.7086	1.59e-09	6.45e-11	-14.3316	15.2887
PQBP1	1.01358	1.59e-09	6.45e-11	14.3313	15.2883
PLA2G4A	2.89102	1.6e-09	6.51e-11	14.3237	15.2798
LDHAL6A	-3.27714	1.6e-09	6.53e-11	-14.3208	15.2765
AMDHD2	-1.82178	1.6e-09	6.53e-11	-14.3205	15.2763
MRPL49	1.28137	1.61e-09	6.55e-11	14.3181	15.2735
UXT	1.00378	1.61e-09	6.56e-11	14.3166	15.2719
SGMS1	1.34794	1.61e-09	6.59e-11	14.3127	15.2675
TRBV27	-2.02675	1.61e-09	6.59e-11	-14.3117	15.2664
PON2	1.7374	1.61e-09	6.61e-11	14.3097	15.2642
CFAP100-DT	-5.39132	1.62e-09	6.64e-11	-14.3057	15.2596
ZNF474	-1.83806	1.63e-09	6.67e-11	-14.3005	15.2538
BCL6	1.47154	1.63e-09	6.68e-11	14.2995	15.2527
SRXN1	1.21227	1.63e-09	6.69e-11	14.2986	15.2517
PLSCR1	2.01007	1.63e-09	6.7e-11	14.2968	15.2496
CUL5	1.08337	1.64e-09	6.74e-11	14.2913	15.2435
RAB11FIP5	-2.72498	1.64e-09	6.78e-11	-14.2869	15.2385
TULP2	-5.08876	1.65e-09	6.8e-11	-14.283	15.2342
LRFN3	1.28293	1.65e-09	6.81e-11	14.282	15.233
HIPK1	-3.28241	1.65e-09	6.84e-11	-14.279	15.2296
TRIM22	2.36119	1.65e-09	6.84e-11	14.2777	15.2283
BBS12	-1.69142	1.65e-09	6.86e-11	-14.2756	15.2258
CATSPER1	-2.43585	1.65e-09	6.87e-11	-14.2748	15.2249
DNAJA4	-4.16867	1.66e-09	6.91e-11	-14.2692	15.2187
ACVR1	1.45599	1.66e-09	6.91e-11	14.2691	15.2186
C5orf46	-2.44228	1.67e-09	6.96e-11	-14.2628	15.2115
ETFRF1	-1.4363	1.67e-09	6.98e-11	-14.2606	15.209
VAMP7	1.10932	1.67e-09	6.99e-11	14.2591	15.2073
SERP1	1.28323	1.67e-09	7.02e-11	14.2547	15.2024
VAMP3	0.749372	1.67e-09	7.02e-11	14.2546	15.2023
PCOTH	-3.24734	1.67e-09	7.02e-11	-14.2541	15.2017
EFCAB13	-1.42839	1.68e-09	7.06e-11	-14.2495	15.1965
TMEM116	-2.20728	1.68e-09	7.06e-11	-14.2494	15.1964
GSTO2	-1.74547	1.68e-09	7.07e-11	-14.2485	15.1954
LOC101928317	-4.46945	1.68e-09	7.07e-11	-14.2478	15.1946
NOL4	-2.75924	1.69e-09	7.13e-11	-14.2413	15.1873
CPTP	-1.41695	1.69e-09	7.16e-11	-14.2371	15.1826
UPRT	1.61985	1.7e-09	7.18e-11	14.2346	15.1797
ADORA2A-AS1	-1.41867	1.7e-09	7.18e-11	-14.2341	15.1791
CWC15	-1.2337	1.71e-09	7.25e-11	-14.226	15.1701
TEX48	-2.3326	1.72e-09	7.28e-11	-14.2222	15.1657
RIC1	-2.39019	1.72e-09	7.29e-11	-14.2211	15.1646
CST8	-3.66392	1.72e-09	7.33e-11	-14.2154	15.1582
NFYA	-1.86113	1.73e-09	7.36e-11	-14.2117	15.154
ADAR	0.918564	1.73e-09	7.36e-11	14.2115	15.1537
SLPI	-2.63663	1.73e-09	7.39e-11	-14.2088	15.1506
MYO18B	-2.17986	1.73e-09	7.4e-11	-14.2071	15.1487
ITCH	-3.0795	1.73e-09	7.41e-11	-14.2058	15.1473
TIMM23	-0.855982	1.73e-09	7.42e-11	-14.2045	15.1458
KIAA1143	1.3	1.74e-09	7.46e-11	14.1992	15.1399
MAN2B2	1.50209	1.74e-09	7.47e-11	14.1992	15.1398
DDX53	-3.2489	1.74e-09	7.48e-11	-14.1976	15.138
DDX20	-3.23611	1.74e-09	7.48e-11	-14.1969	15.1372
ACTL7A	-5.51677	1.74e-09	7.5e-11	-14.1951	15.1352
FADS1	1.49647	1.74e-09	7.52e-11	14.1927	15.1325
MORN1	-1.50986	1.74e-09	7.52e-11	-14.1926	15.1324
OVOL1	-3.10174	1.74e-09	7.52e-11	-14.1924	15.1322
LMAN1	1.0617	1.75e-09	7.55e-11	14.1888	15.1281
UTRN	-3.60605	1.75e-09	7.59e-11	-14.1837	15.1223
FAM210B	1.63488	1.76e-09	7.63e-11	14.1794	15.1175
LOXHD1	-2.2648	1.76e-09	7.64e-11	-14.1778	15.1157
ANKRD44	1.84565	1.77e-09	7.67e-11	14.1749	15.1124
CAPN2	1.66576	1.77e-09	7.71e-11	14.1703	15.1071
CA9	-1.93443	1.78e-09	7.73e-11	-14.1679	15.1045
DTX3L	1.43194	1.78e-09	7.74e-11	14.1661	15.1024
SLC39A13	-1.88164	1.78e-09	7.76e-11	-14.1648	15.1009
SDCBP	1.45191	1.78e-09	7.77e-11	14.1632	15.0992
KRT15	-2.03635	1.78e-09	7.78e-11	-14.1614	15.0971
MCM8-AS1	-2.63945	1.78e-09	7.79e-11	-14.1605	15.0961
TMBIM1	1.04927	1.78e-09	7.8e-11	14.1595	15.095
SLC51B	-1.84993	1.79e-09	7.84e-11	-14.1547	15.0896
SLC25A43	2.55452	1.79e-09	7.85e-11	14.154	15.0887
ATP11B	-1.70231	1.79e-09	7.86e-11	-14.1531	15.0877
GTF2A1-AS1	-2.15455	1.81e-09	7.97e-11	-14.1399	15.0728
MAPK10-AS1	-2.02494	1.81e-09	7.98e-11	-14.1392	15.072
ARMC12	-4.32602	1.81e-09	7.98e-11	-14.1388	15.0715
FAT1	1.58709	1.81e-09	7.99e-11	14.1384	15.0711
PRSS37	-4.87229	1.81e-09	8.01e-11	-14.1355	15.0678
STK33	-2.71716	1.81e-09	8.01e-11	-14.1352	15.0674
TSBP1	-4.61875	1.81e-09	8.03e-11	-14.1335	15.0656
EXT1	1.38301	1.82e-09	8.07e-11	14.1285	15.0599
CNTROB	-1.0268	1.82e-09	8.1e-11	-14.1258	15.0568
LINC02992	-4.34115	1.83e-09	8.15e-11	-14.1207	15.051
UBTD2	1.21546	1.85e-09	8.22e-11	14.1122	15.0414
LOC101928631	-1.8958	1.85e-09	8.25e-11	-14.1091	15.0379
ZC3H3	-1.0493	1.86e-09	8.3e-11	-14.1039	15.0319
GPR34	3.09172	1.86e-09	8.3e-11	14.1034	15.0314
SLIT1-AS1	-3.2263	1.86e-09	8.33e-11	-14.1009	15.0286
CRISP1	-2.74959	1.87e-09	8.35e-11	-14.0984	15.0257
SPATS1	-5.11366	1.87e-09	8.36e-11	-14.0974	15.0246
SMAD1-AS2	-5.79608	1.87e-09	8.37e-11	-14.0959	15.0229
ITGAV	1.42611	1.87e-09	8.4e-11	14.0935	15.0202
SPINT2	-1.53116	1.89e-09	8.51e-11	-14.0818	15.0068
DPP10-AS3	-3.35934	1.89e-09	8.51e-11	-14.0815	15.0064
IKBKB-DT	-3.11078	1.9e-09	8.56e-11	-14.0758	15
SCP2D1	-5.43751	1.9e-09	8.57e-11	-14.075	14.9991
OBSL1	2.14083	1.9e-09	8.58e-11	14.0741	14.998
H2AZ2	-1.47691	1.9e-09	8.6e-11	-14.0721	14.9958
NDFIP1	1.54856	1.92e-09	8.66e-11	14.0654	14.9882
C20orf173	-4.77655	1.92e-09	8.68e-11	-14.0634	14.9859
WDR53	-3.07754	1.92e-09	8.71e-11	-14.0606	14.9827
ATP10D	1.86599	1.92e-09	8.72e-11	14.0597	14.9817
CHST1	-1.01528	1.93e-09	8.75e-11	-14.0569	14.9784
ANKS1B	-2.89039	1.93e-09	8.75e-11	-14.0564	14.9779
LINC01988	-2.32401	1.94e-09	8.83e-11	-14.0483	14.9687
LOC730098	-2.54057	1.94e-09	8.86e-11	-14.0457	14.9658
FAM104A	-2.14701	1.94e-09	8.87e-11	-14.0448	14.9647
FBXO25	-3.14513	1.95e-09	8.93e-11	-14.0387	14.9578
HVCN1	-2.39454	1.95e-09	8.93e-11	-14.0386	14.9576
GSTA4	1.93397	1.99e-09	9.08e-11	14.0231	14.9399
RIIAD1	-3.30513	2e-09	9.14e-11	-14.0175	14.9335
LOC100134040	-4.83295	2e-09	9.16e-11	-14.0154	14.9311
PSMC5	-0.904083	2.01e-09	9.24e-11	-14.008	14.9227
TMEM14C	1.34259	2.03e-09	9.32e-11	13.9999	14.9134
DRC7	-3.92152	2.03e-09	9.35e-11	-13.9974	14.9106
CBL	-3.12815	2.03e-09	9.35e-11	-13.9969	14.91
YJEFN3	-1.05492	2.03e-09	9.37e-11	-13.9958	14.9087
EMB	1.80058	2.04e-09	9.43e-11	13.9897	14.9017
TERB1	-3.53145	2.06e-09	9.52e-11	-13.9808	14.8916
PRKN	-2.56546	2.06e-09	9.53e-11	-13.9804	14.8912
BBIP1	-2.30897	2.06e-09	9.53e-11	-13.9799	14.8905
NRIP1	0.952939	2.06e-09	9.54e-11	13.9796	14.8902
SETD7	1.4395	2.06e-09	9.54e-11	13.9792	14.8897
MBD2	1.72522	2.06e-09	9.57e-11	13.9767	14.8869
LOC100507250	-2.95359	2.06e-09	9.59e-11	-13.9748	14.8847
TTC6	-3.41832	2.07e-09	9.64e-11	-13.9705	14.8798
SNHG27	-5.11181	2.07e-09	9.65e-11	-13.9687	14.8777
MOV10L1	-3.52969	2.07e-09	9.66e-11	-13.9684	14.8774
PEG3	1.11714	2.08e-09	9.71e-11	13.9635	14.8718
INPP1	-1.84635	2.08e-09	9.73e-11	-13.9616	14.8696
LINC02424	-3.36214	2.08e-09	9.75e-11	-13.96	14.8678
MCEE	1.57135	2.08e-09	9.77e-11	13.9581	14.8656
ZNF233	-3.83599	2.08e-09	9.78e-11	-13.9576	14.865
LRP10	1.49172	2.08e-09	9.78e-11	13.9572	14.8646
ARRDC3-AS1	-1.49394	2.08e-09	9.78e-11	-13.9571	14.8644
CPSF3	-1.71781	2.08e-09	9.78e-11	-13.9571	14.8644
SPATA13	1.31998	2.09e-09	9.84e-11	13.9521	14.8587
TBPL1	-2.86356	2.1e-09	9.89e-11	-13.9477	14.8537
BSN-DT	-1.67372	2.12e-09	1e-10	-13.9376	14.8421
ACOT13	-1.59982	2.12e-09	1e-10	-13.9358	14.84
CDK6	-2.49589	2.13e-09	1e-10	-13.9335	14.8374
CCDC146	-1.78769	2.13e-09	1.01e-10	-13.9312	14.8347
RAB28	-1.38098	2.13e-09	1.01e-10	-13.9299	14.8333
SPATA32	-1.37525	2.13e-09	1.01e-10	-13.9276	14.8306
FHL5	-3.4554	2.13e-09	1.01e-10	-13.9275	14.8305
TRIM8	1.44364	2.13e-09	1.02e-10	13.9242	14.8266
C9orf24	-5.41185	2.13e-09	1.02e-10	-13.924	14.8264
RNF133	-5.00823	2.13e-09	1.02e-10	-13.9231	14.8254
OPLAH	-2.40581	2.13e-09	1.02e-10	-13.9227	14.825
TCP1	-1.0292	2.13e-09	1.02e-10	-13.9223	14.8245
DUBR	2.07707	2.14e-09	1.02e-10	13.9198	14.8217
TPP1	1.89383	2.14e-09	1.02e-10	13.918	14.8195
C19orf44	-1.35224	2.14e-09	1.03e-10	-13.9154	14.8165
PIERCE2	-2.69064	2.14e-09	1.03e-10	-13.9147	14.8158
TES	-4.13916	2.14e-09	1.03e-10	-13.9144	14.8155
DLEC1	-1.27005	2.15e-09	1.03e-10	-13.9087	14.8088
C16orf82	-4.15277	2.16e-09	1.04e-10	-13.905	14.8046
ME3	1.83768	2.17e-09	1.04e-10	13.9024	14.8016
DNAAF8	-2.66469	2.17e-09	1.05e-10	-13.8981	14.7967
RNF217	1.74608	2.18e-09	1.05e-10	13.8941	14.7921
B3GALT4	-1.96179	2.18e-09	1.05e-10	-13.8939	14.7919
SYNJ1	-2.77784	2.18e-09	1.06e-10	-13.8898	14.7872
STK36	-1.1187	2.18e-09	1.06e-10	-13.8897	14.787
FUZ	-1.56312	2.18e-09	1.06e-10	-13.8896	14.7869
DLG1-AS1	-2.58601	2.2e-09	1.06e-10	-13.8835	14.7799
ZNF22-AS1	-1.24115	2.2e-09	1.06e-10	-13.8825	14.7788
GLMP	1.6725	2.2e-09	1.07e-10	13.8792	14.7749
IQCF3	-4.81864	2.21e-09	1.07e-10	-13.8774	14.7728
CBLN1	-3.07103	2.21e-09	1.07e-10	-13.8757	14.7709
LOC105372640	-4.14762	2.22e-09	1.08e-10	-13.8716	14.7661
NEK10	-3.65276	2.22e-09	1.08e-10	-13.868	14.762
DNAJC28	-2.39123	2.22e-09	1.08e-10	-13.8673	14.7612
ADAM10	1.1448	2.23e-09	1.09e-10	13.8635	14.7568
C11orf96	1.0139	2.23e-09	1.09e-10	13.8627	14.7559
HSD17B3	2.12163	2.23e-09	1.09e-10	13.862	14.7551
HLA-DMB	1.84319	2.23e-09	1.09e-10	13.8615	14.7545
FAM238B	-3.69955	2.23e-09	1.09e-10	-13.8597	14.7525
FLJ32255	-2.02064	2.23e-09	1.09e-10	-13.8583	14.7508
CSNK2A2	-3.07757	2.23e-09	1.09e-10	-13.8578	14.7502
RAI2	1.43367	2.23e-09	1.1e-10	13.8563	14.7485
MED29	1.37903	2.24e-09	1.1e-10	13.8521	14.7437
IMPDH2	0.846188	2.24e-09	1.1e-10	13.8517	14.7432
KIF9	-3.43536	2.24e-09	1.1e-10	-13.8516	14.7431
POLB	-1.74427	2.24e-09	1.1e-10	-13.8508	14.7421
MORC2-AS1	-2.57625	2.24e-09	1.11e-10	-13.8471	14.7379
NUP98	-3.07268	2.25e-09	1.11e-10	-13.8447	14.7351
PRMT9	-1.15724	2.25e-09	1.11e-10	-13.8414	14.7313
WARS1	-2.20423	2.25e-09	1.11e-10	-13.8413	14.7311
FMO1	2.93665	2.25e-09	1.12e-10	13.8405	14.7303
PTPMT1	-1.28162	2.25e-09	1.12e-10	-13.8398	14.7295
INO80E	-1.84598	2.25e-09	1.12e-10	-13.8387	14.7282
COX7A1	1.42	2.26e-09	1.12e-10	13.8368	14.726
BPIFA3	-4.88146	2.26e-09	1.12e-10	-13.8349	14.7238
VTI1B	-0.843568	2.26e-09	1.12e-10	-13.8343	14.7231
DUS2	-1.185	2.26e-09	1.13e-10	-13.832	14.7205
DAPK1	1.4633	2.27e-09	1.13e-10	13.8292	14.7172
SP2-DT	-1.98629	2.27e-09	1.13e-10	-13.8266	14.7143
FADS2	1.30585	2.29e-09	1.15e-10	13.8173	14.7035
LYZL4	-4.75681	2.31e-09	1.15e-10	-13.8115	14.6967
USP15	1.24151	2.32e-09	1.16e-10	13.8062	14.6906
MORC2	-1.4289	2.32e-09	1.16e-10	-13.8055	14.6898
ANO6	1.42401	2.33e-09	1.17e-10	13.799	14.6823
MPEG1	2.54035	2.34e-09	1.18e-10	13.7935	14.6759
MYG1	-2.1952	2.36e-09	1.18e-10	-13.7878	14.6693
MYO15A	-1.51031	2.36e-09	1.18e-10	-13.7877	14.6692
DYNLT2	-3.22056	2.36e-09	1.19e-10	-13.7853	14.6664
SCD	1.38449	2.37e-09	1.19e-10	13.7822	14.6628
LINC01927	-2.51754	2.38e-09	1.2e-10	-13.7778	14.6577
CCN6	-2.61538	2.38e-09	1.2e-10	-13.7761	14.6558
DSCR9	-1.67042	2.39e-09	1.21e-10	-13.7719	14.6509
PCMTD1	1.35512	2.39e-09	1.21e-10	13.7714	14.6503
BAG1	-1.42534	2.39e-09	1.21e-10	-13.7697	14.6483
TEX36-AS1	-5.48175	2.4e-09	1.22e-10	-13.7645	14.6423
PNRC2	1.25044	2.4e-09	1.22e-10	13.7629	14.6404
LINC00700	-2.93371	2.4e-09	1.22e-10	-13.7613	14.6385
LINC01431	-1.73712	2.41e-09	1.23e-10	-13.7578	14.6345
PRSS58	-5.09217	2.41e-09	1.23e-10	-13.7562	14.6326
SI	-2.75239	2.45e-09	1.25e-10	-13.7432	14.6175
LOC102723786	-2.30594	2.46e-09	1.26e-10	-13.7369	14.6102
AKAP14	-4.00444	2.48e-09	1.26e-10	-13.7301	14.6023
RSPH9	-4.34148	2.48e-09	1.27e-10	-13.7292	14.6012
SPATA42	-5.61346	2.48e-09	1.27e-10	-13.7288	14.6008
PPA2	-1.26889	2.48e-09	1.27e-10	-13.7266	14.5982
SLC22A18	-1.37914	2.51e-09	1.28e-10	-13.7176	14.5877
HHIPL2	-2.10923	2.51e-09	1.28e-10	-13.7168	14.5868
MAP7	-1.62371	2.51e-09	1.29e-10	-13.7124	14.5817
CEP76	-2.61637	2.51e-09	1.29e-10	-13.7122	14.5814
SIGLECL1	-4.55333	2.52e-09	1.29e-10	-13.7098	14.5787
RTL8C	1.45076	2.53e-09	1.3e-10	13.7066	14.575
LOC100240734	-1.38177	2.53e-09	1.3e-10	-13.7057	14.5739
AMZ2	-2.05209	2.53e-09	1.3e-10	-13.7049	14.5729
RWDD4	1.43545	2.53e-09	1.3e-10	13.7036	14.5715
SLC66A2	-1.50835	2.54e-09	1.31e-10	-13.6967	14.5633
PLEKHO1	-2.97507	2.54e-09	1.31e-10	-13.6965	14.5631
C7orf57	-2.23665	2.55e-09	1.32e-10	-13.6946	14.561
KIF16B	1.02803	2.56e-09	1.33e-10	13.6885	14.5538
JDP2	1.3656	2.57e-09	1.33e-10	13.6863	14.5513
FANK1	-2.65385	2.57e-09	1.33e-10	-13.6834	14.5479
NEFM	-3.7587	2.58e-09	1.34e-10	-13.6794	14.5432
RPL13A	1.02205	2.59e-09	1.34e-10	13.6767	14.5401
OTUD4	-2.79722	2.59e-09	1.35e-10	-13.6743	14.5372
CAPN11	-3.61574	2.59e-09	1.35e-10	-13.6733	14.5361
ADCY10P1	-2.74121	2.6e-09	1.36e-10	-13.6683	14.5303
PFN2	1.14634	2.6e-09	1.36e-10	13.6666	14.5282
MMP20	-2.40222	2.6e-09	1.36e-10	-13.6661	14.5277
NDUFAF3	-2.65183	2.6e-09	1.36e-10	-13.6658	14.5273
CSTA	2.28049	2.61e-09	1.36e-10	13.664	14.5252
ANP32A	1.39747	2.61e-09	1.37e-10	13.6617	14.5225
ZMPSTE24	1.53807	2.62e-09	1.37e-10	13.6579	14.5181
DYRK4	-1.52057	2.62e-09	1.37e-10	-13.6572	14.5173
STX12	1.28009	2.63e-09	1.38e-10	13.6539	14.5134
WDR87	-2.23024	2.64e-09	1.39e-10	-13.6488	14.5074
DHRS11	-2.08598	2.65e-09	1.4e-10	-13.6435	14.5013
FBXW10	-3.83994	2.65e-09	1.4e-10	-13.643	14.5007
C2orf92	-2.36054	2.65e-09	1.4e-10	-13.6425	14.5001
FAM47B	-3.94115	2.65e-09	1.4e-10	-13.6408	14.4981
KAT7	-1.49412	2.65e-09	1.4e-10	-13.6394	14.4965
TMEM167A	1.75311	2.65e-09	1.4e-10	13.6394	14.4965
TCEA2	-1.18895	2.65e-09	1.4e-10	-13.6394	14.4964
IFI16	1.61211	2.65e-09	1.4e-10	13.6384	14.4953
GGA1	-1.35507	2.66e-09	1.41e-10	-13.6364	14.4929
CCDC65	-2.11564	2.66e-09	1.41e-10	-13.6362	14.4927
TGFBI	1.76314	2.66e-09	1.41e-10	13.6348	14.4911
CT83	-5.63002	2.66e-09	1.42e-10	-13.632	14.4878
DBIL5P	-4.39264	2.66e-09	1.42e-10	-13.6313	14.487
GEMIN4	-2.35412	2.67e-09	1.42e-10	-13.6285	14.4838
UBQLN2	1.8742	2.69e-09	1.43e-10	13.6217	14.4757
IFT172	-2.04258	2.69e-09	1.43e-10	-13.621	14.4749
DOC2A	-2.14767	2.69e-09	1.44e-10	-13.6197	14.4734
ITPR2	1.97015	2.69e-09	1.44e-10	13.6184	14.4718
STYXL1	-1.61742	2.7e-09	1.45e-10	-13.6133	14.4659
COLEC12	2.14073	2.71e-09	1.45e-10	13.6114	14.4637
ELOB	-1.01693	2.71e-09	1.45e-10	-13.6087	14.4605
ITPRIPL1	-3.58852	2.71e-09	1.45e-10	-13.6077	14.4594
FTH1	0.800963	2.73e-09	1.46e-10	13.6025	14.4532
C2orf73	-4.34859	2.74e-09	1.47e-10	-13.599	14.4491
PMFBP1	-2.70967	2.75e-09	1.48e-10	-13.5941	14.4434
SVIP	-1.49698	2.75e-09	1.48e-10	-13.5921	14.441
HMOX2	-2.24963	2.75e-09	1.48e-10	-13.5919	14.4408
NUFIP2	1.05756	2.75e-09	1.48e-10	13.59	14.4386
LINC00905	-3.33889	2.75e-09	1.49e-10	-13.5897	14.4382
USP29	-3.16693	2.75e-09	1.49e-10	-13.5895	14.438
ZBED8	1.4905	2.75e-09	1.49e-10	13.5895	14.4379
KRT10-AS1	-2.51689	2.75e-09	1.49e-10	-13.5887	14.437
DOCK4-AS1	-2.73027	2.78e-09	1.51e-10	-13.578	14.4244
TYROBP	2.2683	2.79e-09	1.51e-10	13.5741	14.4199
TSHZ2	1.14096	2.79e-09	1.51e-10	13.5728	14.4183
SKAP2	-2.32072	2.8e-09	1.52e-10	-13.5687	14.4135
FAM3C	1.13616	2.84e-09	1.54e-10	13.5576	14.4004
MAN1C1	1.46482	2.84e-09	1.54e-10	13.5572	14.4
COL4A5	1.84314	2.84e-09	1.54e-10	13.5555	14.3981
SWT1	-2.39107	2.85e-09	1.55e-10	-13.5524	14.3944
LOC100422526	-1.75468	2.85e-09	1.55e-10	-13.5502	14.3918
ERO1B	-3.43821	2.88e-09	1.57e-10	-13.5419	14.382
ACSL6	-2.82779	2.89e-09	1.58e-10	-13.5356	14.3746
PEAR1	1.64104	2.89e-09	1.58e-10	13.5352	14.3741
ADSS1	-3.05529	2.92e-09	1.6e-10	-13.5266	14.364
ZCRB1	-1.00978	2.92e-09	1.6e-10	-13.5251	14.3621
DDI1	-5.05605	2.92e-09	1.6e-10	-13.5246	14.3616
TMEM251	1.2744	2.93e-09	1.61e-10	13.5211	14.3575
LINC01514	-1.89157	2.94e-09	1.61e-10	-13.5179	14.3537
RAD21L1	-3.02375	2.94e-09	1.62e-10	-13.5168	14.3524
ANKRD19P	-1.50302	2.94e-09	1.62e-10	-13.5158	14.3513
BNIP3L	1.05534	2.94e-09	1.62e-10	13.5154	14.3508
ETS2	1.52633	2.94e-09	1.62e-10	13.5145	14.3497
COPB2-DT	-1.2449	2.94e-09	1.62e-10	-13.514	14.3491
CFAP44	-2.30806	2.94e-09	1.62e-10	-13.5136	14.3487
GLE1	-2.39988	2.95e-09	1.63e-10	-13.5086	14.3428
UBE2Q2P13	-1.84473	2.97e-09	1.64e-10	-13.503	14.3361
CPQ	1.93627	2.97e-09	1.64e-10	13.502	14.3349
IQCF2	-4.65249	2.98e-09	1.65e-10	-13.4992	14.3317
RCN2	-1.58192	2.98e-09	1.65e-10	-13.4982	14.3304
CAPRIN1	-1.61952	2.99e-09	1.66e-10	-13.4955	14.3273
LY96	2.03533	2.99e-09	1.66e-10	13.4928	14.3241
IK	-1.0968	2.99e-09	1.66e-10	-13.4912	14.3222
SPATA19	-5.63648	3e-09	1.67e-10	-13.4894	14.3201
RNF148	-5.54014	3.02e-09	1.68e-10	-13.4828	14.3123
PJVK	-2.16711	3.02e-09	1.68e-10	-13.4813	14.3105
LUC7L2	1.37652	3.04e-09	1.69e-10	13.4754	14.3035
LRGUK	-3.08091	3.04e-09	1.7e-10	-13.4744	14.3023
LY6G5C	-2.09134	3.04e-09	1.7e-10	-13.4729	14.3006
B9D1	-2.31774	3.05e-09	1.7e-10	-13.4714	14.2988
SPDL1	-3.06521	3.05e-09	1.71e-10	-13.4699	14.297
LINC01016	-4.97188	3.07e-09	1.72e-10	-13.464	14.29
ARMH1	-1.62597	3.07e-09	1.72e-10	-13.4612	14.2866
LOC100505685	-5.09712	3.08e-09	1.73e-10	-13.4599	14.2852
PSMD4	-0.751652	3.12e-09	1.75e-10	-13.4482	14.2713
NIBAN2	0.987027	3.12e-09	1.75e-10	13.4463	14.2691
CCT7	-1.09677	3.12e-09	1.76e-10	-13.4447	14.2672
PRSS50	-1.88194	3.12e-09	1.76e-10	-13.4446	14.267
SERPINE2	1.18046	3.12e-09	1.76e-10	13.4431	14.2652
IL20RB	-2.46886	3.12e-09	1.76e-10	-13.4426	14.2646
PARP9	1.76781	3.14e-09	1.77e-10	13.4375	14.2586
WWTR1	1.41183	3.15e-09	1.78e-10	13.4323	14.2524
ARHGAP15	-2.36183	3.15e-09	1.78e-10	-13.4316	14.2516
CCDC24	-2.31932	3.16e-09	1.79e-10	-13.4305	14.2503
TDP1	-2.51853	3.16e-09	1.79e-10	-13.426	14.2449
ILRUN	-3.87698	3.16e-09	1.8e-10	-13.4253	14.2441
LINC01191	-3.93952	3.16e-09	1.8e-10	-13.4251	14.2439
BRD9	-0.729256	3.16e-09	1.8e-10	-13.4249	14.2436
LINC00454	-1.98399	3.16e-09	1.8e-10	-13.4248	14.2436
TSNAXIP1	-3.1806	3.17e-09	1.8e-10	-13.4226	14.2409
STMP1	1.28926	3.18e-09	1.81e-10	13.4196	14.2374
RGN	1.6952	3.19e-09	1.82e-10	13.4157	14.2327
DAZAP1	-1.76974	3.19e-09	1.82e-10	-13.415	14.2319
TMEM14B	1.02975	3.21e-09	1.83e-10	13.4084	14.2241
C18orf54	-1.92289	3.21e-09	1.83e-10	-13.4083	14.224
GLB1L	-2.83971	3.21e-09	1.83e-10	-13.4073	14.2228
ECRG4	-2.94283	3.22e-09	1.84e-10	-13.4041	14.219
ARL6IP5	1.47177	3.22e-09	1.84e-10	13.4031	14.2178
YBX3	-1.7169	3.25e-09	1.86e-10	-13.3952	14.2084
DLGAP4-AS1	-2.54292	3.25e-09	1.86e-10	-13.3948	14.2079
ZNF692	-1.50766	3.25e-09	1.87e-10	-13.3929	14.2057
ARMCX2	2.01879	3.25e-09	1.87e-10	13.3926	14.2052
CHKA	-2.29531	3.25e-09	1.87e-10	-13.391	14.2034
PMM1	-1.16309	3.25e-09	1.87e-10	-13.391	14.2034
DRC1	-3.33592	3.28e-09	1.89e-10	-13.3826	14.1934
POLR2D	-1.99349	3.28e-09	1.89e-10	-13.3822	14.1929
HSPA2-AS1	-3.23213	3.28e-09	1.89e-10	-13.3797	14.19
GHR	2.36029	3.29e-09	1.9e-10	13.3783	14.1883
EBP	1.88338	3.29e-09	1.9e-10	13.3767	14.1864
GPAT3	-2.38333	3.29e-09	1.9e-10	-13.3762	14.1858
GJC1	-1.6539	3.3e-09	1.91e-10	-13.3733	14.1823
CMC2	-1.64941	3.31e-09	1.92e-10	-13.3687	14.1768
NKAPL	-2.94068	3.32e-09	1.93e-10	-13.3651	14.1726
ANKRD35	1.02287	3.32e-09	1.93e-10	13.3643	14.1716
ATRNL1	-2.32493	3.33e-09	1.94e-10	-13.3608	14.1674
IFITM1	2.05833	3.33e-09	1.94e-10	13.36	14.1664
LINC00930	-3.61928	3.33e-09	1.94e-10	-13.3597	14.1662
VTN	2.56083	3.33e-09	1.94e-10	13.3585	14.1647
BAG2	-1.45331	3.33e-09	1.94e-10	-13.3581	14.1642
TEKT3	-4.73862	3.34e-09	1.95e-10	-13.3548	14.1603
FAM187B	-4.68556	3.35e-09	1.95e-10	-13.3534	14.1586
MAP1B	1.33729	3.38e-09	1.98e-10	13.3434	14.1467
LAMA4	1.90523	3.38e-09	1.98e-10	13.3426	14.1458
RGSL1	-2.1334	3.4e-09	1.99e-10	-13.3381	14.1404
MORN2	-3.52682	3.4e-09	1.99e-10	-13.338	14.1403
FAXDC2	1.77821	3.4e-09	1.99e-10	13.336	14.1378
PODN	1.34666	3.42e-09	2e-10	13.332	14.1331
GHITM	-1.13453	3.45e-09	2.03e-10	-13.3216	14.1207
CDCA3	-2.84662	3.49e-09	2.05e-10	-13.3121	14.1094
CASP4	1.94884	3.52e-09	2.07e-10	13.3043	14.0999
ZNF891	-2.29204	3.53e-09	2.08e-10	-13.2998	14.0946
ZFP91	-3.20377	3.53e-09	2.08e-10	-13.2988	14.0934
HIRIP3	-2.31488	3.53e-09	2.08e-10	-13.2984	14.0929
HDHD2	1.14167	3.53e-09	2.08e-10	13.298	14.0925
STARD7	1.03496	3.53e-09	2.08e-10	13.2979	14.0923
FAM111A	1.74128	3.53e-09	2.08e-10	13.2979	14.0923
NHS	1.53441	3.55e-09	2.1e-10	13.292	14.0853
FTCD	-1.56324	3.56e-09	2.11e-10	-13.289	14.0817
STARD6	-3.20358	3.56e-09	2.11e-10	-13.2882	14.0807
GMPS	-1.9186	3.57e-09	2.12e-10	-13.2847	14.0765
LINC01539	-4.36969	3.58e-09	2.12e-10	-13.2821	14.0733
LYRM1	-1.60388	3.58e-09	2.13e-10	-13.2808	14.0719
LINC01859	-3.75244	3.58e-09	2.13e-10	-13.2803	14.0712
NTMT1	-1.08997	3.59e-09	2.14e-10	-13.2769	14.0671
KLB	-3.33433	3.6e-09	2.14e-10	-13.2737	14.0634
CYB5R2	-1.86062	3.63e-09	2.16e-10	-13.2677	14.0561
ANTKMT	-1.58857	3.66e-09	2.18e-10	-13.258	14.0445
DNM1P46	-2.51804	3.67e-09	2.19e-10	-13.2566	14.0429
CATSPERG	-4.26349	3.68e-09	2.19e-10	-13.2539	14.0395
ZNF165	-4.89493	3.7e-09	2.21e-10	-13.2468	14.0311
CYHR1	-1.37406	3.72e-09	2.22e-10	-13.2425	14.0259
LRRC8C-DT	-1.71932	3.72e-09	2.22e-10	-13.2421	14.0255
EIF5	-1.57573	3.73e-09	2.23e-10	-13.239	14.0216
POLR3K	1.06966	3.73e-09	2.24e-10	13.2375	14.0199
CCDC116	-1.6899	3.73e-09	2.24e-10	-13.2367	14.0189
C10orf82	-3.13122	3.74e-09	2.24e-10	-13.2347	14.0166
LOC102724434	-1.76304	3.75e-09	2.25e-10	-13.2319	14.0132
TMEM167B	0.761826	3.76e-09	2.26e-10	13.2284	14.009
GTPBP8	-1.34705	3.78e-09	2.28e-10	-13.2223	14.0016
PSME1	1.62172	3.8e-09	2.29e-10	13.2179	13.9963
CD53	2.39611	3.8e-09	2.29e-10	13.2168	13.995
ATP1A4	-2.66805	3.8e-09	2.3e-10	-13.2151	13.993
TTC19	0.964511	3.8e-09	2.3e-10	13.2148	13.9926
RPL23AP32	1.30814	3.8e-09	2.3e-10	13.2147	13.9925
AFTPH-DT	-2.46542	3.81e-09	2.3e-10	-13.2132	13.9906
LASP1	1.59013	3.83e-09	2.31e-10	13.2086	13.9852
CFAP92	-3.84722	3.83e-09	2.32e-10	-13.2063	13.9824
TFAM	-2.30574	3.83e-09	2.32e-10	-13.2056	13.9815
ARMC2	-2.70261	3.83e-09	2.32e-10	-13.205	13.9808
AHCTF1	-2.07501	3.85e-09	2.34e-10	-13.2001	13.9749
CTNNAL1	1.24137	3.85e-09	2.34e-10	13.1995	13.9742
CCDC86	-2.12621	3.86e-09	2.35e-10	-13.1971	13.9713
SLC2A10	2.42798	3.86e-09	2.35e-10	13.1965	13.9706
KATNAL1	-3.89717	3.86e-09	2.35e-10	-13.1961	13.9701
UPF3A	-1.21181	3.86e-09	2.35e-10	-13.1959	13.9699
STRIP2	-1.53225	3.86e-09	2.35e-10	-13.1951	13.9688
GIMAP6	2.04343	3.88e-09	2.37e-10	13.1892	13.9618
PCID2	-1.77081	3.9e-09	2.38e-10	-13.185	13.9567
PUS7L	1.69871	3.9e-09	2.38e-10	13.1839	13.9554
LINC02388	2.20278	3.9e-09	2.39e-10	13.1828	13.954
TRPM1	-2.33108	3.9e-09	2.39e-10	-13.1826	13.9538
COQ2	1.37816	3.9e-09	2.39e-10	13.1821	13.9532
LOC148696	-2.77623	3.9e-09	2.39e-10	-13.1798	13.9505
LOC105370109	1.05564	3.91e-09	2.4e-10	13.1775	13.9476
C20orf85	-5.26276	3.93e-09	2.41e-10	-13.1738	13.9432
FAM50A	1.36706	3.93e-09	2.41e-10	13.1733	13.9426
SPAG17	-4.03471	3.97e-09	2.44e-10	-13.163	13.9301
LDOC1	1.43659	3.97e-09	2.44e-10	13.1622	13.9292
RAB11A	-0.814087	3.97e-09	2.45e-10	-13.162	13.9289
ANKDD1A	2.54755	3.99e-09	2.46e-10	13.1564	13.9222
LRRC73	-3.67631	3.99e-09	2.46e-10	-13.1553	13.9208
AP1S2	1.41081	4e-09	2.47e-10	13.1528	13.9178
LINC00608	-5.46992	4.01e-09	2.48e-10	-13.1504	13.9149
LOC105378231	-2.93023	4.02e-09	2.49e-10	-13.1472	13.9111
DDX39A	-2.69248	4.03e-09	2.49e-10	-13.1461	13.9097
HK1	-1.50178	4.04e-09	2.51e-10	-13.1415	13.9042
C22orf31	-2.15465	4.05e-09	2.51e-10	-13.1398	13.9021
ALDH5A1	1.55406	4.05e-09	2.51e-10	13.1384	13.9004
MCOLN2	-2.49598	4.05e-09	2.51e-10	-13.1384	13.9004
EDC3	-2.2459	4.05e-09	2.52e-10	-13.1373	13.899
EFHB	-4.41192	4.05e-09	2.52e-10	-13.1372	13.899
SEC22C	-2.79484	4.05e-09	2.52e-10	-13.1362	13.8977
CNRIP1	2.31307	4.06e-09	2.53e-10	13.1339	13.895
DNAJC18	-4.2662	4.06e-09	2.53e-10	-13.1339	13.8949
ZNF649-AS1	-4.54175	4.06e-09	2.53e-10	-13.133	13.8939
CDIPTOSP	-4.74025	4.06e-09	2.54e-10	-13.1315	13.8921
CYLC1	-5.41792	4.06e-09	2.54e-10	-13.1306	13.891
MSTO1	-1.23517	4.07e-09	2.55e-10	-13.1277	13.8875
QRICH2	-2.06467	4.08e-09	2.55e-10	-13.1264	13.8859
MLEC	-0.936802	4.08e-09	2.55e-10	-13.1255	13.8848
CRPPA-AS1	-3.01098	4.08e-09	2.56e-10	-13.1248	13.884
NEDD1	-3.27677	4.09e-09	2.56e-10	-13.1218	13.8803
ESYT1	1.45614	4.12e-09	2.59e-10	13.1149	13.872
PIGX	1.35793	4.13e-09	2.6e-10	13.1112	13.8674
APOOL	1.65587	4.14e-09	2.6e-10	13.1104	13.8665
SNX14	-1.78795	4.16e-09	2.62e-10	-13.105	13.8599
CFAP36	-2.77722	4.17e-09	2.62e-10	-13.1024	13.8569
DDB2	1.1683	4.17e-09	2.63e-10	13.1013	13.8555
SKIL	-1.72934	4.18e-09	2.63e-10	-13.0993	13.8531
MIGA1	1.34831	4.18e-09	2.64e-10	13.0988	13.8524
NAP1L5	1.48156	4.18e-09	2.64e-10	13.0963	13.8494
EIF2AK4	1.58434	4.18e-09	2.65e-10	13.0955	13.8484
MIER1	-2.02129	4.18e-09	2.65e-10	-13.0951	13.848
LHFPL2	1.50833	4.18e-09	2.65e-10	13.0949	13.8478
CCNA2	-2.66235	4.18e-09	2.65e-10	-13.0949	13.8477
SPRR2C	-2.88424	4.19e-09	2.65e-10	-13.0928	13.8452
IPO7	0.944028	4.19e-09	2.65e-10	13.0925	13.8449
DNAJC5B	-5.04831	4.2e-09	2.66e-10	-13.0898	13.8415
SCN1B	1.01778	4.2e-09	2.67e-10	13.0888	13.8403
FGF14-IT1	-2.97746	4.2e-09	2.67e-10	-13.0886	13.84
HSPA14	-1.95348	4.21e-09	2.68e-10	-13.0842	13.8347
PKIG	-1.35238	4.21e-09	2.68e-10	-13.0837	13.8341
LRRC27	-2.19403	4.27e-09	2.72e-10	-13.0727	13.8208
KLF11	-1.94794	4.27e-09	2.73e-10	-13.0702	13.8177
NGLY1	-1.79765	4.27e-09	2.73e-10	-13.0695	13.8168
NDN	1.29305	4.27e-09	2.73e-10	13.0691	13.8164
LOC100506858	-1.09782	4.34e-09	2.77e-10	-13.0559	13.8004
RAB9A	1.69947	4.35e-09	2.78e-10	13.054	13.798
SLC10A3	1.25141	4.35e-09	2.79e-10	13.0518	13.7954
SPIRE1	-1.95549	4.36e-09	2.79e-10	-13.05	13.7932
RLN2	-2.81353	4.37e-09	2.81e-10	-13.0462	13.7886
GSTO1	1.6111	4.37e-09	2.81e-10	13.0453	13.7874
ST8SIA6-AS1	-2.74647	4.37e-09	2.81e-10	-13.0451	13.7873
MANBA	1.13957	4.38e-09	2.82e-10	13.043	13.7847
GSTCD-AS1	-1.42945	4.4e-09	2.83e-10	-13.0388	13.7795
TESK2	-2.30097	4.41e-09	2.84e-10	-13.0358	13.7758
PNRC1	1.03235	4.42e-09	2.85e-10	13.0331	13.7726
SELENBP1	2.18703	4.43e-09	2.86e-10	13.0309	13.7699
ESS2	-2.30889	4.45e-09	2.87e-10	-13.0279	13.7662
MKRN1	-1.16069	4.45e-09	2.87e-10	-13.0268	13.7649
DNAJC19	1.18096	4.45e-09	2.87e-10	13.0257	13.7636
BICC1	1.91521	4.47e-09	2.89e-10	13.0218	13.7589
CBFB	0.827837	4.47e-09	2.89e-10	13.0206	13.7574
TMED2	0.821881	4.5e-09	2.91e-10	13.015	13.7505
EFCAB12	-2.50688	4.5e-09	2.91e-10	-13.0142	13.7496
PDSS1	-1.5532	4.5e-09	2.91e-10	-13.0142	13.7496
TMEM100	2.1131	4.5e-09	2.92e-10	13.0129	13.748
TSPAN1	-1.8075	4.5e-09	2.92e-10	-13.0113	13.746
DSN1	-1.68462	4.51e-09	2.93e-10	-13.0094	13.7437
EFNA4	1.63734	4.52e-09	2.94e-10	13.0065	13.7402
ZNF22	1.21334	4.52e-09	2.94e-10	13.0063	13.7399
LPIN1	-3.72851	4.52e-09	2.95e-10	-13.0049	13.7383
LINC01838	-1.43914	4.52e-09	2.95e-10	-13.0049	13.7382
PGR	-3.3491	4.53e-09	2.96e-10	-13.0024	13.7351
MS4A5	-5.05387	4.54e-09	2.96e-10	-13.0013	13.7338
SLC25A51	-3.93157	4.54e-09	2.96e-10	-12.9999	13.732
CPA3	3.21859	4.56e-09	2.98e-10	12.9943	13.7253
RAP1GDS1	-1.83391	4.56e-09	2.98e-10	-12.9941	13.725
C1orf115	1.73263	4.56e-09	2.99e-10	12.9938	13.7247
KLHL4	1.93571	4.59e-09	3e-10	12.9889	13.7187
LAMP2	1.33061	4.59e-09	3.01e-10	12.9874	13.7168
C12orf60	-3.66373	4.59e-09	3.02e-10	-12.9857	13.7147
PITPNA-AS1	-1.57205	4.59e-09	3.02e-10	-12.9853	13.7143
ANKRD46	1.29157	4.59e-09	3.02e-10	12.9848	13.7137
USP32	-2.95463	4.62e-09	3.04e-10	-12.9797	13.7074
TBP	-1.99433	4.62e-09	3.04e-10	-12.9788	13.7063
NUP155	-3.8306	4.62e-09	3.04e-10	-12.9783	13.7057
CABLES2	-1.22121	4.62e-09	3.04e-10	-12.9776	13.7049
EFCAB5	-3.85518	4.63e-09	3.05e-10	-12.9754	13.7022
PXDNL	-2.76826	4.63e-09	3.06e-10	-12.9743	13.7008
ZMYND10	-4.4825	4.63e-09	3.06e-10	-12.974	13.7004
WBP11	-1.11161	4.64e-09	3.06e-10	-12.9719	13.698
RNF17	-2.00566	4.65e-09	3.08e-10	-12.9691	13.6945
SCP2	1.41283	4.65e-09	3.08e-10	12.9684	13.6936
AMZ2P1	-1.3964	4.67e-09	3.09e-10	-12.9646	13.689
CERNA1	1.34711	4.67e-09	3.09e-10	12.9641	13.6883
SURF2	-2.38859	4.67e-09	3.1e-10	-12.9631	13.6871
MAPRE2	1.42649	4.68e-09	3.11e-10	12.9603	13.6838
DCTN6	0.819385	4.7e-09	3.12e-10	12.9574	13.6801
USP44	-4.73889	4.71e-09	3.13e-10	-12.9544	13.6765
SSX2IP	-3.38174	4.71e-09	3.13e-10	-12.9541	13.6761
NT5C1B	-5.70075	4.71e-09	3.13e-10	-12.954	13.676
NFKBIA	1.34181	4.71e-09	3.13e-10	12.9533	13.6752
LRRN3	1.54259	4.71e-09	3.14e-10	12.9515	13.6729
LOC100505978	-3.47957	4.72e-09	3.15e-10	-12.9495	13.6705
DCP1B	-1.40082	4.73e-09	3.16e-10	-12.9466	13.6669
EFHC1	-2.64001	4.75e-09	3.17e-10	-12.9427	13.6622
VGLL4	1.21947	4.75e-09	3.18e-10	12.9413	13.6604
ARL5A	0.919544	4.75e-09	3.18e-10	12.9412	13.6603
CABYR	-4.36325	4.77e-09	3.19e-10	-12.9375	13.6557
IFI35	1.69304	4.77e-09	3.2e-10	12.9364	13.6544
MON1A	-1.028	4.79e-09	3.21e-10	-12.9329	13.6502
MAGOH-DT	-3.24478	4.84e-09	3.24e-10	-12.9244	13.6397
NAGS	-1.56626	4.86e-09	3.26e-10	-12.9202	13.6345
LRIG3	1.61601	4.87e-09	3.27e-10	12.9173	13.631
SNX7	1.49737	4.89e-09	3.29e-10	12.9131	13.6259
EWSR1	-1.07552	4.9e-09	3.29e-10	-12.912	13.6245
ATMIN	-1.26023	4.92e-09	3.31e-10	-12.9081	13.6197
PDK1	-1.99468	4.92e-09	3.31e-10	-12.9067	13.6179
STARD4	1.95042	4.92e-09	3.32e-10	12.9054	13.6164
MEX3B	-1.99565	4.93e-09	3.32e-10	-12.9046	13.6153
ANKRD29	1.99594	4.93e-09	3.33e-10	12.9038	13.6144
PLIN1	-1.87808	4.93e-09	3.33e-10	-12.9031	13.6136
BLVRB	1.26234	4.94e-09	3.34e-10	12.8993	13.6089
SEH1L	0.875983	4.94e-09	3.34e-10	12.8991	13.6086
VPS13C	1.25966	4.96e-09	3.36e-10	12.8963	13.6052
GSTA3	1.80796	4.97e-09	3.37e-10	12.8934	13.6016
TRAM2	-3.01426	4.97e-09	3.37e-10	-12.8917	13.5996
CREB3L2	1.04863	4.97e-09	3.38e-10	12.8911	13.5988
ACYP1	-1.12376	4.97e-09	3.38e-10	-12.891	13.5987
NUP210P1	-1.88351	4.98e-09	3.39e-10	-12.8889	13.5961
KYNU	-1.69296	4.98e-09	3.39e-10	-12.8881	13.5951
CCDC69	1.90634	4.99e-09	3.4e-10	12.8866	13.5933
NR6A1	-1.8177	5.01e-09	3.41e-10	-12.8823	13.5879
TADA2A	-1.64961	5.03e-09	3.43e-10	-12.8785	13.5833
PHC1	-0.994639	5.03e-09	3.43e-10	-12.8782	13.583
ACTRT3	-4.05872	5.03e-09	3.43e-10	-12.878	13.5827
STRC	-1.28088	5.03e-09	3.43e-10	-12.8775	13.5821
POC1A	-1.40765	5.06e-09	3.46e-10	-12.8711	13.5742
ANKRD13A	-2.05922	5.08e-09	3.47e-10	-12.868	13.5704
TNS3	1.68516	5.12e-09	3.51e-10	12.8601	13.5607
SH3GLB1	1.21482	5.13e-09	3.51e-10	12.8587	13.559
LOC101929719	-1.61646	5.13e-09	3.52e-10	-12.8577	13.5576
CALCRL	1.45365	5.14e-09	3.52e-10	12.8562	13.5558
LINC00354	-1.96844	5.14e-09	3.53e-10	-12.8549	13.5542
TXN	1.31464	5.15e-09	3.54e-10	12.853	13.5519
MDC1	-1.24775	5.17e-09	3.55e-10	-12.8494	13.5474
ARMCX4	2.00788	5.17e-09	3.56e-10	12.8481	13.5459
CCDC185	-2.43904	5.22e-09	3.59e-10	-12.8404	13.5363
FSCN3	-4.96505	5.24e-09	3.61e-10	-12.8367	13.5317
MOAP1	0.953954	5.24e-09	3.61e-10	12.8361	13.531
HNRNPF	-1.20364	5.27e-09	3.63e-10	-12.8309	13.5247
CEP152	-1.96262	5.29e-09	3.65e-10	-12.8266	13.5193
CASTOR3	1.47671	5.3e-09	3.66e-10	12.8243	13.5164
DKFZp434L192	-3.22333	5.3e-09	3.66e-10	-12.8241	13.5162
RNASE11	-5.88807	5.3e-09	3.66e-10	-12.824	13.5161
UBE2D3	0.808978	5.31e-09	3.67e-10	12.8209	13.5122
COL12A1	2.33458	5.31e-09	3.68e-10	12.8205	13.5117
SPATA17	-5.11707	5.31e-09	3.68e-10	-12.8198	13.5109
MGAT4D	-2.04442	5.31e-09	3.68e-10	-12.8189	13.5098
CATSPERD	-3.93216	5.32e-09	3.69e-10	-12.8178	13.5085
LINC00226	-3.39266	5.32e-09	3.69e-10	-12.8169	13.5073
TMEM14A	1.40461	5.32e-09	3.7e-10	12.8154	13.5055
OARD1	-1.10326	5.33e-09	3.7e-10	-12.8143	13.5042
APOBEC4	-2.85035	5.33e-09	3.71e-10	-12.8132	13.5027
SPACA3	-4.50155	5.33e-09	3.71e-10	-12.8132	13.5027
APOM	-1.45099	5.33e-09	3.71e-10	-12.813	13.5025
MREG	1.34239	5.33e-09	3.71e-10	12.812	13.5012
TTLL6	-3.65559	5.33e-09	3.72e-10	-12.8117	13.5009
IDH1	1.25551	5.35e-09	3.73e-10	12.8082	13.4966
RAP2C	1.73133	5.35e-09	3.74e-10	12.8074	13.4955
CCT5	-1.45335	5.35e-09	3.74e-10	-12.807	13.4951
ZNF366	1.1182	5.39e-09	3.77e-10	12.7996	13.486
COL6A3	1.93815	5.39e-09	3.78e-10	12.7979	13.4838
DMXL1	1.22856	5.39e-09	3.78e-10	12.7966	13.4823
PINK1	-1.6976	5.39e-09	3.79e-10	-12.7961	13.4816
OGN	2.17484	5.39e-09	3.79e-10	12.796	13.4814
C12orf42	-2.64752	5.39e-09	3.79e-10	-12.7953	13.4806
ATL3	-3.867	5.39e-09	3.79e-10	-12.7952	13.4805
ZBTB26	-1.88018	5.39e-09	3.79e-10	-12.795	13.4802
KDM3A	-1.228	5.41e-09	3.8e-10	-12.7921	13.4767
PCYT1B	-2.1913	5.41e-09	3.81e-10	-12.7916	13.476
SLC25A3	0.864614	5.41e-09	3.81e-10	12.7904	13.4746
RPP25	1.16549	5.41e-09	3.82e-10	12.7897	13.4737
NOS3	-1.6824	5.42e-09	3.82e-10	-12.7881	13.4716
EXD2	-1.83879	5.43e-09	3.84e-10	-12.7854	13.4683
RANBP3	-1.39097	5.43e-09	3.84e-10	-12.7849	13.4678
GOLGA6L2	-4.76613	5.44e-09	3.85e-10	-12.7828	13.4652
SEC24A	1.03165	5.45e-09	3.85e-10	12.7813	13.4633
CEP350	-1.45481	5.46e-09	3.86e-10	-12.7795	13.4611
RRP1B	-1.60022	5.46e-09	3.86e-10	-12.7795	13.4611
LINC00029	-1.21887	5.47e-09	3.87e-10	-12.7774	13.4584
FCER1G	2.43339	5.48e-09	3.89e-10	12.7745	13.4548
ENTHD1	-2.12092	5.5e-09	3.9e-10	-12.7712	13.4508
PGAM2	-4.23577	5.51e-09	3.92e-10	-12.7685	13.4474
RAP2B	1.79187	5.52e-09	3.92e-10	12.7677	13.4465
C17orf97	-3.5555	5.54e-09	3.94e-10	-12.7629	13.4405
TEX51	-3.97261	5.57e-09	3.96e-10	-12.7588	13.4353
SLC25A3P1	-2.21874	5.59e-09	3.98e-10	-12.7547	13.4302
POLG2	-1.63987	5.63e-09	4.01e-10	-12.7478	13.4218
SMIM26	1.04631	5.63e-09	4.02e-10	12.7474	13.4212
GTSF1L	-5.60715	5.63e-09	4.02e-10	-12.746	13.4195
KANSL1L	-3.23365	5.63e-09	4.03e-10	-12.7451	13.4183
CRYAB	1.95471	5.63e-09	4.03e-10	12.7443	13.4174
DDX60	1.78159	5.63e-09	4.03e-10	12.7441	13.4171
TNFAIP6	-3.61427	5.63e-09	4.03e-10	-12.7441	13.4171
RAE1	-2.182	5.63e-09	4.04e-10	-12.7436	13.4165
LAMA2	1.40684	5.63e-09	4.04e-10	12.7434	13.4162
WAPL	-1.53998	5.64e-09	4.04e-10	-12.7427	13.4154
KLHDC10	-3.19212	5.64e-09	4.04e-10	-12.7421	13.4147
YWHAB	0.971881	5.64e-09	4.05e-10	12.7413	13.4137
RWDD3	1.30887	5.68e-09	4.08e-10	12.7348	13.4056
PRDM10-DT	-1.13302	5.72e-09	4.11e-10	-12.729	13.3983
MRGBP	-2.17492	5.72e-09	4.11e-10	-12.728	13.3971
NARF	-1.93095	5.73e-09	4.12e-10	-12.7262	13.3949
MGLL	1.438	5.74e-09	4.14e-10	12.7234	13.3915
HMGN4	1.42566	5.75e-09	4.14e-10	12.7218	13.3894
DNAL4	-1.62237	5.75e-09	4.15e-10	-12.7214	13.3889
PWWP3B	1.41588	5.76e-09	4.15e-10	12.7196	13.3867
MAST2	-1.46047	5.76e-09	4.16e-10	-12.7189	13.3858
LOC101928107	-2.1874	5.81e-09	4.2e-10	-12.7106	13.3754
SLC25A33	-3.03451	5.82e-09	4.21e-10	-12.7085	13.3729
TMEM127	0.929519	5.86e-09	4.24e-10	12.7034	13.3666
LOC105375707	-2.41986	5.86e-09	4.24e-10	-12.7025	13.3654
MPST	-1.25417	5.9e-09	4.27e-10	-12.6966	13.358
EIF4G3	-5.01548	5.9e-09	4.28e-10	-12.696	13.3573
GREB1	2.08822	5.9e-09	4.28e-10	12.695	13.356
CLDND2	-2.22752	5.9e-09	4.29e-10	-12.6937	13.3545
SPAG5-AS1	-2.51295	5.9e-09	4.29e-10	-12.6928	13.3533
LOC107986876	-2.85674	5.9e-09	4.29e-10	-12.6926	13.3531
NDUFS7	-1.1034	5.9e-09	4.29e-10	-12.6925	13.3529
LINC03013	1.79296	5.91e-09	4.3e-10	12.6914	13.3516
POLR3D	-1.28184	5.91e-09	4.3e-10	-12.6907	13.3507
UBE2D2	-0.879908	5.92e-09	4.31e-10	-12.6885	13.348
C1orf105	-4.87842	5.92e-09	4.32e-10	-12.6884	13.3478
LINC01347	-2.09724	5.92e-09	4.32e-10	-12.687	13.346
B4GALT4	1.23966	6.01e-09	4.39e-10	12.6742	13.3301
KARS1	-0.931925	6.01e-09	4.39e-10	-12.6741	13.33
AP4M1	-1.76884	6.01e-09	4.39e-10	-12.6738	13.3296
DNAAF3	-4.82699	6.01e-09	4.4e-10	-12.6728	13.3283
PKMYT1	-1.72062	6.01e-09	4.4e-10	-12.6724	13.3278
IHO1	-3.24679	6.02e-09	4.41e-10	-12.6704	13.3254
MAP3K5	1.35556	6.05e-09	4.44e-10	12.6657	13.3195
TLCD4	2.16818	6.05e-09	4.44e-10	12.6654	13.3192
FOLR2	1.63474	6.05e-09	4.44e-10	12.6654	13.3191
EID1	1.48103	6.05e-09	4.44e-10	12.6644	13.3179
LEMD1	-4.37377	6.05e-09	4.45e-10	-12.6625	13.3156
EIF4ENIF1	-0.940329	6.05e-09	4.46e-10	-12.6621	13.315
ZNHIT3	-1.19207	6.05e-09	4.46e-10	-12.662	13.3149
EIF4H	0.64507	6.06e-09	4.46e-10	12.6608	13.3134
LGALS8	1.72732	6.07e-09	4.47e-10	12.6593	13.3115
NEK5	-1.68681	6.08e-09	4.48e-10	-12.6568	13.3084
BTBD16	-3.19948	6.1e-09	4.5e-10	-12.6534	13.3042
NUDT5	2.05322	6.13e-09	4.53e-10	12.6494	13.2991
LINC00301	-5.54563	6.13e-09	4.53e-10	-12.648	13.2974
ABHD1	-1.5011	6.13e-09	4.53e-10	-12.6477	13.2971
CRACD	-1.79674	6.14e-09	4.54e-10	-12.6459	13.2948
GID4	-4.76025	6.15e-09	4.56e-10	-12.644	13.2924
LINC02844	-3.67235	6.15e-09	4.56e-10	-12.6437	13.292
RAB3GAP2	1.05248	6.18e-09	4.58e-10	12.6396	13.2868
MOB4	0.970759	6.18e-09	4.58e-10	12.6392	13.2864
LANCL2	-1.70677	6.18e-09	4.59e-10	-12.6386	13.2857
ST6GALNAC1	2.54868	6.18e-09	4.59e-10	12.638	13.2849
MBTPS1	1.10393	6.19e-09	4.6e-10	12.6365	13.2831
SPATA25	-2.93944	6.23e-09	4.63e-10	-12.6307	13.2758
MEOX2	2.25513	6.23e-09	4.63e-10	12.63	13.2749
ALYREF	-2.37064	6.25e-09	4.66e-10	-12.6259	13.2697
DNAH6	-2.26368	6.25e-09	4.66e-10	-12.6255	13.2693
CMBL	2.39805	6.26e-09	4.67e-10	12.6242	13.2677
DCAF6	-1.42138	6.26e-09	4.67e-10	-12.6235	13.2668
LINC02415	-2.04487	6.26e-09	4.67e-10	-12.623	13.2661
SDF2	1.24952	6.26e-09	4.68e-10	12.6226	13.2657
LINC00690	-3.95443	6.26e-09	4.68e-10	-12.6224	13.2653
FEM1B	1.32025	6.27e-09	4.69e-10	12.6199	13.2622
OR7E19P	-1.07532	6.29e-09	4.7e-10	-12.6177	13.2594
SENP1	-3.10607	6.29e-09	4.71e-10	-12.6171	13.2587
TEX37	-3.8073	6.29e-09	4.71e-10	-12.6165	13.258
PLGRKT	1.55492	6.31e-09	4.73e-10	12.6125	13.2529
YY1AP1	-1.00458	6.31e-09	4.74e-10	-12.6119	13.2523
ACTL7B	-4.96817	6.33e-09	4.75e-10	-12.6098	13.2496
RCAN2	1.63794	6.33e-09	4.76e-10	12.6088	13.2483
PCK2	-1.90083	6.33e-09	4.76e-10	-12.6082	13.2476
RHOBTB1	1.35024	6.33e-09	4.76e-10	12.6077	13.2469
CCDC121	-1.83145	6.34e-09	4.77e-10	-12.6065	13.2455
REC8	-1.51507	6.34e-09	4.77e-10	-12.6058	13.2445
LMBRD1	1.06809	6.34e-09	4.78e-10	12.6047	13.2431
C9orf43	-4.52008	6.38e-09	4.81e-10	-12.5987	13.2357
FAM161A	-1.79671	6.39e-09	4.82e-10	-12.5972	13.2338
TSSC4	-1.21016	6.48e-09	4.9e-10	-12.5849	13.2184
DCST1	-1.42351	6.5e-09	4.91e-10	-12.582	13.2147
TM9SF3	0.870538	6.5e-09	4.92e-10	12.5817	13.2144
CUL9	-1.75495	6.5e-09	4.92e-10	-12.5815	13.2141
RCN1	1.47856	6.5e-09	4.92e-10	12.5814	13.214
RPS11P6	-2.89103	6.5e-09	4.92e-10	-12.5806	13.2129
DDAH2	1.19775	6.5e-09	4.93e-10	12.5793	13.2113
NCAPG2	-2.63771	6.51e-09	4.95e-10	-12.5764	13.2077
POC5	-0.881456	6.51e-09	4.95e-10	-12.5761	13.2073
PCM1	-2.57717	6.51e-09	4.95e-10	-12.5756	13.2066
TNFSF10	1.87173	6.51e-09	4.95e-10	12.5755	13.2066
SPARCL1	1.33228	6.51e-09	4.95e-10	12.5755	13.2066
NCBP2AS2	1.16031	6.51e-09	4.95e-10	12.5754	13.2064
CHIC2	-1.63178	6.55e-09	4.99e-10	-12.5695	13.1989
SSMEM1	-5.07931	6.58e-09	5.01e-10	-12.566	13.1946
LRRC52	-2.13571	6.6e-09	5.03e-10	-12.5622	13.1898
LRRC58	1.37635	6.62e-09	5.05e-10	12.5601	13.1872
DMC1	-2.39579	6.66e-09	5.09e-10	-12.5538	13.1793
B4GAT1	1.27724	6.7e-09	5.12e-10	12.5493	13.1736
UBE2C	-2.10381	6.71e-09	5.13e-10	-12.5468	13.1705
SQSTM1	1.07527	6.72e-09	5.14e-10	12.5458	13.1692
STARD10	-3.80762	6.72e-09	5.15e-10	-12.5445	13.1676
CCDC136	-1.50661	6.73e-09	5.15e-10	-12.5435	13.1663
MIRLET7D	1.27358	6.75e-09	5.17e-10	12.5405	13.1625
FAM222B	-1.25548	6.76e-09	5.18e-10	-12.5386	13.1601
CWC27	-0.9273	6.76e-09	5.18e-10	-12.5384	13.1599
ANGPTL2	1.8781	6.77e-09	5.19e-10	12.537	13.1581
ALDH7A1	1.17843	6.77e-09	5.2e-10	12.5354	13.1561
LRRC28	-2.3774	6.77e-09	5.2e-10	-12.5352	13.1559
CDRT15L2	-1.79147	6.77e-09	5.21e-10	-12.5349	13.1554
FAM47C	-2.72979	6.82e-09	5.24e-10	-12.5291	13.1481
C5orf47	-2.99846	6.83e-09	5.26e-10	-12.5267	13.1452
LINC00588	-3.16396	6.83e-09	5.26e-10	-12.5263	13.1446
TFIP11	-0.898089	6.85e-09	5.28e-10	-12.5228	13.1402
MGP	1.46751	6.85e-09	5.29e-10	12.5225	13.1398
ENKD1	-1.96027	6.86e-09	5.3e-10	-12.5211	13.1381
BVES	-3.2441	6.86e-09	5.3e-10	-12.52	13.1367
SSNA1	-1.21684	6.86e-09	5.3e-10	-12.5198	13.1364
LRIT1	-1.84835	6.9e-09	5.34e-10	-12.5148	13.1301
SEMA4B	1.43851	6.9e-09	5.34e-10	12.5146	13.1299
UBL7	-0.902927	6.91e-09	5.35e-10	-12.5122	13.1268
FNDC11	-5.62136	6.92e-09	5.36e-10	-12.5109	13.1252
HCFC2	-3.76453	6.96e-09	5.4e-10	-12.5055	13.1185
SLC25A12	1.54117	6.97e-09	5.41e-10	12.5043	13.1169
PSMB9	1.83761	6.97e-09	5.41e-10	12.5038	13.1162
CFAP53	-4.16316	6.97e-09	5.42e-10	-12.503	13.1152
HSPA1L	-4.3367	6.98e-09	5.42e-10	-12.5021	13.1141
C2orf81	-1.31779	7.01e-09	5.45e-10	-12.4974	13.1082
FNDC4	-1.1797	7.01e-09	5.45e-10	-12.4974	13.1081
ZNF570	-2.79446	7.03e-09	5.47e-10	-12.4942	13.1042
ZDHHC19	-1.56335	7.04e-09	5.48e-10	-12.493	13.1026
THAP6	-0.922718	7.05e-09	5.49e-10	-12.4913	13.1005
ANKRD13C	1.11634	7.05e-09	5.5e-10	12.49	13.0988
BAZ1A	-1.58139	7.05e-09	5.5e-10	-12.4898	13.0986
ZFAND1	1.25778	7.06e-09	5.51e-10	12.4883	13.0967
SMG9	-1.36689	7.09e-09	5.54e-10	-12.4847	13.0922
SNAP25	2.09988	7.1e-09	5.55e-10	12.4829	13.0899
UBE2R2	-0.931089	7.15e-09	5.59e-10	-12.4769	13.0822
FAM228A	-3.55213	7.16e-09	5.61e-10	-12.4743	13.0789
TNP2	-3.80132	7.16e-09	5.61e-10	-12.4742	13.0788
SLC12A2	-3.15519	7.16e-09	5.61e-10	-12.4738	13.0783
RAB34	1.92093	7.17e-09	5.63e-10	12.4718	13.0759
THUMPD3	-1.82886	7.17e-09	5.63e-10	-12.4713	13.0752
SPATA7	-2.32036	7.18e-09	5.64e-10	-12.4703	13.0738
TMEM225	-3.98426	7.18e-09	5.64e-10	-12.4694	13.0727
WDR5	-2.96142	7.19e-09	5.65e-10	-12.4686	13.0718
CNN1	-1.9044	7.19e-09	5.66e-10	-12.4677	13.0707
ATP6V1E2	-4.39102	7.19e-09	5.66e-10	-12.4668	13.0695
STAT4	-4.47641	7.19e-09	5.67e-10	-12.4661	13.0686
PDZRN4	2.076	7.29e-09	5.74e-10	12.4554	13.0551
ABHD2	-4.22615	7.29e-09	5.75e-10	-12.4545	13.0539
PSMB7	-0.797281	7.29e-09	5.76e-10	-12.4535	13.0526
LOC102724587	-4.18719	7.3e-09	5.76e-10	-12.4525	13.0514
LOC105373554	-3.41039	7.32e-09	5.78e-10	-12.4497	13.0478
OSBPL11	1.18232	7.32e-09	5.79e-10	12.4488	13.0467
FRMD4B	1.93578	7.33e-09	5.8e-10	12.4475	13.045
CARD6	1.5948	7.34e-09	5.81e-10	12.4457	13.0427
CKLF	-1.17863	7.4e-09	5.86e-10	-12.439	13.0342
MRPL39	-1.27649	7.43e-09	5.89e-10	-12.4352	13.0294
MYZAP	1.38896	7.47e-09	5.92e-10	12.4303	13.0232
PRSS54	-5.04211	7.48e-09	5.93e-10	-12.4292	13.0218
DZIP1	-3.26947	7.48e-09	5.94e-10	-12.4287	13.0212
NAA80	-1.96704	7.48e-09	5.94e-10	-12.4276	13.0197
MROH8	-1.569	7.49e-09	5.95e-10	-12.4264	13.0183
PPIL6	-2.60272	7.5e-09	5.97e-10	-12.4244	13.0157
CBR3	1.64951	7.53e-09	5.99e-10	12.4214	13.0119
KDM5D	1.42905	7.59e-09	6.05e-10	12.4131	13.0013
WDR93	-1.69639	7.59e-09	6.06e-10	-12.4121	13.0002
LRRC75A	1.07897	7.59e-09	6.06e-10	12.4121	13.0001
MACO1	-2.59805	7.59e-09	6.06e-10	-12.412	12.9999
MRPL42	-2.31483	7.59e-09	6.06e-10	-12.4118	12.9997
CXXC5	-2.58038	7.59e-09	6.07e-10	-12.4109	12.9986
VAT1	1.0898	7.59e-09	6.07e-10	12.4104	12.998
SMIM27	-1.1621	7.59e-09	6.07e-10	-12.4102	12.9977
TMEM184C	1.1007	7.6e-09	6.08e-10	12.4091	12.9963
RHOU	1.57571	7.6e-09	6.08e-10	12.4089	12.996
LOC102724929	-1.88727	7.6e-09	6.09e-10	-12.4086	12.9957
TTC28	1.05025	7.61e-09	6.1e-10	12.4071	12.9937
ZFPM2	1.99324	7.61e-09	6.1e-10	12.4061	12.9925
SLC8B1	1.88459	7.61e-09	6.11e-10	12.406	12.9923
DCAF15	-1.48958	7.61e-09	6.12e-10	-12.4043	12.9901
SEPTIN7P9	-4.07073	7.61e-09	6.12e-10	-12.4034	12.9891
ATG9A	-1.31533	7.61e-09	6.12e-10	-12.4034	12.9891
DHDDS-AS1	-1.40036	7.61e-09	6.13e-10	-12.4032	12.9888
MCMDC2	-1.73806	7.61e-09	6.13e-10	-12.4028	12.9882
MTCH1	1.01128	7.63e-09	6.15e-10	12.4002	12.985
PPP4R1	-1.14964	7.63e-09	6.15e-10	-12.3999	12.9846
SLC25A5	0.837467	7.63e-09	6.15e-10	12.3997	12.9843
LOC105373876	-1.34351	7.63e-09	6.16e-10	-12.3989	12.9833
NNT-AS1	1.53369	7.63e-09	6.16e-10	12.3985	12.9829
TEX26	-4.99181	7.66e-09	6.19e-10	-12.395	12.9784
RNASE6	2.60664	7.68e-09	6.21e-10	12.3924	12.975
ZC3HC1	-0.751492	7.69e-09	6.22e-10	-12.3908	12.973
SPRY1	1.26902	7.69e-09	6.22e-10	12.3904	12.9725
HEG1	1.23961	7.69e-09	6.23e-10	12.3903	12.9723
TRIM47	1.46347	7.7e-09	6.24e-10	12.3887	12.9704
FAM81B	-5.44981	7.71e-09	6.25e-10	-12.3873	12.9686
NMNAT3	-1.41917	7.75e-09	6.29e-10	-12.3819	12.9617
SLC15A2	2.37425	7.76e-09	6.3e-10	12.3813	12.9609
PCAT6	-3.41667	7.78e-09	6.32e-10	-12.3777	12.9563
TMEM106B	1.07377	7.78e-09	6.32e-10	12.3776	12.9563
LAMP3	-4.16225	7.78e-09	6.32e-10	-12.3775	12.9561
BNC1	-4.46589	7.78e-09	6.33e-10	-12.3768	12.9552
SEPTIN12	-4.39711	7.78e-09	6.33e-10	-12.3765	12.9548
G2E3	-3.97709	7.83e-09	6.38e-10	-12.3711	12.948
NACA2	-4.78059	7.85e-09	6.4e-10	-12.3684	12.9446
DNTTIP1	-0.976315	7.86e-09	6.41e-10	-12.3664	12.942
CREG1	0.970079	7.89e-09	6.43e-10	12.3636	12.9385
PPP4R4	-1.45332	7.89e-09	6.44e-10	-12.363	12.9377
IL4I1	-1.99346	7.89e-09	6.45e-10	-12.3621	12.9365
EXD1	-4.0941	7.91e-09	6.47e-10	-12.3594	12.9331
DEPDC1	-3.71064	7.91e-09	6.47e-10	-12.3588	12.9322
LINC02995	-1.33943	7.92e-09	6.48e-10	-12.3582	12.9315
RABL3	1.26409	7.92e-09	6.48e-10	12.3575	12.9306
VAMP5	1.17782	7.93e-09	6.5e-10	12.3558	12.9284
PRNP	0.772971	7.93e-09	6.5e-10	12.3557	12.9284
LOC105376100	-1.59508	7.94e-09	6.51e-10	-12.354	12.9261
SNAPIN	0.902258	7.94e-09	6.51e-10	12.3539	12.926
CFAP95-DT	-4.92987	7.95e-09	6.53e-10	-12.3522	12.9238
ACO1	1.06027	7.95e-09	6.53e-10	12.3518	12.9234
SLC12A6	-3.91885	7.96e-09	6.55e-10	-12.3495	12.9205
MAGEF1	0.828043	7.97e-09	6.56e-10	12.3487	12.9195
FBXL2	-1.63697	8e-09	6.59e-10	-12.3447	12.9143
SPATA9	-4.5101	8e-09	6.59e-10	-12.3441	12.9135
MNS1	-4.2678	8.03e-09	6.62e-10	-12.341	12.9096
FOXO4	1.05637	8.04e-09	6.63e-10	12.3393	12.9074
FHIP2A	-2.52627	8.05e-09	6.64e-10	-12.3382	12.906
MRPL51	-0.759067	8.05e-09	6.65e-10	-12.3375	12.9051
CREB3L1	1.62229	8.06e-09	6.65e-10	12.3366	12.904
TMEM263	0.916559	8.06e-09	6.66e-10	12.3358	12.9029
TTC30B	-1.95084	8.08e-09	6.68e-10	-12.3337	12.9002
PSME3	-1.86558	8.08e-09	6.69e-10	-12.3323	12.8985
ZYG11B	1.19178	8.11e-09	6.71e-10	12.3294	12.8948
GNAS	0.684842	8.12e-09	6.73e-10	12.3275	12.8923
LOC100505841	-5.32931	8.13e-09	6.74e-10	-12.3263	12.8908
DEFB121	-2.6068	8.17e-09	6.78e-10	-12.3221	12.8854
CCDC158	-2.96614	8.18e-09	6.79e-10	-12.3206	12.8835
ACOX2	1.60588	8.18e-09	6.79e-10	12.3203	12.8832
FLNB	1.63524	8.19e-09	6.81e-10	12.3186	12.881
CFAP99	-1.43641	8.22e-09	6.83e-10	-12.3153	12.8767
ZNF703	1.13615	8.25e-09	6.86e-10	12.3118	12.8722
LOC102724938	-4.12928	8.25e-09	6.87e-10	-12.3116	12.872
MOSMO	1.27993	8.26e-09	6.88e-10	12.3098	12.8698
GARIN3	-1.71907	8.28e-09	6.9e-10	-12.3076	12.8669
NIPSNAP2	1.48751	8.29e-09	6.91e-10	12.3063	12.8652
MTHFD1	1.33012	8.29e-09	6.92e-10	12.3059	12.8647
MRRF	-1.73299	8.3e-09	6.93e-10	-12.3041	12.8624
EMC8	-1.2234	8.31e-09	6.94e-10	-12.3025	12.8604
CFAP61	-2.05257	8.32e-09	6.96e-10	-12.3011	12.8586
ANXA7	1.39957	8.33e-09	6.96e-10	12.3004	12.8577
C1GALT1C1	1.35122	8.34e-09	6.98e-10	12.2983	12.855
UBAC1	-1.37501	8.36e-09	7e-10	-12.296	12.852
LOC100505711	-1.88905	8.39e-09	7.03e-10	-12.2928	12.848
RAB10	1.16403	8.4e-09	7.04e-10	12.2913	12.846
PDZD9	-4.8347	8.44e-09	7.08e-10	-12.2869	12.8404
ADO	-1.44834	8.45e-09	7.09e-10	-12.2862	12.8395
C11orf80	-2.17003	8.45e-09	7.09e-10	-12.2857	12.8389
TRAPPC2L	-1.70781	8.46e-09	7.1e-10	-12.2844	12.8372
MIR663AHG	-4.98483	8.47e-09	7.12e-10	-12.2831	12.8355
NOL12	-1.09438	8.48e-09	7.13e-10	-12.2811	12.833
MINPP1	1.12125	8.48e-09	7.13e-10	12.2811	12.8329
GRP	-1.29935	8.48e-09	7.14e-10	-12.2806	12.8323
GSTZ1	-1.08659	8.49e-09	7.15e-10	-12.2789	12.8301
GNAQ	1.12411	8.49e-09	7.16e-10	12.2779	12.8289
ANKRD26P3	-3.44666	8.49e-09	7.16e-10	-12.2779	12.8289
PABPC3	-1.47564	8.5e-09	7.17e-10	-12.2764	12.827
ZBTB44	-2.43287	8.5e-09	7.18e-10	-12.2759	12.8263
DNAI7	-4.27222	8.53e-09	7.21e-10	-12.2726	12.8221
DOCK9-DT	-1.3887	8.57e-09	7.25e-10	-12.2685	12.8167
BST2	1.611	8.57e-09	7.25e-10	12.2684	12.8167
PLAAT4	2.25405	8.58e-09	7.26e-10	12.2668	12.8146
CALR3	-5.27518	8.63e-09	7.31e-10	-12.2616	12.808
FAM171B	1.88221	8.65e-09	7.33e-10	12.2595	12.8053
PDHA1	1.46024	8.65e-09	7.33e-10	12.2592	12.8048
DHCR7	1.78925	8.65e-09	7.34e-10	12.2581	12.8035
C21orf91	-2.15178	8.66e-09	7.35e-10	-12.2572	12.8022
CHST7	2.49661	8.66e-09	7.35e-10	12.2568	12.8017
ATP6V0E1	0.997261	8.74e-09	7.43e-10	12.2487	12.7914
FOXM1	-3.10779	8.74e-09	7.43e-10	-12.2487	12.7913
COMP	-2.15815	8.74e-09	7.44e-10	-12.2478	12.7902
NDFIP2	-1.40728	8.76e-09	7.46e-10	-12.245	12.7867
HNRNPU	-1.43158	8.76e-09	7.46e-10	-12.2448	12.7864
DCN	1.69315	8.76e-09	7.47e-10	12.2442	12.7856
CCDC83	-6.01168	8.76e-09	7.47e-10	-12.244	12.7854
DDX19B	-0.890364	8.79e-09	7.5e-10	-12.2411	12.7816
HHIP-AS1	1.6924	8.8e-09	7.51e-10	12.2402	12.7804
SYCE2	-4.02465	8.8e-09	7.51e-10	-12.2397	12.7798
CFAP298	-2.10739	8.85e-09	7.56e-10	-12.2348	12.7735
AS3MT	2.24056	8.87e-09	7.58e-10	12.2324	12.7705
NSD1	-1.07088	8.88e-09	7.59e-10	-12.231	12.7686
DIMT1	0.891387	8.88e-09	7.6e-10	12.2303	12.7677
MXRA7	1.0656	8.9e-09	7.62e-10	12.2278	12.7646
RAB9B	2.26573	8.9e-09	7.63e-10	12.2276	12.7643
TLK2	-1.05548	8.92e-09	7.65e-10	-12.2252	12.7612
SH3KBP1	1.62744	8.94e-09	7.67e-10	12.2235	12.759
ANGPTL1	2.42514	8.94e-09	7.67e-10	12.2229	12.7582
ADAM32	-4.79552	8.95e-09	7.68e-10	-12.2218	12.7569
AKR1A1	1.24661	8.97e-09	7.71e-10	12.2194	12.7537
SMIM10L1	1.26397	8.99e-09	7.73e-10	12.2167	12.7502
TGFB1I1	1.56563	8.99e-09	7.74e-10	12.2161	12.7494
UBQLN3	-5.87188	8.99e-09	7.74e-10	-12.2155	12.7487
LRRC20	-1.31153	8.99e-09	7.74e-10	-12.2154	12.7486
CENPS	-2.44532	9.02e-09	7.77e-10	-12.2125	12.7448
FBXL13	-4.63765	9.02e-09	7.78e-10	-12.2117	12.7438
MS4A7	2.69386	9.02e-09	7.79e-10	12.2112	12.7432
NUP88	-2.59345	9.02e-09	7.79e-10	-12.2112	12.7431
SETDB1	-0.754212	9.03e-09	7.8e-10	-12.2102	12.7418
TPRG1	-2.25394	9.04e-09	7.81e-10	-12.2085	12.7396
CLCNKB	-2.03971	9.05e-09	7.82e-10	-12.2078	12.7387
ATG4D	-1.86423	9.08e-09	7.86e-10	-12.2041	12.734
CYLC2	-5.56746	9.08e-09	7.86e-10	-12.2036	12.7334
ADAD2	-2.44381	9.09e-09	7.87e-10	-12.2024	12.7318
MT1X	1.49041	9.1e-09	7.89e-10	12.2009	12.7299
CSTF1	-1.04512	9.13e-09	7.91e-10	-12.1982	12.7264
BUD13	-1.64708	9.15e-09	7.94e-10	-12.1956	12.723
HSPA9	1.54016	9.17e-09	7.96e-10	12.1939	12.7208
JADE1	1.04729	9.17e-09	7.96e-10	12.1933	12.7201
CUL1	-0.756699	9.18e-09	7.98e-10	-12.1918	12.7181
AGTR1	2.17262	9.18e-09	7.98e-10	12.1911	12.7172
CCHCR1	-2.48576	9.18e-09	7.99e-10	-12.1907	12.7167
HOTAIR	-2.87631	9.18e-09	7.99e-10	-12.1907	12.7167
LMNTD1	-2.2654	9.19e-09	8e-10	-12.1892	12.7148
EIF2B4	-1.31504	9.19e-09	8.01e-10	-12.1883	12.7137
DUSP18	-1.75201	9.19e-09	8.01e-10	-12.1882	12.7134
VIT	1.77361	9.23e-09	8.06e-10	12.1836	12.7075
SLC44A5	-2.0376	9.23e-09	8.06e-10	-12.1833	12.7072
ANKRD49	0.984452	9.23e-09	8.07e-10	12.183	12.7068
FEZ2	1.2216	9.23e-09	8.07e-10	12.1827	12.7064
SDHD	1.0175	9.23e-09	8.07e-10	12.1823	12.7059
CMYA5	2.91463	9.23e-09	8.07e-10	12.1823	12.7059
CLIC1	1.14771	9.23e-09	8.07e-10	12.1823	12.7058
ABHD6	1.75082	9.23e-09	8.08e-10	12.1814	12.7048
NCOR2	1.26832	9.24e-09	8.09e-10	12.1803	12.7033
AKR1E2	-3.51516	9.3e-09	8.15e-10	-12.1751	12.6966
MTF1	-1.24913	9.3e-09	8.16e-10	-12.1742	12.6954
CYP4F35P	-1.61477	9.32e-09	8.18e-10	-12.1718	12.6924
SPCS2	0.960578	9.32e-09	8.18e-10	12.1717	12.6922
IBTK	1.04932	9.35e-09	8.21e-10	12.1686	12.6882
ZSCAN9	-0.872401	9.38e-09	8.24e-10	-12.1659	12.6847
PACRGL	-3.42107	9.39e-09	8.25e-10	-12.1648	12.6832
ELAVL4	-2.89746	9.39e-09	8.26e-10	-12.164	12.6822
NFE2L1	1.09245	9.4e-09	8.28e-10	12.1626	12.6804
SPDYE1	-3.04807	9.42e-09	8.3e-10	-12.1603	12.6775
GJB6	-1.24686	9.44e-09	8.32e-10	-12.1582	12.6748
LRRC17	2.53948	9.45e-09	8.33e-10	12.1575	12.6739
ZC3HAV1	1.44163	9.45e-09	8.34e-10	12.1565	12.6725
NRAV	-3.73966	9.49e-09	8.38e-10	-12.153	12.6681
CXorf58	-2.97342	9.49e-09	8.38e-10	-12.1526	12.6675
RSPH14	-2.60711	9.49e-09	8.38e-10	-12.1525	12.6674
KNSTRN	-3.24464	9.53e-09	8.42e-10	-12.1487	12.6625
ZNF621	1.45046	9.54e-09	8.44e-10	12.1471	12.6603
LOC101927330	-1.93125	9.57e-09	8.47e-10	-12.1441	12.6566
LRRC37A4P	-3.09854	9.57e-09	8.47e-10	-12.1438	12.6562
PLIN2	1.55691	9.65e-09	8.55e-10	12.1371	12.6474
PEPD	0.957401	9.66e-09	8.56e-10	12.1359	12.6459
SCP2D1-AS1	-2.19064	9.66e-09	8.57e-10	-12.1349	12.6446
LRRC36	-4.24217	9.66e-09	8.57e-10	-12.1349	12.6446
FNBP4	0.759157	9.68e-09	8.6e-10	12.1323	12.6412
USP3-AS1	-2.81907	9.72e-09	8.63e-10	-12.129	12.6369
PLA2G5	1.48275	9.75e-09	8.67e-10	12.1257	12.6327
DNAH7	-3.77127	9.75e-09	8.67e-10	-12.1255	12.6325
MARCHF3	-1.83191	9.83e-09	8.75e-10	-12.1187	12.6236
KIAA0586	-1.77677	9.84e-09	8.76e-10	-12.1174	12.622
LINC02443	-2.5648	9.85e-09	8.77e-10	-12.1165	12.6208
TENT5A	1.39714	9.86e-09	8.79e-10	12.1148	12.6185
NSG1	2.47227	9.89e-09	8.82e-10	12.1118	12.6147
WDR48	-1.3765	9.89e-09	8.83e-10	-12.1115	12.6143
ANXA1	1.85866	9.91e-09	8.85e-10	12.1098	12.612
COMMD10	1.20634	9.94e-09	8.87e-10	12.1073	12.6089
LUC7L3	1.0278	9.94e-09	8.88e-10	12.1067	12.608
STAT6	1.34466	9.94e-09	8.89e-10	12.1062	12.6074
LOC100505664	-2.13132	9.95e-09	8.9e-10	-12.105	12.6059
EIF4E3	1.39826	9.95e-09	8.9e-10	12.1048	12.6056
PRADC1	-1.6464	1e-08	8.98e-10	-12.0984	12.5973
DNAI1	-3.88438	1e-08	8.98e-10	-12.098	12.5968
BCAR3	1.31014	1.01e-08	9.07e-10	12.0898	12.5861
MST1	-0.987244	1.01e-08	9.08e-10	-12.0893	12.5854
RNASEH2A	-1.30009	1.01e-08	9.08e-10	-12.089	12.5851
MEIOB	-3.35436	1.01e-08	9.09e-10	-12.0886	12.5845
RBM15	-0.847265	1.01e-08	9.11e-10	-12.0862	12.5815
DIAPH1-AS1	-1.84622	1.02e-08	9.13e-10	-12.0852	12.5801
LPGAT1	-4.91913	1.02e-08	9.14e-10	-12.0839	12.5784
SMOC2	1.42395	1.02e-08	9.17e-10	12.0816	12.5754
ESPL1	-2.64294	1.02e-08	9.18e-10	-12.0807	12.5743
UNC79	-1.75437	1.02e-08	9.2e-10	-12.0788	12.5718
LINC03026	-2.54059	1.02e-08	9.2e-10	-12.0786	12.5716
SLC35A5	0.886249	1.03e-08	9.25e-10	12.0742	12.5659
CTNNBL1	-0.846755	1.03e-08	9.26e-10	-12.0734	12.5648
CEP135	-1.4522	1.03e-08	9.3e-10	-12.07	12.5604
TMX4-AS1	-2.0759	1.03e-08	9.33e-10	-12.0678	12.5576
SFR1	-1.70708	1.03e-08	9.33e-10	-12.0675	12.5571
ARL6	-2.88274	1.03e-08	9.34e-10	-12.067	12.5566
KLHL12	-1.66681	1.04e-08	9.36e-10	-12.0649	12.5537
GSG1	-6.43214	1.04e-08	9.37e-10	-12.0644	12.553
RAB40A	1.31412	1.04e-08	9.38e-10	12.064	12.5526
ZNF596	-1.50398	1.04e-08	9.4e-10	-12.0617	12.5496
LINC01015	-2.2317	1.04e-08	9.43e-10	-12.0595	12.5467
ZDHHC12-DT	1.31088	1.04e-08	9.43e-10	12.0593	12.5465
NUDT21	-2.61728	1.04e-08	9.45e-10	-12.0576	12.5443
PFKP	-4.5671	1.04e-08	9.48e-10	-12.0555	12.5416
LOC101927018	-2.16277	1.04e-08	9.48e-10	-12.0553	12.5412
GPR137	-1.97073	1.04e-08	9.49e-10	-12.0543	12.54
DPEP2NB	-0.868442	1.05e-08	9.53e-10	-12.0509	12.5355
CDC45	-3.9233	1.05e-08	9.56e-10	-12.0482	12.5321
CRIP3	-1.33139	1.05e-08	9.57e-10	-12.0474	12.531
ADAMTS9-AS2	2.21698	1.05e-08	9.59e-10	12.0462	12.5294
PPM1E	-3.31837	1.05e-08	9.59e-10	-12.0459	12.529
CCNH	-1.85304	1.06e-08	9.67e-10	-12.04	12.5213
ZMYND11	-3.23956	1.06e-08	9.68e-10	-12.0386	12.5194
SLC7A7	-2.3917	1.06e-08	9.7e-10	-12.0372	12.5177
ZNF10	-1.82416	1.06e-08	9.72e-10	-12.0354	12.5154
LOC102723704	-1.76123	1.07e-08	9.76e-10	-12.0326	12.5117
IAH1	-1.01882	1.07e-08	9.77e-10	-12.0311	12.5098
ZNF395	1.09598	1.07e-08	9.78e-10	12.0308	12.5094
SPCS1	-0.799658	1.07e-08	9.81e-10	-12.0286	12.5065
DNPEP	-1.2653	1.08e-08	9.87e-10	-12.0234	12.4997
PLP2	1.48089	1.08e-08	9.87e-10	12.0232	12.4994
AFF1	1.19586	1.08e-08	9.93e-10	12.019	12.4939
CCNYL2	-2.05601	1.08e-08	9.95e-10	-12.0173	12.4917
M1AP	-1.18041	1.08e-08	9.95e-10	-12.0168	12.4911
CMTM1	-2.01534	1.09e-08	9.99e-10	-12.0144	12.4879
THTPA	-1.10309	1.09e-08	9.99e-10	-12.0144	12.4879
DKKL1	-3.89128	1.09e-08	9.99e-10	-12.0138	12.4872
MRM3	-1.35749	1.09e-08	1e-09	-12.0122	12.4851
CFAP91	-4.17694	1.09e-08	1e-09	-12.0115	12.4842
STON1	1.71083	1.09e-08	1e-09	12.01	12.4822
KIF2B	-5.83851	1.09e-08	1.01e-09	-12.0082	12.4798
C10orf88	-1.39906	1.09e-08	1.01e-09	-12.0073	12.4787
SIRT4	-1.59581	1.09e-08	1.01e-09	-12.0073	12.4786
C7orf31	-4.67391	1.1e-08	1.01e-09	-12.0033	12.4735
PHLDB3	-2.65596	1.1e-08	1.02e-09	-11.9986	12.4672
PRICKLE2	1.51186	1.11e-08	1.02e-09	11.9965	12.4646
AGBL5	-3.91184	1.11e-08	1.02e-09	-11.9942	12.4615
CCDC59	-1.03342	1.11e-08	1.03e-09	-11.992	12.4587
ZDHHC13	-2.39687	1.11e-08	1.03e-09	-11.9897	12.4557
MRPL32	0.992145	1.11e-08	1.03e-09	11.9889	12.4546
GTF3C4	-1.46926	1.11e-08	1.03e-09	-11.9888	12.4545
ZC2HC1C	-4.44961	1.12e-08	1.03e-09	-11.9865	12.4515
POM121L9P	-5.3438	1.12e-08	1.04e-09	-11.985	12.4495
LOC102725116	-2.7036	1.12e-08	1.04e-09	-11.9844	12.4487
IDI1	1.15304	1.12e-08	1.04e-09	11.9831	12.447
LINC02510	-1.26368	1.12e-08	1.04e-09	-11.9829	12.4467
SLU7	1.00956	1.12e-08	1.04e-09	11.9808	12.444
CLPB	-4.80239	1.12e-08	1.04e-09	-11.98	12.443
MIF	1.26376	1.13e-08	1.05e-09	11.9775	12.4397
LOC102724511	-1.34839	1.13e-08	1.05e-09	-11.9735	12.4345
LIX1L	1.16863	1.13e-08	1.05e-09	11.9718	12.4322
STX3	1.20521	1.14e-08	1.06e-09	11.9687	12.4282
HCLS1	1.82717	1.14e-08	1.06e-09	11.9641	12.4222
MIR3150BHG	-2.55133	1.14e-08	1.07e-09	-11.9624	12.4199
LRWD1	-4.23054	1.14e-08	1.07e-09	-11.9623	12.4198
TBC1D12	-1.51937	1.15e-08	1.08e-09	-11.9552	12.4105
[truncated: 18,911 more rows]

## Sheet: E-TABM-1214
Gene.symbol	logFC	adj.P.Val	P.Value	t	B
[truncated: 20,857 more rows]
