# Supplementary material for: Identification and verification of potential biomarkers in sertoli cell-only syndrome via bioinformatics analysis
Source: Sci Rep. 2023 Jul 27;13:12164. doi: 10.1038/s41598-023-38947-4 (PMC10374527; doi:10.1038/s41598-023-38947-4)
Supplement: Supplementary file 3 — Supplementary Table 3. [file 41598_2023_38947_MOESM3_ESM.xls]

## Sheet: GO Enrichment
ID	Description	GeneRatio	BgRatio	pvalue	p.adjust	qvalue	count	geneID	ONTOLOGY
GO:0019953	Sexual_reproduction	96/370	850/17949	1.18916e-44	3.4569e-41	3.13563e-41	96	ACRBP/ADAM2/ADAM21/ADAM32/AKAP3/AKAP4/ARMC2/ASF1B/ATP1A4/AURKA/AURKC/BOLL/BRCA2/BRDT/CABYR/CALR3/CAPZA3/CCDC87/CCIN/CCNA1/CCNB1/CCNB2/CDC25C/CLGN/CSNK2A2/CYLC1/CYLC2/DAZAP1/DAZL/DDX25/DDX4/DKKL1/DMC1/ELL3/FANCA/FKBP6/GDF9/GPX4/HSPA1L/HSPA2/HVCN1/KIF18A/LYZL6/MAEL/MAK/MEA1/MNS1/MORC1/MOV10L1/MSH4/NKAPL/NME5/ODF1/ODF2/PACRG/PAFAH1B3/PCSK4/PGAM2/PLCZ1/PLK1/PROK2/PRSS21/PSMA8/REC8/RNF17/ROPN1L/RPL39L…	GO:BP
GO:0000003	Reproduction	121/370	1442/17949	2.10653e-43	3.06184e-40	2.7773e-40	121	ACRBP/ADAM2/ADAM21/ADAM32/AKAP3/AKAP4/ARMC2/ASF1B/ATP1A4/AURKA/AURKC/BOLL/BRCA2/BRDT/BUB1/BUB1B/C11orf80/CABYR/CALR3/CAPZA3/CBL/CCDC87/CCIN/CCNA1/CCNB1/CCNB2/CCNE1/CCNE2/CDC20/CDC25A/CDC25C/CKS2/CLGN/CSNK2A2/CYLC1/CYLC2/DAZAP1/DAZL/DDX25/DDX4/DKKL1/DMC1/DNAI1/EIF2B4/ELL3/ESPL1/FANCA/FKBP6/GDF9/GPX4/HSPA1L/HSPA2/HVCN1/KIF18A/LDHC/LYZL6/MAEL/MAK/MEA1/MNS1/MORC1/MOV10L1/MSH4/NCAPD2/NEK2/NKAPL/NME5/N…	GO:BP
GO:0048232	Male_gamete_generation	76/370	566/17949	2.91458e-40	2.82422e-37	2.56176e-37	76	ACRBP/ARMC2/ASF1B/ATP1A4/AURKC/BOLL/BRCA2/BRDT/CABYR/CALR3/CAPZA3/CCDC87/CCIN/CCNA1/CCNB1/CDC25C/CSNK2A2/CYLC1/CYLC2/DAZAP1/DAZL/DDX25/DDX4/DMC1/ELL3/FANCA/FKBP6/GPX4/HSPA2/KIF18A/MAEL/MAK/MEA1/MNS1/MORC1/MOV10L1/MSH4/NKAPL/NME5/ODF1/ODF2/PACRG/PAFAH1B3/PCSK4/PGAM2/PROK2/PRSS21/PSMA8/REC8/RNF17/ROPN1L/RPL39L/SFMBT1/SLC26A8/SOX30/SPA17/SPAG4/SPATA9/STRBP/TBPL1/TCFL5/TCP11/TDRD6/TDRD7/TDRD9/TEX14/T…	GO:BP
GO:0007276	Gamete_generation	82/370	694/17949	2.71183e-39	1.97083e-36	1.78767e-36	82	ACRBP/ARMC2/ASF1B/ATP1A4/AURKA/AURKC/BOLL/BRCA2/BRDT/CABYR/CALR3/CAPZA3/CCDC87/CCIN/CCNA1/CCNB1/CCNB2/CDC25C/CSNK2A2/CYLC1/CYLC2/DAZAP1/DAZL/DDX25/DDX4/DMC1/ELL3/FANCA/FKBP6/GDF9/GPX4/HSPA2/KIF18A/MAEL/MAK/MEA1/MNS1/MORC1/MOV10L1/MSH4/NKAPL/NME5/ODF1/ODF2/PACRG/PAFAH1B3/PCSK4/PGAM2/PLK1/PROK2/PRSS21/PSMA8/REC8/RNF17/ROPN1L/RPL39L/SFMBT1/SLC26A8/SOX30/SPA17/SPAG4/SPATA9/STRBP/TBPL1/TCFL5/TCP11/TDR…	GO:BP
GO:0032504	Multicellular_organism_reproduction	89/370	838/17949	4.79991e-39	2.79067e-36	2.53132e-36	89	ACRBP/ADAM2/ARMC2/ASF1B/ATP1A4/AURKA/AURKC/BOLL/BRCA2/BRDT/CABYR/CALR3/CAPZA3/CCDC87/CCIN/CCNA1/CCNB1/CCNB2/CDC25C/CSNK2A2/CYLC1/CYLC2/DAZAP1/DAZL/DDX25/DDX4/DKKL1/DMC1/ELL3/FANCA/FKBP6/GDF9/GPX4/HSPA2/KIF18A/LYZL6/MAEL/MAK/MEA1/MNS1/MORC1/MOV10L1/MSH4/NKAPL/NME5/NPY5R/ODF1/ODF2/PACRG/PAFAH1B3/PCNA/PCSK4/PGAM2/PLK1/PROK2/PRSS21/PSMA8/REC8/RNF17/ROPN1L/RPL39L/SFMBT1/SLC26A8/SMCP/SOX30/SPA17/SPAG4/…	GO:BP
GO:0044703	multi_organism_process	100/370	1102/17949	4.03395e-38	1.95445e-35	1.77281e-35	100	ACRBP/ADAM2/ADAM21/ADAM32/AKAP3/AKAP4/ARMC2/ASF1B/ATP1A4/AURKA/AURKC/BOLL/BRCA2/BRDT/CABYR/CALR3/CAPZA3/CCDC87/CCIN/CCNA1/CCNB1/CCNB2/CDC25C/CLGN/CSNK2A2/CYLC1/CYLC2/DAZAP1/DAZL/DDX25/DDX4/DKKL1/DMC1/ELL3/FANCA/FKBP6/GDF9/GPX4/HSPA1L/HSPA2/HVCN1/KIF18A/LYZL6/MAEL/MAK/MEA1/MNS1/MORC1/MOV10L1/MSH4/NKAPL/NME5/NUP155/NUP214/NUP88/NUP93/ODF1/ODF2/PACRG/PAFAH1B3/PCSK4/PGAM2/PLCZ1/PLK1/PROK2/PRSS21/PSMA…	GO:BP
GO:0003006	developmental_process_involved_in_reproduction	81/370	957/17949	2.06925e-28	8.59332e-26	7.79471e-26	81	ACRBP/ADAM21/ARMC2/ASF1B/ATP1A4/AURKA/AURKC/BOLL/BRCA2/BRDT/CABYR/CALR3/CAPZA3/CBL/CCDC87/CCIN/CCNA1/CCNB1/CDC25C/CSNK2A2/CYLC1/CYLC2/DAZAP1/DAZL/DDX25/DDX4/DMC1/EIF2B4/ELL3/FANCA/FKBP6/GDF9/GPX4/HSPA2/KIF18A/MAEL/MAK/MEA1/MNS1/MORC1/MOV10L1/MSH4/NKAPL/NME5/ODF1/ODF2/PACRG/PAFAH1B3/PCSK4/PGAM2/PLK4/PROK2/PRSS21/PSMA8/REC8/RNF17/ROPN1L/RPL39L/SFMBT1/SLC26A8/SOX30/SPA17/SPAG4/SPATA9/STRBP/TBPL1/TCF…	GO:BP
GO:0051321	meiotic_cell_cycle	44/370	250/17949	2.5797e-28	9.374e-26	8.50284e-26	44	AURKA/AURKC/BOLL/BRCA2/BRDT/BUB1/BUB1B/C11orf80/CCNA1/CCNB2/CCNE1/CCNE2/CDC20/CDC25A/CDC25C/CKS2/DDX4/DMC1/ESPL1/FANCA/FKBP6/HSPA2/KIF18A/MAEL/MNS1/MOV10L1/MSH4/NCAPD2/NEK2/NUF2/PLK1/PSMA8/RAD51AP1/RAD54L/REC8/SLC26A8/SYCE1/TDRD9/TEX14/TOP2A/TRIP13/TTK/ZCWPW1/ZNF318	GO:BP
GO:0048285	organelle_fission	57/370	486/17949	5.61041e-27	1.81216e-24	1.64375e-24	57	ANLN/AURKA/AURKC/BRCA2/BRDT/BUB1/BUB1B/C11orf80/CCNA1/CCNB1/CCNB2/CCNE1/CCNE2/CDC20/CDC25C/CDC6/CENPK/CKS2/DDHD1/DDX4/DMC1/DRG1/ESPL1/FANCA/HSPA2/KATNB1/KIF18A/KIF23/KIF2C/KNTC1/MAEL/MOV10L1/MSH4/NCAPD2/NCAPG2/NCAPH/NDE1/NEK2/NUF2/NUSAP1/PCID2/PINK1/PLK1/PRC1/PSMA8/RAD51AP1/RAD54L/REC8/SPAG5/SYCE1/TDRD9/TEX14/TOP2A/TRIP13/TTK/ZCWPW1/ZWINT	GO:BP
GO:1903046	meiotic_cell_cycle_process	37/370	190/17949	1.44019e-25	4.18663e-23	3.79755e-23	37	AURKA/BRCA2/BRDT/BUB1/BUB1B/C11orf80/CCNA1/CCNB2/CCNE1/CCNE2/CDC20/CDC25A/CDC25C/CKS2/DDX4/DMC1/ESPL1/FANCA/HSPA2/KIF18A/MAEL/MOV10L1/MSH4/NCAPD2/NUF2/PLK1/PSMA8/RAD51AP1/RAD54L/REC8/SYCE1/TDRD9/TEX14/TOP2A/TRIP13/TTK/ZCWPW1	GO:BP
GO:0002252	Immune_effector_process	39/166	1296/17949	3.21647e-11	8.65873e-08	7.41142e-08	39	ATP8B4/LAMP2/ITM2A/MGST1/CD36/PGRMC1/B2M/CD14/CFH/PIK3R1/IFI44L/SERPINB1/SDCBP/ANXA1/FGL2/TRIM22/PLSCR1/IFITM1/NMI/IFIT1/HLA-DMB/GBP3/IFI16/RAB9B/MR1/ZMPSTE24/GLIPR1/IL1R1/FUCA2/BTN3A3/CPNE3/MANBA/ASAH1/CD53/CFI/GLA/DDX58/CD58/IFIT5	GO:BP
GO:0001775	Cell_activation	37/166	1461/17949	1.31631e-08	1.77175e-05	1.51652e-05	37	ATP8B4/LAMP2/ITM2A/MGST1/IGF1/ITPR2/ITPR1/CD36/PGRMC1/B2M/GNAQ/CD14/HLA-DPB1/TNFSF13B/PIK3R1/SERPINB1/SDCBP/ANXA1/FGL2/PLSCR1/HLA-DPA1/NMI/HLA-DMB/PLA2G4A/RAB9B/MR1/GLIPR1/FUCA2/AP3B1/CPNE3/MANBA/ASAH1/CD53/LRRK2/PAK3/GLA/CD58	GO:BP
GO:0002274	Myeloid_leukocyte_activation	23/166	659/17949	4.35705e-08	3.90972e-05	3.34652e-05	23	ATP8B4/LAMP2/MGST1/CD36/PGRMC1/B2M/CD14/SERPINB1/SDCBP/FGL2/PLSCR1/NMI/PLA2G4A/RAB9B/GLIPR1/FUCA2/CPNE3/MANBA/ASAH1/CD53/LRRK2/GLA/CD58	GO:BP
GO:0002444	Myeloid_leukocyte_mediated_immunity	20/166	550/17949	1.86074e-07	0.000120773	0.000103375	20	ATP8B4/LAMP2/MGST1/CD36/PGRMC1/B2M/CD14/SERPINB1/SDCBP/FGL2/RAB9B/GLIPR1/FUCA2/CPNE3/MANBA/ASAH1/CD53/GLA/DDX58/CD58	GO:BP
GO:0002263	Cell_activation_involved_in_immune_response	23/166	722/17949	2.24318e-07	0.000120773	0.000103375	23	ATP8B4/LAMP2/ITM2A/MGST1/CD36/PGRMC1/B2M/CD14/SERPINB1/SDCBP/ANXA1/FGL2/NMI/HLA-DMB/RAB9B/GLIPR1/FUCA2/CPNE3/MANBA/ASAH1/CD53/GLA/CD58	GO:BP
GO:0002443	Leukocyte_mediated_immunity	24/166	873/17949	1.67762e-06	0.000642746	0.000550157	24	ATP8B4/LAMP2/MGST1/CD36/PGRMC1/B2M/CD14/SERPINB1/SDCBP/FGL2/RAB9B/MR1/GLIPR1/IL1R1/FUCA2/BTN3A3/CPNE3/MANBA/ASAH1/CD53/CFI/GLA/DDX58/CD58	GO:BP
GO:0098542	Defense_response_to_other_organism	29/166	1208/17949	1.92548e-06	0.000642746	0.000550157	29	CASP4/PSME1/GBP2/CD36/B2M/MID1/XAF1/CD14/HLA-DPB1/CFH/IFI44L/ANXA1/FGL2/TRIM22/PLSCR1/HLA-DPA1/SP100/IFITM1/NMI/IFIT1/GBP3/IFI16/MR1/ZMPSTE24/CFI/PAK3/DDX58/CD58/IFIT5	GO:BP
GO:0060333	Interferon_gamma_mediated_signaling_pathway	8/166	91/17949	2.00224e-06	0.000642746	0.000550157	8	GBP2/B2M/MID1/HLA-DPB1/TRIM22/HLA-DPA1/SP100/NMI	GO:BP
GO:0034341	Response_to_interferon_gamma	11/166	196/17949	2.14885e-06	0.000642746	0.000550157	11	GBP2/B2M/MID1/HLA-DPB1/TRIM22/HLA-DPA1/SP100/IFITM1/NMI/GBP3/CD58	GO:BP
GO:0034097	Response_to_cytokine	28/166	1188/17949	4.23249e-06	0.00113939	0.000975255	28	CASP4/PSME1/GBP2/CD36/B2M/MID1/XAF1/CD14/HLA-DPB1/TNFSF13B/PIK3R1/ANXA1/TRIM22/PLSCR1/HLA-DPA1/IRS1/SP100/IFITM1/NMI/IFIT1/GBP3/IFI16/IL1R1/TFPI/ELF1/ASAH1/DDX58/CD58	GO:BP
GO:0031514	Motile_cilium	28/321	200/14140	1.04659e-14	4.64686e-12	3.78976e-12	28	ACTL7A/AKAP3/AKAP4/ATP1A4/CABYR/CCDC65/DNAH8/DNAI2/DNALI1/IFT172/LDHC/LYZL6/MAK/MNS1/NME5/ODF1/ODF2/PACRG/QRICH2/ROPN1L/SLC25A31/SPA17/SPAG4/SPAG6/STARD10/TCP11/TEKT1/TEKT2	GO:CC
GO:0015630	Microtubule_cytoskeleton	74/321	1288/14140	3.45553e-14	7.67128e-12	6.25633e-12	74	ACTL7A/ANKRD7/AURKA/AURKC/BIRC5/BRCA1/BRCA2/BUB1B/CCDC65/CCDC77/CCHCR1/CCNA1/CCNB1/CCNB2/CCNE1/CCNE2/CDC20/CDC6/CEP55/DNAH8/DNAI1/DNAI2/DNAL4/DNALI1/DTL/DYNLRB2/ECT2/EFHC1/ESPL1/FSD1/GAS2L3/GLE1/HMMR/HSPA2/HYLS1/IFT122/IFT172/KATNAL2/KATNB1/KIF18A/KIF23/KIF2C/KIF9/KNTC1/MAK/MAP1S/MAPRE3/MLF1/NDE1/NEK2/NUSAP1/ODF2/PACRG/PARD6A/PCNA/PLK1/PLK2/PLK4/PRC1/RANBP9/SHCBP1/SPAG5/SPAG6/SSNA1/STRBP/TBCCD1/T…	GO:CC
GO:0000793	Condensed_chromosome	25/321	218/14140	2.69324e-11	3.986e-09	3.25079e-09	25	AURKC/BIRC5/BRCA1/BRCA2/BUB1/BUB1B/CCNB1/CENPK/DMC1/FKBP6/HSPA2/KIF2C/KNTC1/MSH4/NCAPD2/NDE1/NEK2/NUF2/PLK1/REC8/SPAG5/SYCE1/TEX14/TOP2A/ZWINT	GO:CC
GO:0005929	Cilium	44/321	653/14140	8.27575e-11	8.58781e-09	7.00381e-09	44	ACTL7A/AKAP3/AKAP4/ATP1A4/AURKA/CABYR/CBL/CCDC65/DNAH8/DNAI1/DNAI2/DNAL4/DNALI1/DYNLRB2/EFHC1/GLE1/GUCA1A/HYLS1/IFT122/IFT172/LDHC/LYAR/LYZL6/MAK/MLF1/MNS1/NME5/ODF1/ODF2/PACRG/QRICH2/ROPN1L/SLC25A31/SPA17/SPAG4/SPAG6/SSNA1/STARD10/TCP11/TEKT1/TEKT2/TTC21A/TTC30A/TULP2	GO:CC
GO:0000228	Nuclear_chromosome	26/321	250/14140	9.67096e-11	8.58781e-09	7.00381e-09	26	ACTL6A/ACTR5/BIRC5/BRCA1/BRCA2/BUB1/BUB1B/CCNB1/CENPK/DMC1/EXOSC9/FKBP6/GINS1/HSPA2/MCM4/MCM7/MSH4/NCAPD2/NEK2/NUF2/PCNA/PLK1/PRIM1/REC8/SYCE1/TOP2A	GO:CC
GO:0005819	spindle	32/321	381/14140	1.72297e-10	1.18387e-08	9.65512e-09	32	AURKA/AURKC/BIRC5/BUB1B/CCNB1/CDC20/CDC6/ECT2/EFHC1/ESPL1/HSPA2/KATNAL2/KATNB1/KIF18A/KIF23/KIF2C/KNTC1/MAK/MAP1S/MAPRE3/NDE1/NEK2/NUSAP1/ODF2/PLK1/PLK2/PLK4/PRC1/SHCBP1/SPAG5/TBCCD1/TTK	GO:CC
GO:0005815	microtubule_organizing_center	49/321	804/14140	2.09628e-10	1.18387e-08	9.65512e-09	49	ANKRD7/AURKA/AURKC/BRCA1/BRCA2/BUB1B/CCDC65/CCDC77/CCHCR1/CCNB1/CCNB2/CCNE1/CCNE2/CDC20/CEP55/DTL/DYNLRB2/EFHC1/ESPL1/FSD1/GLE1/HMMR/HYLS1/IFT122/IFT172/KATNB1/KIF18A/KIF23/KIF2C/MAK/MAPRE3/MLF1/NDE1/NEK2/ODF2/PARD6A/PCNA/PLK1/PLK2/PLK4/SPAG5/SSNA1/TBCCD1/TEKT2/TOP2A/TSKS/TTC30A/UBN1/ZMYND10	GO:CC
GO:0031514	9plus2_motile_cilium	18/321	120/14140	2.13311e-10	1.18387e-08	9.65512e-09	18	AKAP3/AKAP4/ATP1A4/CABYR/DNAH8/DNAI2/DNALI1/IFT172/LYZL6/MNS1/NME5/ODF1/ODF2/PACRG/QRICH2/SPA17/SPAG6/TCP11	GO:CC
GO:0000794	condensed_nuclear_chromosome	15/321	88/14140	1.12524e-09	5.55119e-08	4.52728e-08	15	BRCA1/BRCA2/BUB1/BUB1B/CCNB1/CENPK/DMC1/FKBP6/HSPA2/MSH4/NEK2/NUF2/PLK1/REC8/SYCE1	GO:CC
GO:0098687	chromosomal_region	29/321	345/14140	1.27223e-09	5.6487e-08	4.60681e-08	29	ACD/BIRC5/BRCA2/BUB1/BUB1B/CCNB1/CENPK/DMC1/KIF18A/KIF2C/KNTC1/MCM4/MCM7/NCAPD2/NDE1/NEK2/NLRP2/NUF2/OIP5/PCNA/PLK1/RAD51AP1/REC8/SPAG5/SUV39H2/TEX14/TOP2A/TTK/ZWINT	GO:CC
GO:0005773	Vacuole	27/152	792/14140	8.20312e-08	2.72344e-05	2.37459e-05	27	LAMP2/MGST1/LUM/GNAQ/HLA-DPB1/CTSK/OMD/SDCBP/ANXA1/HLA-DPA1/LIPA/HLA-DMA/CYBRD1/HLA-DMB/RAB9B/GLIPR1/OGN/FUCA2/AP3B1/CPNE3/MANBA/CTBS/ASAH1/LRRK2/TMEM106B/GLA/CALCRL	GO:CC
GO:0042611	Mhc_protein_complex	6/152	25/14140	2.09102e-07	3.4711e-05	3.02648e-05	6	B2M/HLA-DPB1/HLA-DPA1/HLA-DMA/HLA-DMB/MR1	GO:CC
GO:0043202	Lysosomal_lumen	9/152	96/14140	8.83905e-07	8.40236e-05	7.32609e-05	9	LAMP2/LUM/CTSK/OMD/LIPA/OGN/MANBA/ASAH1/GLA	GO:CC
GO:0030667	Secretory_granule_membrane	15/152	305/14140	1.01233e-06	8.40236e-05	7.32609e-05	15	ATP8B4/LAMP2/MGST1/ITPR2/ITPR1/CD36/PGRMC1/CD14/RAB9B/GLIPR1/CPNE3/MANBA/VPS13C/CD53/CD58	GO:CC
GO:0005775	Vacuolar_lumen	11/152	173/14140	2.60739e-06	0.000173131	0.000150954	11	LAMP2/LUM/CTSK/OMD/SDCBP/LIPA/OGN/FUCA2/MANBA/ASAH1/GLA	GO:CC
GO:0030141	Secretory_granule	25/152	847/14140	3.69524e-06	0.00020447	0.000178279	25	CPA3/ATP8B4/LAMP2/MGST1/IGF1/ITPR2/ITPR1/CD36/PGRMC1/B2M/CD14/SERPINB1/SDCBP/FGL2/DENND4C/RAB9B/GLIPR1/FUCA2/CPNE3/MANBA/ASAH1/VPS13C/CD53/GLA/CD58	GO:CC
GO:0012506	Vesicle_membrane	24/152	800/14140	4.5024e-06	0.000213543	0.00018619	24	ATP8B4/LAMP2/MGST1/ITPR2/ITPR1/CD36/PGRMC1/B2M/CD14/HLA-DPB1/ANXA1/HLA-DPA1/KDELR3/DENND4C/RAB9B/GLIPR1/AP3B1/CPNE3/MANBA/VPS13C/CD53/LRRK2/STX12/CD58	GO:CC
GO:0099503	Secretory_vesicle	27/152	1004/14140	8.10616e-06	0.000336405	0.000293315	27	CPA3/ATP8B4/LAMP2/MGST1/IGF1/ITPR2/ITPR1/CD36/PGRMC1/B2M/CD14/SERPINB1/SDCBP/FGL2/DENND4C/RAB9B/GLIPR1/FUCA2/CPNE3/MANBA/ASAH1/VPS13C/CD53/LRRK2/STX12/GLA/CD58	GO:CC
GO:0042613	Mhc_class_ii_protein_complex	4/152	16/14140	2.11248e-05	0.000779271	0.000679454	4	HLA-DPB1/HLA-DPA1/HLA-DMA/HLA-DMB	GO:CC
GO:0062023	Collagen_containing_extracellular_matrix	15/152	423/14140	5.09429e-05	0.0016913	0.00147466	15	CPA3/DPT/ANGPTL1/LUM/OMD/SERPINB1/ANXA1/LAMA4/FGL2/PLSCR1/SPARCL1/ITIH5/OGN/COL4A5/MGP	GO:CC
GO:0030899	Atpase_activity	28/331	479/15762	1.08118e-06	0.000644384	0.000599771	28	ATP1A3/ATP1A4/C10orf88/CLPB/DDX20/DDX25/DDX4/DDX43/DHX34/DMC1/DNAH8/HSPA1L/HSPA2/IGHMBP2/KATNAL2/KIF18A/KIF23/KIF2C/KIF9/MCM4/MCM7/MORC2/MOV10L1/MSH4/RAD54L/TDRD9/TOP2A/TRIP13	GO:MF
GO:0015631	Tubulin_binding	23/331	368/15762	3.37851e-06	0.000849717	0.000790888	23	BIRC5/BRCA1/BRCA2/DRG1/EFHC1/FSD1/GAS2L3/KATNAL2/KATNB1/KIF18A/KIF23/KIF2C/KIF9/MAP1S/MAPRE3/NDE1/NEFM/NUSAP1/PACRG/PLK1/PRC1/SPAG5/STRBP	GO:MF
GO:0008017	Microtubule_binding	19/331	269/15762	4.2771e-06	0.000849717	0.000790888	19	BIRC5/DRG1/FSD1/GAS2L3/KATNAL2/KATNB1/KIF18A/KIF23/KIF2C/KIF9/MAP1S/MAPRE3/NDE1/NEFM/NUSAP1/PLK1/PRC1/SPAG5/STRBP	GO:MF
GO:0030554	Adenyl_nucleotide_binding	58/331	1547/15762	8.81552e-06	0.00131351	0.00122257	58	ATP1A3/ATP1A4/AURKA/AURKC/BUB1/BUB1B/CAMK4/CCT6B/CDC6/CIT/CLPB/CSNK2A2/DALRD3/DDX20/DDX25/DDX4/DDX43/DHX34/DMC1/DNAH8/DYRK4/HK1/HSPA1L/HSPA2/IGHMBP2/KATNAL2/KIF18A/KIF23/KIF2C/KIF9/MAK/MCM4/MCM7/MORC2/MOV10L1/MSH4/NEK2/NLRP2/NLRP4/PAPOLB/PBK/PC/PFKP/PINK1/PLK1/PLK2/PLK4/RAD54L/STK17A/STK31/TDRD9/TEX14/TOP2A/TRIP13/TSSK3/TTK/UBE2T/ULK2	GO:MF
GO:0016538	Cyclin_dependent_protein_serine_threonine_kinase_regulator_activity	7/331	50/15762	7.77225e-05	0.00811834	0.00755628	7	CCNA1/CCNA2/CCNB1/CCNB2/CCNE1/CCNE2/CKS2	GO:MF
GO:0044183	Protein_folding_chaperone	6/331	36/15762	9.37952e-05	0.00811834	0.00755628	6	CALR3/CCT6B/CLGN/HSPA1L/HSPA2/ZMYND10	GO:MF
GO:0003777	Microtubule_motor_activity	8/331	69/15762	9.53496e-05	0.00811834	0.00755628	8	DNAH8/DNAI2/DNAL4/DYNLRB2/KIF18A/KIF23/KIF2C/KIF9	GO:MF
GO:0016817	Hydrolase_activity_acting_on_acid_anhydrides	36/331	907/15762	0.000180985	0.0134834	0.0125499	36	ATP1A3/ATP1A4/C10orf88/CLPB/DDX20/DDX25/DDX4/DDX43/DHX34/DMC1/DNAH8/DNAI1/DNAI2/DNAL4/DNALI1/DRG1/DYNLRB2/HSPA1L/HSPA2/IGHMBP2/IRGC/KATNAL2/KIF18A/KIF23/KIF2C/KIF9/MCM4/MCM7/MORC2/MOV10L1/MSH4/RAD54L/TDRD9/THTPA/TOP2A/TRIP13	GO:MF
GO:0003724	Rna_helicase_activity	8/331	77/15762	0.000207519	0.0137424	0.0127909	8	DDX20/DDX25/DDX4/DDX43/DHX34/IGHMBP2/MOV10L1/TDRD9	GO:MF
GO:0032553	Ribonucleotide_binding	62/331	1898/15762	0.000248089	0.0141797	0.013198	62	ATP1A3/ATP1A4/AURKA/AURKC/BUB1/BUB1B/CAMK4/CCT6B/CDC6/CIT/CLPB/CSNK2A2/DALRD3/DDX20/DDX25/DDX4/DDX43/DHX34/DMC1/DNAH8/DRG1/DYRK4/HK1/HSPA1L/HSPA2/IGHMBP2/IRGC/KATNAL2/KIF18A/KIF23/KIF2C/KIF9/MAK/MCM4/MCM7/MORC2/MOV10L1/MSH4/NEK2/NLRP2/NLRP4/PAPOLB/PBK/PC/PFKP/PINK1/PLK1/PLK2/PLK4/RAD54L/RANBP17/SPAG1/STK17A/STK31/TDRD9/TEX14/TOP2A/TRIP13/TSSK3/TTK/UBE2T/ULK2	GO:MF
GO:0033218	Amide_binding	15/158	391/15762	9.26974e-06	0.00260459	0.00235526	15	ITM2A/CRYAB/MGST1/CD36/PGRMC1/CD14/HLA-DPB1/PIK3R1/SLC40A1/HLA-DPA1/KDELR3/ACVR1/PLA2G4A/CLN8/CALCRL	GO:MF
GO:0005159	Insulin_like_growth_factor_receptor_binding	4/158	16/15762	1.6105e-05	0.00260459	0.00235526	4	IGF1/PIK3R1/IRS1/YWHAH	GO:MF
GO:0042277	Peptide_binding	13/158	315/15762	1.74805e-05	0.00260459	0.00235526	13	ITM2A/CRYAB/MGST1/CD36/PGRMC1/CD14/HLA-DPB1/PIK3R1/SLC40A1/HLA-DPA1/KDELR3/ACVR1/CALCRL	GO:MF
GO:0005518	Collagen_binding	5/158	68/15762	0.000595388	0.0665347	0.0601656	5	LUM/CTSK/ECM2/SPARCL1/DDR2	GO:MF
GO:0005158	Insulin_receptor_binding	3/158	22/15762	0.00132313	0.0812931	0.0735112	3	IGF1/PIK3R1/IRS1	GO:MF
GO:0030674	Protein_macromolecule_adaptor_activity	9/158	263/15762	0.00135292	0.0812931	0.0735112	9	SYNPO2/SERINC1/PIK3R1/SDCBP/TRIM22/IRS1/DET1/LRRK2/STX12	GO:MF
GO:0070087	Chromo_shadow_domain_binding	2/158	6/15762	0.0014587	0.0812931	0.0735112	2	ATRX/SP100	GO:MF
GO:0017046	Peptide_hormone_binding	4/158	50/15762	0.00156399	0.0812931	0.0735112	4	PIK3R1/SLC40A1/ACVR1/CALCRL	GO:MF
GO:0005201	Extracellular_matrix_structural_constituent	7/158	170/15762	0.00163677	0.0812931	0.0735112	7	DPT/LUM/LAMA4/FGL2/OGN/COL4A5/MGP	GO:MF
GO:0050699	Ww_domain_binding	3/158	32/15762	0.00396054	0.177036	0.160089	3	TCEAL1/TCEAL4/TCEAL8	GO:MF

## Sheet: KEGG Enrichment
ID	term description	observed gene count	background gene count	strength	false discovery rate	matching proteins in your network (IDs)	matching proteins in your network (labels)
hsa04110	Cell cycle	18	120	0.85	1.92e-07	9606.ENSP00000209728,9606.ENSP00000255465,9606.ENSP00000256442,9606.ENSP00000257934,9606.ENSP00000262105,9606.ENSP00000262643,9606.ENSP00000274026,9606.ENSP00000287598,9606.ENSP00000288207,9606.ENSP00000300093,9606.ENSP00000302530,9606.ENSP00000303706,9606.ENSP00000307288,9606.ENSP00000321656,9606.ENSP00000358813,9606.ENSP00000361540,9606.ENSP00000368458,9606.ENSP00000429089	CDC6,CCNA1,CCNB1,ESPL1,MCM4,CCNE1,CCNA2,BUB1B,CCNB2,PLK1,BUB1,CDC25A,MCM7,CDC25C,TTK,CDC20,PCNA,CCNE2
hsa04114	Oocyte meiosis	15	120	0.77	2.33e-05	9606.ENSP00000216911,9606.ENSP00000256442,9606.ENSP00000257934,9606.ENSP00000262643,9606.ENSP00000266505,9606.ENSP00000288207,9606.ENSP00000300093,9606.ENSP00000302530,9606.ENSP00000321656,9606.ENSP00000361540,9606.ENSP00000363939,9606.ENSP00000380878,9606.ENSP00000429089,9606.ENSP00000477715,9606.ENSP00000482546	AURKA,CCNB1,ESPL1,CCNE1,PLCZ1,CCNB2,PLK1,BUB1,CDC25C,CDC20,PPP3R2,PPP3CC,CCNE2,CPEB1,REC8
hsa04914	Progesterone-mediated oocyte maturation	11	94	0.74	0.0013	9606.ENSP00000216911,9606.ENSP00000255465,9606.ENSP00000256442,9606.ENSP00000274026,9606.ENSP00000282096,9606.ENSP00000288207,9606.ENSP00000300093,9606.ENSP00000302530,9606.ENSP00000303706,9606.ENSP00000321656,9606.ENSP00000477715	AURKA,CCNA1,CCNB1,CCNA2,PDE3B,CCNB2,PLK1,BUB1,CDC25A,CDC25C,CPEB1
hsa05014	Amyotrophic lateral sclerosis	20	352	0.43	0.009	9606.ENSP00000216068,9606.ENSP00000221166,9606.ENSP00000231498,9606.ENSP00000233627,9606.ENSP00000257860,9606.ENSP00000296218,9606.ENSP00000308622,9606.ENSP00000310668,9606.ENSP00000311121,9606.ENSP00000333363,9606.ENSP00000352400,9606.ENSP00000363939,9606.ENSP00000364204,9606.ENSP00000378914,9606.ENSP00000380878,9606.ENSP00000400252,9606.ENSP00000458954,9606.ENSP00000467266,9606.ENSP00000478877,…	DNAL4,NEFM,NUP155,NDUFS7,PRPH,DNALI1,GLE1,NUP93,PSMA8,DNAH8,NUP214,PPP3R2,PINK1,ULK2,PPP3CC,DNAI2,NUP88,COX6B2,ADRM1,DNAI1
hsa04750	Inflammatory mediator regulation of TRP channels	8	94	0.96	0.0017	9606.ENSP00000258400,9606.ENSP00000286548,9606.ENSP00000302665,9606.ENSP00000306253,9606.ENSP00000356436,9606.ENSP00000370744,9606.ENSP00000386380,9606.ENSP00000428056	HTR2B,GNAQ,IGF1,ITPR1,PLA2G4A,ITPR2,IL1R1,PIK3R1
hsa04612	Antigen processing and presentation	6	63	1.01	0.0062	9606.ENSP00000363976,9606.ENSP00000372155,9606.ENSP00000393566,9606.ENSP00000398890,9606.ENSP00000408146,9606.ENSP00000452780	HLA-DMA,PSME1,HLA-DPA1,HLA-DMB,HLA-DPB1,B2M
hsa04640	Hematopoietic cell lineage	7	91	0.91	0.0062	9606.ENSP00000304236,9606.ENSP00000363976,9606.ENSP00000386380,9606.ENSP00000393566,9606.ENSP00000398890,9606.ENSP00000399421,9606.ENSP00000408146	CD14,HLA-DMA,IL1R1,HLA-DPA1,HLA-DMB,CD36,HLA-DPB1
hsa04672	Intestinal immune network for IgA production	5	43	1.09	0.0069	9606.ENSP00000363976,9606.ENSP00000365048,9606.ENSP00000393566,9606.ENSP00000398890,9606.ENSP00000408146	HLA-DMA,TNFSF13B,HLA-DPA1,HLA-DMB,HLA-DPB1
hsa04142	Lysosome	7	126	0.77	0.0127	9606.ENSP00000002165,9606.ENSP00000218516,9606.ENSP00000226578,9606.ENSP00000255194,9606.ENSP00000271651,9606.ENSP00000337354,9606.ENSP00000371152	FUCA2,GLA,MANBA,AP3B1,CTSK,LIPA,ASAH1
hsa04145	Phagosome	7	142	0.72	0.0127	9606.ENSP00000304236,9606.ENSP00000363054,9606.ENSP00000363976,9606.ENSP00000393566,9606.ENSP00000398890,9606.ENSP00000399421,9606.ENSP00000408146	CD14,STX12,HLA-DMA,HLA-DPA1,HLA-DMB,CD36,HLA-DPB1
hsa04270	Vascular smooth muscle contraction	7	133	0.75	0.0127	9606.ENSP00000286548,9606.ENSP00000306253,9606.ENSP00000315011,9606.ENSP00000354826,9606.ENSP00000356436,9606.ENSP00000370744,9606.ENSP00000386972	GNAQ,ITPR1,EDNRA,CALD1,PLA2G4A,ITPR2,CALCRL
hsa04726	Serotonergic synapse	6	108	0.77	0.0127	9606.ENSP00000248564,9606.ENSP00000258400,9606.ENSP00000286548,9606.ENSP00000306253,9606.ENSP00000356436,9606.ENSP00000370744	GNG11,HTR2B,GNAQ,ITPR1,PLA2G4A,ITPR2
hsa04730	Long-term depression	5	59	0.95	0.0127	9606.ENSP00000286548,9606.ENSP00000302665,9606.ENSP00000306253,9606.ENSP00000356436,9606.ENSP00000370744	GNAQ,IGF1,ITPR1,PLA2G4A,ITPR2
hsa04940	Type I diabetes mellitus	4	39	1.04	0.0127	9606.ENSP00000363976,9606.ENSP00000393566,9606.ENSP00000398890,9606.ENSP00000408146	HLA-DMA,HLA-DPA1,HLA-DMB,HLA-DPB1
hsa05146	Amoebiasis	6	100	0.8	0.0127	9606.ENSP00000230538,9606.ENSP00000286548,9606.ENSP00000304236,9606.ENSP00000331902,9606.ENSP00000386380,9606.ENSP00000428056	LAMA4,GNAQ,CD14,COL4A5,IL1R1,PIK3R1
hsa05150	Staphylococcus aureus infection	6	86	0.87	0.0127	9606.ENSP00000356399,9606.ENSP00000363976,9606.ENSP00000378130,9606.ENSP00000393566,9606.ENSP00000398890,9606.ENSP00000408146	CFH,HLA-DMA,CFI,HLA-DPA1,HLA-DMB,HLA-DPB1
hsa05169	Epstein-Barr virus infection	8	193	0.64	0.0127	9606.ENSP00000358501,9606.ENSP00000363976,9606.ENSP00000369213,9606.ENSP00000393566,9606.ENSP00000398890,9606.ENSP00000408146,9606.ENSP00000428056,9606.ENSP00000452780	CD58,HLA-DMA,DDX58,HLA-DPA1,HLA-DMB,HLA-DPB1,PIK3R1,B2M
hsa05310	Asthma	4	27	1.2	0.0127	9606.ENSP00000363976,9606.ENSP00000393566,9606.ENSP00000398890,9606.ENSP00000408146	HLA-DMA,HLA-DPA1,HLA-DMB,HLA-DPB1
hsa05323	Rheumatoid arthritis	6	85	0.88	0.0127	9606.ENSP00000271651,9606.ENSP00000363976,9606.ENSP00000365048,9606.ENSP00000393566,9606.ENSP00000398890,9606.ENSP00000408146	CTSK,HLA-DMA,TNFSF13B,HLA-DPA1,HLA-DMB,HLA-DPB1
hsa05330	Allograft rejection	4	34	1.1	0.0127	9606.ENSP00000363976,9606.ENSP00000393566,9606.ENSP00000398890,9606.ENSP00000408146	HLA-DMA,HLA-DPA1,HLA-DMB,HLA-DPB1
hsa05332	Graft-versus-host disease	4	36	1.07	0.0127	9606.ENSP00000363976,9606.ENSP00000393566,9606.ENSP00000398890,9606.ENSP00000408146	HLA-DMA,HLA-DPA1,HLA-DMB,HLA-DPB1
hsa05416	Viral myocarditis	5	55	0.99	0.0127	9606.ENSP00000354923,9606.ENSP00000363976,9606.ENSP00000393566,9606.ENSP00000398890,9606.ENSP00000408146	DMD,HLA-DMA,HLA-DPA1,HLA-DMB,HLA-DPB1
hsa05418	Fluid shear stress and atherosclerosis	7	130	0.76	0.0127	9606.ENSP00000220809,9606.ENSP00000263640,9606.ENSP00000319788,9606.ENSP00000363641,9606.ENSP00000379512,9606.ENSP00000386380,9606.ENSP00000428056	PLAT,ACVR1,NQO1,TXN,MGST1,IL1R1,PIK3R1
hsa04724	Glutamatergic synapse	6	111	0.76	0.0135	9606.ENSP00000248564,9606.ENSP00000286548,9606.ENSP00000306253,9606.ENSP00000356436,9606.ENSP00000370744,9606.ENSP00000449756	GNG11,GNAQ,ITPR1,PLA2G4A,ITPR2,SLC38A1
hsa05132	Salmonella infection	8	209	0.61	0.016	9606.ENSP00000241261,9606.ENSP00000243298,9606.ENSP00000304236,9606.ENSP00000316729,9606.ENSP00000353864,9606.ENSP00000363641,9606.ENSP00000388566,9606.ENSP00000420213	TNFSF10,RAB9B,CD14,RHOJ,PAK3,TXN,CASP4,FLNB
hsa04935	Growth hormone synthesis, secretion and action	6	118	0.73	0.0166	9606.ENSP00000286548,9606.ENSP00000302665,9606.ENSP00000304895,9606.ENSP00000306253,9606.ENSP00000370744,9606.ENSP00000428056	GNAQ,IGF1,IRS1,ITPR1,ITPR2,PIK3R1
hsa05164	Influenza A	7	165	0.65	0.0171	9606.ENSP00000241261,9606.ENSP00000363976,9606.ENSP00000369213,9606.ENSP00000393566,9606.ENSP00000398890,9606.ENSP00000408146,9606.ENSP00000428056	TNFSF10,HLA-DMA,DDX58,HLA-DPA1,HLA-DMB,HLA-DPB1,PIK3R1
hsa05320	Autoimmune thyroid disease	4	48	0.95	0.0195	9606.ENSP00000363976,9606.ENSP00000393566,9606.ENSP00000398890,9606.ENSP00000408146	HLA-DMA,HLA-DPA1,HLA-DMB,HLA-DPB1
hsa04621	NOD-like receptor signaling pathway	7	174	0.63	0.0211	9606.ENSP00000306253,9606.ENSP00000356355,9606.ENSP00000359497,9606.ENSP00000359512,9606.ENSP00000363641,9606.ENSP00000370744,9606.ENSP00000388566	ITPR1,NEK7,GBP2,GBP3,TXN,ITPR2,CASP4
hsa04514	Cell adhesion molecules	6	137	0.67	0.029	9606.ENSP00000350364,9606.ENSP00000358501,9606.ENSP00000363976,9606.ENSP00000393566,9606.ENSP00000398890,9606.ENSP00000408146	NEGR1,CD58,HLA-DMA,HLA-DPA1,HLA-DMB,HLA-DPB1
hsa05321	Inflammatory bowel disease	4	60	0.85	0.0373	9606.ENSP00000363976,9606.ENSP00000393566,9606.ENSP00000398890,9606.ENSP00000408146	HLA-DMA,HLA-DPA1,HLA-DMB,HLA-DPB1
hsa04213	Longevity regulating pathway - multiple species	4	61	0.84	0.0379	9606.ENSP00000302665,9606.ENSP00000304895,9606.ENSP00000428056,9606.ENSP00000433560	IGF1,IRS1,PIK3R1,CRYAB
hsa04659	Th17 cell differentiation	5	101	0.72	0.0379	9606.ENSP00000363976,9606.ENSP00000386380,9606.ENSP00000393566,9606.ENSP00000398890,9606.ENSP00000408146	HLA-DMA,IL1R1,HLA-DPA1,HLA-DMB,HLA-DPB1
hsa04929	GnRH secretion	4	63	0.83	0.0396	9606.ENSP00000286548,9606.ENSP00000306253,9606.ENSP00000370744,9606.ENSP00000428056	GNAQ,ITPR1,ITPR2,PIK3R1
hsa05145	Toxoplasmosis	5	105	0.7	0.0401	9606.ENSP00000230538,9606.ENSP00000363976,9606.ENSP00000393566,9606.ENSP00000398890,9606.ENSP00000408146	LAMA4,HLA-DMA,HLA-DPA1,HLA-DMB,HLA-DPB1
hsa05170	Human immunodeficiency virus 1 infection	7	204	0.56	0.0401	9606.ENSP00000248564,9606.ENSP00000286548,9606.ENSP00000306253,9606.ENSP00000353864,9606.ENSP00000370744,9606.ENSP00000428056,9606.ENSP00000452780	GNG11,GNAQ,ITPR1,PAK3,ITPR2,PIK3R1,B2M
hsa04924	Renin secretion	4	66	0.81	0.0422	9606.ENSP00000286548,9606.ENSP00000306253,9606.ENSP00000315011,9606.ENSP00000370744	GNAQ,ITPR1,EDNRA,ITPR2
hsa04725	Cholinergic synapse	5	110	0.68	0.0437	9606.ENSP00000248564,9606.ENSP00000286548,9606.ENSP00000306253,9606.ENSP00000370744,9606.ENSP00000428056	GNG11,GNAQ,ITPR1,ITPR2,PIK3R1
hsa05166	Human T-cell leukemia virus 1 infection	7	211	0.55	0.0437	9606.ENSP00000363976,9606.ENSP00000386380,9606.ENSP00000393566,9606.ENSP00000398890,9606.ENSP00000408146,9606.ENSP00000428056,9606.ENSP00000452780	HLA-DMA,IL1R1,HLA-DPA1,HLA-DMB,HLA-DPB1,PIK3R1,B2M
hsa05140	Leishmaniasis	4	70	0.78	0.0471	9606.ENSP00000363976,9606.ENSP00000393566,9606.ENSP00000398890,9606.ENSP00000408146	HLA-DMA,HLA-DPA1,HLA-DMB,HLA-DPB1
hsa05163	Human cytomegalovirus infection	7	218	0.53	0.0476	9606.ENSP00000248564,9606.ENSP00000286548,9606.ENSP00000306253,9606.ENSP00000370744,9606.ENSP00000386380,9606.ENSP00000428056,9606.ENSP00000452780	GNG11,GNAQ,ITPR1,ITPR2,IL1R1,PIK3R1,B2M
