# Supplementary material for: Identification and verification of potential biomarkers in sertoli cell-only syndrome via bioinformatics analysis
Source: Sci Rep. 2023 Jul 27;13:12164. doi: 10.1038/s41598-023-38947-4 (PMC10374527; doi:10.1038/s41598-023-38947-4)
Supplement: Supplementary file 4 — Supplementary Table 4. [file 41598_2023_38947_MOESM4_ESM.xls]

## Sheet: Sheet1
#node1	node2	node1_string_id	node2_string_id	neighborhood_on_chromosome	gene_fusion	phylogenetic_cooccurrence	homology	coexpression	experimentally_determined_interaction	database_annotated	automated_textmining	combined_score
ACD	CCNA1	9606.ENSP00000483117	9606.ENSP00000255465	0	0	0	0	0	0	0.9	0	0.9
ACD	CCNA2	9606.ENSP00000483117	9606.ENSP00000274026	0	0	0	0	0	0	0.9	0	0.9
ACTL6A	ACTR5	9606.ENSP00000397552	9606.ENSP00000243903	0	0	0	0.562	0.106	0.846	0.9	0.892	0.99
ACTL6A	YEATS4	9606.ENSP00000397552	9606.ENSP00000247843	0	0	0	0	0.226	0.645	0.9	0.729	0.991
ACTL6A	MORF4L2	9606.ENSP00000397552	9606.ENSP00000394417	0	0	0	0	0.128	0.74	0.8	0.326	0.965
ACTR5	ACTL6A	9606.ENSP00000243903	9606.ENSP00000397552	0	0	0	0.562	0.106	0.846	0.9	0.892	0.99
ADAM2	CLGN	9606.ENSP00000265708	9606.ENSP00000326699	0	0	0	0	0.063	0.282	0	0.925	0.945
ADRM1	PSMA8	9606.ENSP00000478877	9606.ENSP00000311121	0	0	0	0	0.364	0.781	0.8	0.339	0.979
AK3	RRM2B	9606.ENSP00000371230	9606.ENSP00000251810	0	0	0	0	0.085	0	0.9	0.181	0.918
AK3	PDE3B	9606.ENSP00000371230	9606.ENSP00000282096	0	0	0	0	0	0	0.9	0	0.9
AKAP3	SPA17	9606.ENSP00000228850	9606.ENSP00000432305	0	0	0	0	0.062	0.71	0	0.816	0.945
AKAP3	ROPN1L	9606.ENSP00000228850	9606.ENSP00000421405	0	0	0	0	0.065	0.95	0	0.919	0.995
ANLN	KIF23	9606.ENSP00000265748	9606.ENSP00000260363	0	0	0	0	0.911	0.378	0	0.874	0.992
ANLN	HMMR	9606.ENSP00000265748	9606.ENSP00000377492	0	0	0	0	0.843	0	0	0.408	0.903
ANLN	PBK	9606.ENSP00000265748	9606.ENSP00000428489	0	0	0	0	0.865	0.062	0	0.345	0.91
ANLN	PRC1	9606.ENSP00000265748	9606.ENSP00000377793	0	0	0	0	0.855	0	0	0.445	0.916
ANLN	TOP2A	9606.ENSP00000265748	9606.ENSP00000411532	0	0	0	0	0.834	0.27	0	0.469	0.93
ANLN	CIT	9606.ENSP00000265748	9606.ENSP00000376306	0	0	0	0	0.477	0.557	0	0.731	0.932
ANLN	CEP55	9606.ENSP00000265748	9606.ENSP00000360540	0	0	0	0	0.832	0.27	0	0.566	0.942
ANLN	BUB1	9606.ENSP00000265748	9606.ENSP00000302530	0	0	0	0	0.913	0	0	0.376	0.943
ANLN	ECT2	9606.ENSP00000265748	9606.ENSP00000376457	0	0	0	0	0.645	0.27	0	0.921	0.977
ANXA1	IL13	9606.ENSP00000366109	9606.ENSP00000304915	0	0	0	0	0	0	0.9	0.261	0.922
APH1B	YBX1	9606.ENSP00000261879	9606.ENSP00000361626	0	0	0	0	0	0	0.9	0	0.9
APH1B	PSENEN	9606.ENSP00000261879	9606.ENSP00000468411	0	0	0	0	0.088	0.519	0.9	0.947	0.997
ARHGEF6	LAMA4	9606.ENSP00000250617	9606.ENSP00000230538	0	0	0	0	0	0	0.9	0	0.9
ARHGEF6	DMD	9606.ENSP00000250617	9606.ENSP00000354923	0	0	0	0	0.153	0	0.9	0.059	0.913
ARHGEF6	PAK3	9606.ENSP00000250617	9606.ENSP00000353864	0	0	0	0	0.137	0.365	0.9	0.794	0.987
ASF1B	MCM4	9606.ENSP00000263382	9606.ENSP00000262105	0	0	0	0	0.717	0.704	0	0.475	0.952
ASF1B	CCNA2	9606.ENSP00000263382	9606.ENSP00000274026	0	0	0	0	0.883	0.076	0	0.17	0.902
ASF1B	SPAG5	9606.ENSP00000263382	9606.ENSP00000323300	0	0	0	0	0.91	0	0	0	0.91
ASF1B	CDC20	9606.ENSP00000263382	9606.ENSP00000361540	0	0	0	0	0.905	0.07	0	0.249	0.928
ASF1B	CCNB2	9606.ENSP00000263382	9606.ENSP00000288207	0	0	0	0	0.934	0.127	0	0.152	0.947
ASF1B	IPO4	9606.ENSP00000263382	9606.ENSP00000346453	0	0	0	0	0.166	0.839	0	0.752	0.964
ASF1B	MCM7	9606.ENSP00000263382	9606.ENSP00000307288	0	0	0	0	0.763	0.629	0	0.768	0.977
AURKA	CDCA3	9606.ENSP00000216911	9606.ENSP00000442068	0	0	0	0	0.856	0	0	0.335	0.9
AURKA	CKS2	9606.ENSP00000216911	9606.ENSP00000364976	0	0	0	0	0.808	0	0	0.506	0.901
AURKA	TDRD7	9606.ENSP00000216911	9606.ENSP00000347444	0	0	0	0	0.062	0	0.9	0.054	0.903
AURKA	TYMS	9606.ENSP00000216911	9606.ENSP00000315644	0	0	0	0	0.859	0	0	0.384	0.909
AURKA	NUF2	9606.ENSP00000216911	9606.ENSP00000271452	0	0	0	0	0.74	0.27	0	0.566	0.91
AURKA	NEK2	9606.ENSP00000216911	9606.ENSP00000355966	0	0	0.361	0.69	0.876	0	0	0.681	0.912
AURKA	FOXM1	9606.ENSP00000216911	9606.ENSP00000342307	0	0	0	0	0.818	0	0	0.577	0.92
AURKA	PBK	9606.ENSP00000216911	9606.ENSP00000428489	0	0	0	0	0.873	0.075	0	0.419	0.926
AURKA	CEP55	9606.ENSP00000216911	9606.ENSP00000360540	0	0	0	0	0.846	0.117	0	0.503	0.927
AURKA	SPAG5	9606.ENSP00000216911	9606.ENSP00000323300	0	0	0	0	0.816	0.27	0	0.53	0.931
AURKA	TTK	9606.ENSP00000216911	9606.ENSP00000358813	0	0	0	0.626	0.913	0.108	0	0.739	0.941
AURKA	NCAPH	9606.ENSP00000216911	9606.ENSP00000240423	0	0	0	0	0.832	0.375	0	0.509	0.944
AURKA	ECT2	9606.ENSP00000216911	9606.ENSP00000376457	0	0	0	0	0.886	0.143	0	0.485	0.945
AURKA	KIF2C	9606.ENSP00000216911	9606.ENSP00000361298	0	0	0	0	0.865	0.349	0	0.636	0.965
AURKA	CPEB1	9606.ENSP00000216911	9606.ENSP00000477715	0	0	0	0	0.081	0	0.9	0.651	0.965
AURKA	BUB1B	9606.ENSP00000216911	9606.ENSP00000287598	0	0	0	0	0.848	0.101	0	0.764	0.965
AURKA	PRC1	9606.ENSP00000216911	9606.ENSP00000377793	0	0	0	0	0.927	0.13	0	0.545	0.968
AURKA	NUSAP1	9606.ENSP00000216911	9606.ENSP00000453403	0	0	0	0	0.947	0	0	0.454	0.97
AURKA	HMMR	9606.ENSP00000216911	9606.ENSP00000377492	0	0	0	0	0.827	0.27	0	0.815	0.974
AURKA	TOP2A	9606.ENSP00000216911	9606.ENSP00000411532	0	0	0	0	0.918	0.093	0	0.696	0.975
AURKA	KIF23	9606.ENSP00000216911	9606.ENSP00000260363	0	0	0	0	0.915	0.146	0	0.738	0.979
AURKA	CCNA2	9606.ENSP00000216911	9606.ENSP00000274026	0	0	0	0	0.964	0.104	0	0.625	0.987
AURKA	CCNB1	9606.ENSP00000216911	9606.ENSP00000256442	0	0	0	0	0.926	0.165	0	0.821	0.988
AURKA	BRCA1	9606.ENSP00000216911	9606.ENSP00000418960	0	0	0	0	0.328	0.462	0.9	0.736	0.989
AURKA	BUB1	9606.ENSP00000216911	9606.ENSP00000302530	0	0	0	0	0.963	0.101	0	0.817	0.993
AURKA	CCNB2	9606.ENSP00000216911	9606.ENSP00000288207	0	0	0	0	0.972	0.364	0	0.743	0.995
AURKA	BIRC5	9606.ENSP00000216911	9606.ENSP00000301633	0	0	0	0	0.87	0.518	0.9	0.791	0.998
AURKA	CDC20	9606.ENSP00000216911	9606.ENSP00000361540	0	0	0	0	0.974	0.532	0.9	0.878	0.999
AURKA	PLK1	9606.ENSP00000216911	9606.ENSP00000300093	0	0	0	0.749	0.946	0.786	0.9	0.956	0.999
AURKC	BIRC5	9606.ENSP00000302898	9606.ENSP00000301633	0	0	0	0	0.268	0.547	0.54	0.614	0.933
B2M	CBL	9606.ENSP00000452780	9606.ENSP00000264033	0	0	0	0	0	0	0.9	0.061	0.902
B2M	MR1	9606.ENSP00000452780	9606.ENSP00000477563	0	0	0	0	0.107	0.951	0.54	0.087	0.979
BIRC5	AURKA	9606.ENSP00000301633	9606.ENSP00000216911	0	0	0	0	0.87	0.518	0.9	0.791	0.998
BIRC5	NUP155	9606.ENSP00000301633	9606.ENSP00000231498	0	0	0	0	0.161	0	0.9	0.043	0.912
BIRC5	CCNB1	9606.ENSP00000301633	9606.ENSP00000256442	0	0	0	0	0.887	0.153	0	0.683	0.967
BIRC5	ESPL1	9606.ENSP00000301633	9606.ENSP00000257934	0	0	0	0	0.883	0	0	0.416	0.928
BIRC5	KIF23	9606.ENSP00000301633	9606.ENSP00000260363	0	0	0	0	0.726	0.282	0.9	0.451	0.987
BIRC5	NUF2	9606.ENSP00000301633	9606.ENSP00000271452	0	0	0	0	0.839	0	0	0.494	0.915
BIRC5	CCNA2	9606.ENSP00000301633	9606.ENSP00000274026	0	0	0	0	0.921	0.144	0	0.559	0.967
BIRC5	BUB1B	9606.ENSP00000301633	9606.ENSP00000287598	0	0	0	0	0.916	0.124	0	0.603	0.968
BIRC5	CCNB2	9606.ENSP00000301633	9606.ENSP00000288207	0	0	0	0	0.88	0.153	0	0.638	0.96
BIRC5	PLK1	9606.ENSP00000301633	9606.ENSP00000300093	0	0	0	0	0.822	0	0	0.611	0.927
BIRC5	NUP214	9606.ENSP00000301633	9606.ENSP00000352400	0	0	0	0	0	0	0.9	0	0.9
BIRC5	NUP88	9606.ENSP00000301633	9606.ENSP00000458954	0	0	0	0	0.069	0	0.9	0	0.902
BIRC5	CKS2	9606.ENSP00000301633	9606.ENSP00000364976	0	0	0	0	0.836	0	0	0.433	0.903
BIRC5	NUP93	9606.ENSP00000301633	9606.ENSP00000310668	0	0	0	0	0.109	0	0.9	0.085	0.911
BIRC5	CEP55	9606.ENSP00000301633	9606.ENSP00000360540	0	0	0	0	0.833	0	0	0.518	0.916
BIRC5	FOXM1	9606.ENSP00000301633	9606.ENSP00000342307	0	0	0	0	0.81	0.059	0	0.601	0.922
BIRC5	PRC1	9606.ENSP00000301633	9606.ENSP00000377793	0	0	0	0	0.849	0.27	0	0.403	0.928
BIRC5	AURKC	9606.ENSP00000301633	9606.ENSP00000302898	0	0	0	0	0.268	0.547	0.54	0.614	0.933
BIRC5	CDCA3	9606.ENSP00000301633	9606.ENSP00000442068	0	0	0	0	0.895	0	0	0.456	0.94
BIRC5	SPAG5	9606.ENSP00000301633	9606.ENSP00000323300	0	0	0	0	0.909	0	0	0.393	0.942
BIRC5	NEK2	9606.ENSP00000301633	9606.ENSP00000355966	0	0	0	0	0.893	0.164	0	0.499	0.951
BIRC5	NUSAP1	9606.ENSP00000301633	9606.ENSP00000453403	0	0	0	0	0.908	0	0	0.566	0.958
BIRC5	TTK	9606.ENSP00000301633	9606.ENSP00000358813	0	0	0	0	0.918	0	0	0.515	0.959
BIRC5	TOP2A	9606.ENSP00000301633	9606.ENSP00000411532	0	0	0	0	0.884	0	0	0.662	0.959
BIRC5	PBK	9606.ENSP00000301633	9606.ENSP00000428489	0	0	0	0	0.959	0.116	0	0.455	0.978
BIRC5	CDC20	9606.ENSP00000301633	9606.ENSP00000361540	0	0	0	0	0.963	0.058	0	0.667	0.987
BIRC5	KIF2C	9606.ENSP00000301633	9606.ENSP00000361298	0	0	0	0	0.874	0.057	0.9	0.536	0.993
BIRC5	BUB1	9606.ENSP00000301633	9606.ENSP00000302530	0	0	0	0	0.901	0.124	0.9	0.661	0.996
BOLL	CPEB1	9606.ENSP00000314792	9606.ENSP00000477715	0	0	0	0	0.807	0.145	0	0.677	0.942
BRAP	BRCA1	9606.ENSP00000403524	9606.ENSP00000418960	0	0	0	0	0.062	0.5	0	0.925	0.962
BRCA1	AURKA	9606.ENSP00000418960	9606.ENSP00000216911	0	0	0	0	0.328	0.462	0.9	0.736	0.989
BRCA1	FANCE	9606.ENSP00000418960	9606.ENSP00000229769	0	0	0	0	0.077	0.459	0.9	0.697	0.982
BRCA1	CCNB1	9606.ENSP00000418960	9606.ENSP00000256442	0	0	0	0	0.408	0.678	0	0.568	0.91
BRCA1	CCNE1	9606.ENSP00000418960	9606.ENSP00000262643	0	0	0	0	0.099	0.27	0.9	0.594	0.969
BRCA1	BUB1B	9606.ENSP00000418960	9606.ENSP00000287598	0	0	0	0	0.496	0	0.72	0.469	0.918
BRCA1	PLK1	9606.ENSP00000418960	9606.ENSP00000300093	0	0	0	0	0.259	0.763	0	0.687	0.94
BRCA1	IFI16	9606.ENSP00000418960	9606.ENSP00000357113	0	0	0	0	0	0.675	0	0.941	0.98
BRCA1	PCNA	9606.ENSP00000418960	9606.ENSP00000368458	0	0	0	0	0.279	0.128	0.9	0.172	0.941
BRCA1	BRCA2	9606.ENSP00000418960	9606.ENSP00000369497	0	0	0	0	0.259	0.904	0.8	0.993	0.999
BRCA1	FANCA	9606.ENSP00000418960	9606.ENSP00000373952	0	0	0	0	0.22	0.858	0.9	0.966	0.999
BRCA1	HMMR	9606.ENSP00000418960	9606.ENSP00000377492	0	0	0	0	0.406	0.383	0	0.972	0.989
BRCA1	BRAP	9606.ENSP00000418960	9606.ENSP00000403524	0	0	0	0	0.062	0.5	0	0.925	0.962
BRCA1	TOP2A	9606.ENSP00000418960	9606.ENSP00000411532	0	0	0	0	0.676	0.383	0	0.567	0.906
BRCA2	DMC1	9606.ENSP00000369497	9606.ENSP00000216024	0	0	0	0	0.082	0.832	0.8	0.428	0.98
BRCA2	FANCE	9606.ENSP00000369497	9606.ENSP00000229769	0	0	0	0	0	0.27	0	0.883	0.911
BRCA2	PLK1	9606.ENSP00000369497	9606.ENSP00000300093	0	0	0	0	0.142	0.948	0	0.541	0.977
BRCA2	PCNA	9606.ENSP00000369497	9606.ENSP00000368458	0	0	0	0	0.121	0.27	0.9	0.14	0.937
BRCA2	FANCA	9606.ENSP00000369497	9606.ENSP00000373952	0	0	0	0	0.12	0	0	0.895	0.903
BRCA2	BRCA1	9606.ENSP00000369497	9606.ENSP00000418960	0	0	0	0	0.259	0.904	0.8	0.993	0.999
BUB1	CDC6	9606.ENSP00000302530	9606.ENSP00000209728	0	0	0	0	0.876	0.07	0	0.538	0.942
BUB1	AURKA	9606.ENSP00000302530	9606.ENSP00000216911	0	0	0	0	0.963	0.101	0	0.817	0.993
BUB1	OIP5	9606.ENSP00000302530	9606.ENSP00000220514	0	0	0	0	0.899	0	0	0.261	0.922
BUB1	NCAPH	9606.ENSP00000302530	9606.ENSP00000240423	0	0	0	0	0.916	0	0	0.415	0.949
BUB1	CCNB1	9606.ENSP00000302530	9606.ENSP00000256442	0	0	0	0	0.906	0.101	0.9	0.814	0.998
BUB1	ESPL1	9606.ENSP00000302530	9606.ENSP00000257934	0	0	0	0	0.912	0	0	0.894	0.99
BUB1	KIF23	9606.ENSP00000302530	9606.ENSP00000260363	0	0	0	0	0.972	0.183	0	0.551	0.989
BUB1	MCM4	9606.ENSP00000302530	9606.ENSP00000262105	0	0	0	0	0.959	0.056	0	0.45	0.977
BUB1	KIF18A	9606.ENSP00000302530	9606.ENSP00000263181	0	0	0	0	0.811	0.183	0	0.484	0.913
BUB1	ANLN	9606.ENSP00000302530	9606.ENSP00000265748	0	0	0	0	0.913	0	0	0.376	0.943
BUB1	PLK4	9606.ENSP00000302530	9606.ENSP00000270861	0	0	0	0	0.841	0.268	0	0.546	0.942
BUB1	NUF2	9606.ENSP00000302530	9606.ENSP00000271452	0	0	0	0	0.891	0.77	0	0.811	0.994
BUB1	CCNA2	9606.ENSP00000302530	9606.ENSP00000274026	0	0	0	0	0.97	0.077	0	0.691	0.99
BUB1	BUB1B	9606.ENSP00000302530	9606.ENSP00000287598	0	0	0	0.582	0.918	0.904	0.72	0.988	0.998
BUB1	CCNB2	9606.ENSP00000302530	9606.ENSP00000288207	0	0	0	0	0.975	0.101	0	0.814	0.995
BUB1	PLK1	9606.ENSP00000302530	9606.ENSP00000300093	0	0	0	0	0.921	0.774	0.9	0.947	0.999
BUB1	BIRC5	9606.ENSP00000302530	9606.ENSP00000301633	0	0	0	0	0.901	0.124	0.9	0.661	0.996
BUB1	CKS2	9606.ENSP00000302530	9606.ENSP00000364976	0	0	0	0	0.807	0	0	0.517	0.903
BUB1	MCM7	9606.ENSP00000302530	9606.ENSP00000307288	0	0	0	0	0.824	0.056	0	0.468	0.904
BUB1	CDC25C	9606.ENSP00000302530	9606.ENSP00000321656	0	0	0	0	0.8	0	0	0.571	0.91
BUB1	KNTC1	9606.ENSP00000302530	9606.ENSP00000328236	0	0	0	0	0.815	0	0	0.558	0.914
BUB1	FOXM1	9606.ENSP00000302530	9606.ENSP00000342307	0	0	0	0	0.842	0.147	0	0.474	0.923
BUB1	CDCA3	9606.ENSP00000302530	9606.ENSP00000442068	0	0	0	0	0.889	0	0	0.381	0.928
BUB1	PRC1	9606.ENSP00000302530	9606.ENSP00000377793	0	0	0	0	0.919	0	0	0.428	0.952
BUB1	SPAG5	9606.ENSP00000302530	9606.ENSP00000323300	0	0	0	0	0.92	0.255	0	0.354	0.958
BUB1	CEP55	9606.ENSP00000302530	9606.ENSP00000360540	0	0	0	0	0.935	0	0	0.505	0.966
BUB1	NUSAP1	9606.ENSP00000302530	9606.ENSP00000453403	0	0	0	0	0.93	0	0	0.555	0.967
BUB1	PBK	9606.ENSP00000302530	9606.ENSP00000428489	0	0	0	0	0.944	0.063	0	0.467	0.97
BUB1	HMMR	9606.ENSP00000302530	9606.ENSP00000377492	0	0	0	0	0.957	0	0	0.391	0.972
BUB1	NEK2	9606.ENSP00000302530	9606.ENSP00000355966	0	0	0	0	0.931	0	0	0.637	0.973
BUB1	ZWINT	9606.ENSP00000302530	9606.ENSP00000363055	0	0	0	0	0.729	0.748	0	0.774	0.983
BUB1	KIF2C	9606.ENSP00000302530	9606.ENSP00000361298	0	0	0	0	0.944	0.183	0	0.786	0.989
BUB1	TOP2A	9606.ENSP00000302530	9606.ENSP00000411532	0	0	0	0	0.975	0.056	0	0.673	0.991
BUB1	CDC20	9606.ENSP00000302530	9606.ENSP00000361540	0	0	0	0	0.967	0.964	0	0.984	0.999
BUB1	TTK	9606.ENSP00000302530	9606.ENSP00000358813	0	0	0	0	0.974	0.65	0	0.896	0.999
BUB1B	TRIP13	9606.ENSP00000287598	9606.ENSP00000166345	0	0	0	0	0.807	0.486	0	0.568	0.953
BUB1B	CDC6	9606.ENSP00000287598	9606.ENSP00000209728	0	0	0	0	0.813	0.07	0	0.49	0.903
BUB1B	AURKA	9606.ENSP00000287598	9606.ENSP00000216911	0	0	0	0	0.848	0.101	0	0.764	0.965
BUB1B	NCAPH	9606.ENSP00000287598	9606.ENSP00000240423	0	0	0	0	0.844	0	0	0.413	0.904
BUB1B	CCNB1	9606.ENSP00000287598	9606.ENSP00000256442	0	0	0	0	0.937	0.101	0.9	0.809	0.998
BUB1B	ESPL1	9606.ENSP00000287598	9606.ENSP00000257934	0	0	0	0	0.917	0	0	0.856	0.987
BUB1B	KIF23	9606.ENSP00000287598	9606.ENSP00000260363	0	0	0	0	0.892	0.183	0	0.441	0.946
BUB1B	MCM4	9606.ENSP00000287598	9606.ENSP00000262105	0	0	0	0	0.913	0.056	0	0.323	0.939
BUB1B	PLK4	9606.ENSP00000287598	9606.ENSP00000270861	0	0	0	0	0.746	0.268	0	0.591	0.917
BUB1B	NUF2	9606.ENSP00000287598	9606.ENSP00000271452	0	0	0	0	0.801	0.15	0	0.754	0.954
BUB1B	CCNA2	9606.ENSP00000287598	9606.ENSP00000274026	0	0	0	0	0.931	0.297	0.6	0.674	0.992
BUB1B	FOXM1	9606.ENSP00000287598	9606.ENSP00000342307	0	0	0	0	0.814	0.147	0	0.487	0.911
BUB1B	CDCA3	9606.ENSP00000287598	9606.ENSP00000442068	0	0	0	0	0.876	0	0	0.342	0.915
BUB1B	BRCA1	9606.ENSP00000287598	9606.ENSP00000418960	0	0	0	0	0.496	0	0.72	0.469	0.918
BUB1B	PRC1	9606.ENSP00000287598	9606.ENSP00000377793	0	0	0	0	0.925	0	0	0.455	0.957
BUB1B	CEP55	9606.ENSP00000287598	9606.ENSP00000360540	0	0	0	0	0.923	0	0	0.496	0.959
BUB1B	NUSAP1	9606.ENSP00000287598	9606.ENSP00000453403	0	0	0	0	0.922	0	0	0.609	0.968
BUB1B	BIRC5	9606.ENSP00000287598	9606.ENSP00000301633	0	0	0	0	0.916	0.124	0	0.603	0.968
BUB1B	SPAG5	9606.ENSP00000287598	9606.ENSP00000323300	0	0	0	0	0.922	0.394	0	0.429	0.97
BUB1B	PBK	9606.ENSP00000287598	9606.ENSP00000428489	0	0	0	0	0.946	0.063	0	0.509	0.973
BUB1B	KIF2C	9606.ENSP00000287598	9606.ENSP00000361298	0	0	0	0	0.923	0.183	0	0.689	0.978
BUB1B	CCNB2	9606.ENSP00000287598	9606.ENSP00000288207	0	0	0	0	0.927	0.101	0	0.77	0.983
BUB1B	TOP2A	9606.ENSP00000287598	9606.ENSP00000411532	0	0	0	0	0.962	0.056	0	0.643	0.986
BUB1B	NEK2	9606.ENSP00000287598	9606.ENSP00000355966	0	0	0	0	0.907	0.27	0.6	0.654	0.989
BUB1B	ZWINT	9606.ENSP00000287598	9606.ENSP00000363055	0	0	0	0	0.806	0.874	0	0.79	0.994
BUB1B	TTK	9606.ENSP00000287598	9606.ENSP00000358813	0	0	0	0	0.91	0.65	0	0.868	0.995
BUB1B	BUB1	9606.ENSP00000287598	9606.ENSP00000302530	0	0	0	0.582	0.918	0.904	0.72	0.988	0.998
BUB1B	PLK1	9606.ENSP00000287598	9606.ENSP00000300093	0	0	0	0	0.658	0.924	0.9	0.916	0.999
BUB1B	CDC20	9606.ENSP00000287598	9606.ENSP00000361540	0	0	0	0	0.953	0.999	0.8	0.993	0.999
CABYR	ROPN1L	9606.ENSP00000483621	9606.ENSP00000421405	0	0	0	0	0.066	0	0	0.904	0.906
CAMK4	GPS2	9606.ENSP00000282356	9606.ENSP00000370104	0	0	0	0	0	0	0.9	0.051	0.901
CAMK4	PPM1E	9606.ENSP00000282356	9606.ENSP00000312411	0	0	0	0	0.08	0.118	0.9	0.66	0.968
CBL	B2M	9606.ENSP00000264033	9606.ENSP00000452780	0	0	0	0	0	0	0.9	0.061	0.902
CBL	IRS1	9606.ENSP00000264033	9606.ENSP00000304895	0	0	0	0	0	0.499	0.9	0.465	0.97
CBL	PIK3R1	9606.ENSP00000264033	9606.ENSP00000428056	0	0	0	0	0.062	0.998	0.9	0.382	0.999
CCIN	CYLC1	9606.ENSP00000334996	9606.ENSP00000331556	0	0	0	0	0	0	0	0.95	0.95
CCIN	CYLC2	9606.ENSP00000334996	9606.ENSP00000420256	0	0	0	0	0	0	0	0.92	0.92
CCNA1	CDC6	9606.ENSP00000255465	9606.ENSP00000209728	0	0	0	0	0.546	0.232	0.9	0.567	0.982
CCNA1	NMI	9606.ENSP00000255465	9606.ENSP00000243346	0	0	0	0	0	0	0.9	0	0.9
CCNA1	ACD	9606.ENSP00000255465	9606.ENSP00000483117	0	0	0	0	0	0	0.9	0	0.9
CCNA1	CCNA2	9606.ENSP00000255465	9606.ENSP00000274026	0	0	0	0.915	0.066	0.288	0.9	0.697	0.931
CCNA1	CCNE2	9606.ENSP00000255465	9606.ENSP00000429089	0	0	0	0.639	0.192	0.245	0.9	0.675	0.949
CCNA1	CCNE1	9606.ENSP00000255465	9606.ENSP00000262643	0	0	0	0.643	0.192	0.245	0.9	0.744	0.951
CCNA1	FOXM1	9606.ENSP00000255465	9606.ENSP00000342307	0	0	0	0	0.361	0.103	0.9	0.296	0.954
CCNA1	MCM7	9606.ENSP00000255465	9606.ENSP00000307288	0	0	0	0	0.431	0.165	0.9	0.303	0.962
CCNA1	CCNB1	9606.ENSP00000255465	9606.ENSP00000256442	0	0	0	0.744	0.551	0.181	0.9	0.812	0.968
CCNA1	CDC25A	9606.ENSP00000255465	9606.ENSP00000303706	0	0	0	0	0.084	0.392	0.9	0.58	0.973
CCNA1	CDC20	9606.ENSP00000255465	9606.ENSP00000361540	0	0	0	0	0.808	0.557	0.6	0.462	0.979
CCNA1	MCM4	9606.ENSP00000255465	9606.ENSP00000262105	0	0	0	0	0.166	0.804	0.9	0.319	0.987
CCNA2	TRIP13	9606.ENSP00000274026	9606.ENSP00000166345	0	0	0	0	0.905	0.169	0	0.203	0.932
CCNA2	CDC6	9606.ENSP00000274026	9606.ENSP00000209728	0	0	0	0	0.916	0.945	0.9	0.831	0.999
CCNA2	AURKA	9606.ENSP00000274026	9606.ENSP00000216911	0	0	0	0	0.964	0.104	0	0.625	0.987
CCNA2	OIP5	9606.ENSP00000274026	9606.ENSP00000220514	0	0	0	0	0.872	0	0	0.355	0.914
CCNA2	GMNN	9606.ENSP00000274026	9606.ENSP00000230056	0	0	0	0	0.616	0.676	0	0.682	0.957
CCNA2	NCAPH	9606.ENSP00000274026	9606.ENSP00000240423	0	0	0	0	0.838	0	0	0.409	0.9
CCNA2	CCNA1	9606.ENSP00000274026	9606.ENSP00000255465	0	0	0	0.915	0.066	0.288	0.9	0.697	0.931
CCNA2	CCNB1	9606.ENSP00000274026	9606.ENSP00000256442	0	0	0	0.738	0.969	0.54	0.72	0.915	0.996
CCNA2	ESPL1	9606.ENSP00000274026	9606.ENSP00000257934	0	0	0	0	0.908	0.143	0	0.592	0.965
CCNA2	KIF23	9606.ENSP00000274026	9606.ENSP00000260363	0	0	0	0	0.936	0.139	0	0.475	0.969
CCNA2	MCM4	9606.ENSP00000274026	9606.ENSP00000262105	0	0	0	0	0.795	0.165	0.9	0.615	0.992
CCNA2	CCNE1	9606.ENSP00000274026	9606.ENSP00000262643	0	0	0	0.645	0.393	0.245	0.9	0.832	0.964
CCNA2	ASF1B	9606.ENSP00000274026	9606.ENSP00000263382	0	0	0	0	0.883	0.076	0	0.17	0.902
CCNA2	PLK4	9606.ENSP00000274026	9606.ENSP00000270861	0	0	0	0	0.829	0.082	0	0.441	0.904
CCNA2	NUF2	9606.ENSP00000274026	9606.ENSP00000271452	0	0	0	0	0.879	0	0	0.374	0.921
CCNA2	ACD	9606.ENSP00000274026	9606.ENSP00000483117	0	0	0	0	0	0	0.9	0	0.9
CCNA2	TYMS	9606.ENSP00000274026	9606.ENSP00000315644	0	0	0	0	0.837	0	0	0.456	0.907
CCNA2	DTL	9606.ENSP00000274026	9606.ENSP00000355958	0	0	0	0	0.825	0.27	0	0.486	0.928
CCNA2	CDCA3	9606.ENSP00000274026	9606.ENSP00000442068	0	0	0	0	0.881	0	0	0.442	0.93
CCNA2	SPAG5	9606.ENSP00000274026	9606.ENSP00000323300	0	0	0	0	0.919	0	0	0.255	0.937
CCNA2	NCAPD2	9606.ENSP00000274026	9606.ENSP00000325017	0	0	0	0	0.915	0	0	0.312	0.939
CCNA2	SHCBP1	9606.ENSP00000274026	9606.ENSP00000306473	0	0	0	0	0.926	0	0	0.258	0.943
CCNA2	ECT2	9606.ENSP00000274026	9606.ENSP00000376457	0	0	0	0	0.936	0.073	0	0.205	0.949
CCNA2	CEP55	9606.ENSP00000274026	9606.ENSP00000360540	0	0	0	0	0.942	0	0	0.33	0.959
CCNA2	PRC1	9606.ENSP00000274026	9606.ENSP00000377793	0	0	0	0	0.926	0.321	0	0.281	0.961
CCNA2	CCNE2	9606.ENSP00000274026	9606.ENSP00000429089	0	0	0	0.64	0.426	0.245	0.9	0.785	0.966
CCNA2	KIF2C	9606.ENSP00000274026	9606.ENSP00000361298	0	0	0	0	0.932	0.139	0	0.468	0.966
CCNA2	BIRC5	9606.ENSP00000274026	9606.ENSP00000301633	0	0	0	0	0.921	0.144	0	0.559	0.967
CCNA2	NEK2	9606.ENSP00000274026	9606.ENSP00000355966	0	0	0	0	0.918	0	0	0.621	0.967
CCNA2	PBK	9606.ENSP00000274026	9606.ENSP00000428489	0	0	0	0	0.949	0.103	0	0.361	0.968
CCNA2	PCNA	9606.ENSP00000274026	9606.ENSP00000368458	0	0	0	0	0.678	0.803	0.36	0.489	0.976
CCNA2	CDC25C	9606.ENSP00000274026	9606.ENSP00000321656	0	0	0	0	0.699	0.31	0.65	0.811	0.984
CCNA2	TOP2A	9606.ENSP00000274026	9606.ENSP00000411532	0	0	0	0	0.967	0.056	0	0.575	0.985
CCNA2	TTK	9606.ENSP00000274026	9606.ENSP00000358813	0	0	0	0	0.979	0.067	0	0.485	0.989
CCNA2	CCNB2	9606.ENSP00000274026	9606.ENSP00000288207	0	0	0	0.743	0.968	0.181	0.54	0.837	0.989
CCNA2	NUSAP1	9606.ENSP00000274026	9606.ENSP00000453403	0	0	0	0	0.981	0	0	0.455	0.989
CCNA2	BUB1	9606.ENSP00000274026	9606.ENSP00000302530	0	0	0	0	0.97	0.077	0	0.691	0.99
CCNA2	BUB1B	9606.ENSP00000274026	9606.ENSP00000287598	0	0	0	0	0.931	0.297	0.6	0.674	0.992
CCNA2	MCM7	9606.ENSP00000274026	9606.ENSP00000307288	0	0	0	0	0.72	0.165	0.9	0.742	0.993
CCNA2	PLK1	9606.ENSP00000274026	9606.ENSP00000300093	0	0	0	0	0.976	0.082	0	0.751	0.994
CCNA2	FOXM1	9606.ENSP00000274026	9606.ENSP00000342307	0	0	0	0	0.864	0.103	0.9	0.608	0.994
CCNA2	CDC25A	9606.ENSP00000274026	9606.ENSP00000303706	0	0	0	0	0.579	0.196	0.9	0.869	0.995
CCNA2	CKS2	9606.ENSP00000274026	9606.ENSP00000364976	0	0	0	0	0.834	0.903	0.54	0.554	0.996
CCNA2	CDC20	9606.ENSP00000274026	9606.ENSP00000361540	0	0	0	0	0.984	0.979	0.6	0.926	0.999
CCNB1	CDC6	9606.ENSP00000256442	9606.ENSP00000209728	0	0	0	0	0.813	0.757	0	0.78	0.989
CCNB1	AURKA	9606.ENSP00000256442	9606.ENSP00000216911	0	0	0	0	0.926	0.165	0	0.821	0.988
CCNB1	STAG2	9606.ENSP00000256442	9606.ENSP00000218089	0	0	0	0	0.08	0	0.9	0.166	0.916
CCNB1	OIP5	9606.ENSP00000256442	9606.ENSP00000220514	0	0	0	0	0.902	0	0	0.176	0.916
CCNB1	GMNN	9606.ENSP00000256442	9606.ENSP00000230056	0	0	0	0	0.784	0	0	0.667	0.925
CCNB1	NUP155	9606.ENSP00000256442	9606.ENSP00000231498	0	0	0	0	0.232	0.066	0.9	0.106	0.927
CCNB1	NCAPH	9606.ENSP00000256442	9606.ENSP00000240423	0	0	0	0	0.764	0	0.9	0.377	0.984
CCNB1	NMI	9606.ENSP00000256442	9606.ENSP00000243346	0	0	0	0	0	0	0.9	0	0.9
CCNB1	YWHAH	9606.ENSP00000256442	9606.ENSP00000248975	0	0	0	0	0.051	0.15	0.9	0.095	0.917
CCNB1	CCNA1	9606.ENSP00000256442	9606.ENSP00000255465	0	0	0	0.744	0.551	0.181	0.9	0.812	0.968
CCNB1	SPAG5	9606.ENSP00000256442	9606.ENSP00000323300	0	0	0	0	0.873	0	0	0.283	0.905
CCNB1	NUP88	9606.ENSP00000256442	9606.ENSP00000458954	0	0	0	0	0.087	0	0.9	0.049	0.905
CCNB1	MCM4	9606.ENSP00000256442	9606.ENSP00000262105	0	0	0	0	0.79	0.165	0	0.522	0.908
CCNB1	BRCA1	9606.ENSP00000256442	9606.ENSP00000418960	0	0	0	0	0.408	0.678	0	0.568	0.91
CCNB1	NUP214	9606.ENSP00000256442	9606.ENSP00000352400	0	0	0	0	0.084	0	0.9	0.112	0.911
CCNB1	CDCA3	9606.ENSP00000256442	9606.ENSP00000442068	0	0	0	0	0.846	0	0	0.46	0.913
CCNB1	NUP93	9606.ENSP00000256442	9606.ENSP00000310668	0	0	0	0	0.148	0	0.9	0.085	0.915
CCNB1	MCM7	9606.ENSP00000256442	9606.ENSP00000307288	0	0	0	0	0.814	0.165	0	0.586	0.93
CCNB1	CEP55	9606.ENSP00000256442	9606.ENSP00000360540	0	0	0	0	0.864	0	0	0.508	0.93
CCNB1	NUSAP1	9606.ENSP00000256442	9606.ENSP00000453403	0	0	0	0	0.884	0	0	0.504	0.94
CCNB1	CCNE1	9606.ENSP00000256442	9606.ENSP00000262643	0	0	0	0.636	0.359	0	0.9	0.822	0.953
CCNB1	TTK	9606.ENSP00000256442	9606.ENSP00000358813	0	0	0	0	0.875	0.103	0	0.623	0.954
CCNB1	NEK2	9606.ENSP00000256442	9606.ENSP00000355966	0	0	0	0	0.897	0	0	0.595	0.956
CCNB1	BIRC5	9606.ENSP00000256442	9606.ENSP00000301633	0	0	0	0	0.887	0.153	0	0.683	0.967
CCNB1	KIF2C	9606.ENSP00000256442	9606.ENSP00000361298	0	0	0	0	0.929	0.139	0	0.543	0.969
CCNB1	NCAPG2	9606.ENSP00000256442	9606.ENSP00000387007	0	0	0	0	0.68	0	0.9	0.161	0.97
CCNB1	PCNA	9606.ENSP00000256442	9606.ENSP00000368458	0	0	0	0	0.806	0.685	0.36	0.328	0.97
CCNB1	NCAPD2	9606.ENSP00000256442	9606.ENSP00000325017	0	0	0	0	0.669	0	0.9	0.234	0.972
CCNB1	PBK	9606.ENSP00000256442	9606.ENSP00000428489	0	0	0	0	0.936	0.263	0	0.494	0.974
CCNB1	PRC1	9606.ENSP00000256442	9606.ENSP00000377793	0	0	0	0	0.938	0.365	0	0.55	0.98
CCNB1	KIF23	9606.ENSP00000256442	9606.ENSP00000260363	0	0	0	0	0.952	0.139	0	0.69	0.986
CCNB1	TOP2A	9606.ENSP00000256442	9606.ENSP00000411532	0	0	0	0	0.964	0.056	0	0.689	0.988
CCNB1	CCNA2	9606.ENSP00000256442	9606.ENSP00000274026	0	0	0	0.738	0.969	0.54	0.72	0.915	0.996
CCNB1	ESPL1	9606.ENSP00000256442	9606.ENSP00000257934	0	0	0	0	0.634	0.582	0	0.976	0.996
CCNB1	FOXM1	9606.ENSP00000256442	9606.ENSP00000342307	0	0	0	0	0.81	0.519	0.9	0.719	0.997
CCNB1	BUB1B	9606.ENSP00000256442	9606.ENSP00000287598	0	0	0	0	0.937	0.101	0.9	0.809	0.998
CCNB1	CCNB2	9606.ENSP00000256442	9606.ENSP00000288207	0	0	0	0.943	0.955	0.754	0.9	0.856	0.998
CCNB1	CDC25C	9606.ENSP00000256442	9606.ENSP00000321656	0	0	0	0	0.778	0.528	0.9	0.91	0.998
CCNB1	BUB1	9606.ENSP00000256442	9606.ENSP00000302530	0	0	0	0	0.906	0.101	0.9	0.814	0.998
CCNB1	CDC20	9606.ENSP00000256442	9606.ENSP00000361540	0	0	0	0	0.971	0.97	0.6	0.947	0.999
CCNB1	PLK1	9606.ENSP00000256442	9606.ENSP00000300093	0	0	0	0	0.936	0.719	0.8	0.898	0.999
CCNB1	CDC25A	9606.ENSP00000256442	9606.ENSP00000303706	0	0	0	0	0.729	0.715	0.9	0.896	0.999
CCNB1	CKS2	9606.ENSP00000256442	9606.ENSP00000364976	0	0	0	0	0.88	0.988	0.54	0.703	0.999
CCNB2	CDC6	9606.ENSP00000288207	9606.ENSP00000209728	0	0	0	0	0.753	0.682	0	0.73	0.976
CCNB2	AURKA	9606.ENSP00000288207	9606.ENSP00000216911	0	0	0	0	0.972	0.364	0	0.743	0.995
CCNB2	STAG2	9606.ENSP00000288207	9606.ENSP00000218089	0	0	0	0	0.063	0	0.9	0.101	0.908
CCNB2	GMNN	9606.ENSP00000288207	9606.ENSP00000230056	0	0	0	0	0.84	0	0	0.507	0.918
CCNB2	NUP155	9606.ENSP00000288207	9606.ENSP00000231498	0	0	0	0	0.23	0.066	0.9	0.057	0.923
CCNB2	NCAPH	9606.ENSP00000288207	9606.ENSP00000240423	0	0	0	0	0.824	0	0.9	0.38	0.988
CCNB2	CCNB1	9606.ENSP00000288207	9606.ENSP00000256442	0	0	0	0.943	0.955	0.754	0.9	0.856	0.998
CCNB2	ESPL1	9606.ENSP00000288207	9606.ENSP00000257934	0	0	0	0	0.915	0.221	0	0.742	0.981
CCNB2	KIF23	9606.ENSP00000288207	9606.ENSP00000260363	0	0	0	0	0.954	0.139	0	0.706	0.987
CCNB2	MCM4	9606.ENSP00000288207	9606.ENSP00000262105	0	0	0	0	0.824	0.165	0	0.555	0.929
CCNB2	ASF1B	9606.ENSP00000288207	9606.ENSP00000263382	0	0	0	0	0.934	0.127	0	0.152	0.947
CCNB2	PLK4	9606.ENSP00000288207	9606.ENSP00000270861	0	0	0	0	0.801	0.082	0	0.517	0.904
CCNB2	NUF2	9606.ENSP00000288207	9606.ENSP00000271452	0	0	0	0	0.886	0	0	0.424	0.932
CCNB2	CCNA2	9606.ENSP00000288207	9606.ENSP00000274026	0	0	0	0.743	0.968	0.181	0.54	0.837	0.989
CCNB2	BUB1B	9606.ENSP00000288207	9606.ENSP00000287598	0	0	0	0	0.927	0.101	0	0.77	0.983
CCNB2	NUP214	9606.ENSP00000288207	9606.ENSP00000352400	0	0	0	0	0.062	0	0.9	0	0.902
CCNB2	NUP88	9606.ENSP00000288207	9606.ENSP00000458954	0	0	0	0	0.086	0	0.9	0.048	0.905
CCNB2	NUP93	9606.ENSP00000288207	9606.ENSP00000310668	0	0	0	0	0.13	0	0.9	0.051	0.91
CCNB2	ECT2	9606.ENSP00000288207	9606.ENSP00000376457	0	0	0	0	0.86	0.099	0	0.362	0.912
CCNB2	CEP55	9606.ENSP00000288207	9606.ENSP00000360540	0	0	0	0	0.852	0	0	0.468	0.918
CCNB2	MCM7	9606.ENSP00000288207	9606.ENSP00000307288	0	0	0	0	0.862	0.165	0	0.557	0.944
CCNB2	CDCA3	9606.ENSP00000288207	9606.ENSP00000442068	0	0	0	0	0.912	0	0	0.511	0.955
CCNB2	SPAG5	9606.ENSP00000288207	9606.ENSP00000323300	0	0	0	0	0.936	0	0	0.373	0.958
CCNB2	BIRC5	9606.ENSP00000288207	9606.ENSP00000301633	0	0	0	0	0.88	0.153	0	0.638	0.96
CCNB2	KIF2C	9606.ENSP00000288207	9606.ENSP00000361298	0	0	0	0	0.913	0.139	0	0.581	0.966
CCNB2	PRC1	9606.ENSP00000288207	9606.ENSP00000377793	0	0	0	0	0.904	0.167	0	0.613	0.966
CCNB2	PBK	9606.ENSP00000288207	9606.ENSP00000428489	0	0	0	0	0.95	0.103	0	0.391	0.97
CCNB2	NCAPD2	9606.ENSP00000288207	9606.ENSP00000325017	0	0	0	0	0.642	0	0.9	0.305	0.972
CCNB2	TTK	9606.ENSP00000288207	9606.ENSP00000358813	0	0	0	0	0.935	0.103	0	0.655	0.978
CCNB2	NUSAP1	9606.ENSP00000288207	9606.ENSP00000453403	0	0	0	0	0.956	0	0	0.563	0.98
CCNB2	NEK2	9606.ENSP00000288207	9606.ENSP00000355966	0	0	0	0	0.956	0	0	0.564	0.98
CCNB2	CDC25A	9606.ENSP00000288207	9606.ENSP00000303706	0	0	0	0	0.729	0.16	0.8	0.676	0.983
CCNB2	TOP2A	9606.ENSP00000288207	9606.ENSP00000411532	0	0	0	0	0.969	0.056	0	0.714	0.991
CCNB2	CDC25C	9606.ENSP00000288207	9606.ENSP00000321656	0	0	0	0	0.793	0.238	0.8	0.801	0.992
CCNB2	FOXM1	9606.ENSP00000288207	9606.ENSP00000342307	0	0	0	0	0.819	0.103	0.9	0.568	0.992
CCNB2	BUB1	9606.ENSP00000288207	9606.ENSP00000302530	0	0	0	0	0.975	0.101	0	0.814	0.995
CCNB2	PLK1	9606.ENSP00000288207	9606.ENSP00000300093	0	0	0	0	0.937	0.15	0.8	0.791	0.997
CCNB2	CKS2	9606.ENSP00000288207	9606.ENSP00000364976	0	0	0	0	0.919	0.859	0.54	0.699	0.998
CCNB2	CDC20	9606.ENSP00000288207	9606.ENSP00000361540	0	0	0	0	0.988	0.672	0.6	0.894	0.999
CCNE1	CDC6	9606.ENSP00000262643	9606.ENSP00000209728	0	0	0	0	0.596	0.415	0.9	0.831	0.995
CCNE1	NMI	9606.ENSP00000262643	9606.ENSP00000243346	0	0	0	0	0	0	0.9	0	0.9
CCNE1	CCNA1	9606.ENSP00000262643	9606.ENSP00000255465	0	0	0	0.643	0.192	0.245	0.9	0.744	0.951
CCNE1	CCNB1	9606.ENSP00000262643	9606.ENSP00000256442	0	0	0	0.636	0.359	0	0.9	0.822	0.953
CCNE1	CKS2	9606.ENSP00000262643	9606.ENSP00000364976	0	0	0	0	0.204	0.695	0.54	0.301	0.911
CCNE1	CCNE2	9606.ENSP00000262643	9606.ENSP00000429089	0	0	0	0.928	0.124	0	0.9	0.76	0.913
CCNE1	CCNA2	9606.ENSP00000262643	9606.ENSP00000274026	0	0	0	0.645	0.393	0.245	0.9	0.832	0.964
CCNE1	BRCA1	9606.ENSP00000262643	9606.ENSP00000418960	0	0	0	0	0.099	0.27	0.9	0.594	0.969
CCNE1	FOXM1	9606.ENSP00000262643	9606.ENSP00000342307	0	0	0	0	0.198	0.519	0.9	0.552	0.98
CCNE1	PCNA	9606.ENSP00000262643	9606.ENSP00000368458	0	0	0	0	0.267	0.814	0.9	0.413	0.99
CCNE1	CDC25A	9606.ENSP00000262643	9606.ENSP00000303706	0	0	0	0	0.418	0.593	0.9	0.741	0.993
CCNE2	CDC6	9606.ENSP00000429089	9606.ENSP00000209728	0	0	0	0	0.626	0.232	0.9	0.69	0.989
CCNE2	CCNA1	9606.ENSP00000429089	9606.ENSP00000255465	0	0	0	0.639	0.192	0.245	0.9	0.675	0.949
CCNE2	CCNE1	9606.ENSP00000429089	9606.ENSP00000262643	0	0	0	0.928	0.124	0	0.9	0.76	0.913
CCNE2	CCNA2	9606.ENSP00000429089	9606.ENSP00000274026	0	0	0	0.64	0.426	0.245	0.9	0.785	0.966
CCNE2	CDC25A	9606.ENSP00000429089	9606.ENSP00000303706	0	0	0	0	0.305	0.241	0.9	0.712	0.982
CCNE2	PCNA	9606.ENSP00000429089	9606.ENSP00000368458	0	0	0	0	0.313	0.877	0.36	0.334	0.959
CD36	IL13	9606.ENSP00000399421	9606.ENSP00000304915	0	0	0	0	0	0	0.9	0.112	0.907
CDC20	TRIP13	9606.ENSP00000361540	9606.ENSP00000166345	0	0	0	0	0.9	0.958	0	0.669	0.998
CDC20	CDC6	9606.ENSP00000361540	9606.ENSP00000209728	0	0	0	0	0.76	0.352	0	0.791	0.964
CDC20	AURKA	9606.ENSP00000361540	9606.ENSP00000216911	0	0	0	0	0.974	0.532	0.9	0.878	0.999
CDC20	GMNN	9606.ENSP00000361540	9606.ENSP00000230056	0	0	0	0	0.42	0.486	0	0.793	0.933
CDC20	NCAPH	9606.ENSP00000361540	9606.ENSP00000240423	0	0	0	0	0.906	0	0	0.382	0.939
CDC20	CCNA1	9606.ENSP00000361540	9606.ENSP00000255465	0	0	0	0	0.808	0.557	0.6	0.462	0.979
CDC20	CCNB1	9606.ENSP00000361540	9606.ENSP00000256442	0	0	0	0	0.971	0.97	0.6	0.947	0.999
CDC20	ESPL1	9606.ENSP00000361540	9606.ENSP00000257934	0	0	0	0	0.917	0.181	0	0.906	0.993
CDC20	KIF23	9606.ENSP00000361540	9606.ENSP00000260363	0	0	0	0	0.971	0.102	0	0.51	0.986
CDC20	MCM4	9606.ENSP00000361540	9606.ENSP00000262105	0	0	0	0	0.915	0.057	0	0.523	0.958
CDC20	ASF1B	9606.ENSP00000361540	9606.ENSP00000263382	0	0	0	0	0.905	0.07	0	0.249	0.928
CDC20	NUF2	9606.ENSP00000361540	9606.ENSP00000271452	0	0	0	0	0.914	0.056	0	0.623	0.967
CDC20	CCNA2	9606.ENSP00000361540	9606.ENSP00000274026	0	0	0	0	0.984	0.979	0.6	0.926	0.999
CDC20	PLK2	9606.ENSP00000361540	9606.ENSP00000274289	0	0	0	0	0.814	0.239	0	0.465	0.917
CDC20	BUB1B	9606.ENSP00000361540	9606.ENSP00000287598	0	0	0	0	0.953	0.999	0.8	0.993	0.999
CDC20	CCNB2	9606.ENSP00000361540	9606.ENSP00000288207	0	0	0	0	0.988	0.672	0.6	0.894	0.999
CDC20	PLK1	9606.ENSP00000361540	9606.ENSP00000300093	0	0	0	0	0.981	0.751	0.9	0.888	0.999
CDC20	BIRC5	9606.ENSP00000361540	9606.ENSP00000301633	0	0	0	0	0.963	0.058	0	0.667	0.987
CDC20	BUB1	9606.ENSP00000361540	9606.ENSP00000302530	0	0	0	0	0.967	0.964	0	0.984	0.999
CDC20	MCM7	9606.ENSP00000361540	9606.ENSP00000307288	0	0	0	0	0.916	0.057	0	0.576	0.963
CDC20	TYMS	9606.ENSP00000361540	9606.ENSP00000315644	0	0	0	0	0.879	0	0	0.436	0.929
CDC20	CDC25C	9606.ENSP00000361540	9606.ENSP00000321656	0	0	0	0	0.641	0.343	0	0.67	0.915
CDC20	SPAG5	9606.ENSP00000361540	9606.ENSP00000323300	0	0	0	0	0.938	0	0	0.293	0.954
CDC20	NCAPD2	9606.ENSP00000361540	9606.ENSP00000325017	0	0	0	0	0.915	0	0	0.327	0.94
CDC20	FOXM1	9606.ENSP00000361540	9606.ENSP00000342307	0	0	0	0	0.961	0.058	0	0.526	0.981
CDC20	NEK2	9606.ENSP00000361540	9606.ENSP00000355966	0	0	0	0	0.947	0.675	0.6	0.878	0.999
CDC20	TTK	9606.ENSP00000361540	9606.ENSP00000358813	0	0	0	0	0.982	0.375	0	0.76	0.997
CDC20	CEP55	9606.ENSP00000361540	9606.ENSP00000360540	0	0	0	0	0.898	0	0	0.561	0.953
CDC20	KIF2C	9606.ENSP00000361540	9606.ENSP00000361298	0	0	0	0	0.957	0.102	0	0.623	0.984
CDC20	PCNA	9606.ENSP00000361540	9606.ENSP00000368458	0	0	0	0	0.657	0.677	0	0.374	0.924
CDC20	ECT2	9606.ENSP00000361540	9606.ENSP00000376457	0	0	0	0	0.93	0	0	0.358	0.953
CDC20	CDCA3	9606.ENSP00000361540	9606.ENSP00000442068	0	0	0	0	0.942	0	0	0.591	0.975
CDC20	PBK	9606.ENSP00000361540	9606.ENSP00000428489	0	0	0	0	0.962	0.071	0	0.425	0.978
CDC20	PRC1	9606.ENSP00000361540	9606.ENSP00000377793	0	0	0	0	0.966	0	0	0.589	0.985
CDC20	CKS2	9606.ENSP00000361540	9606.ENSP00000364976	0	0	0	0	0.923	0.546	0	0.652	0.986
CDC20	TOP2A	9606.ENSP00000361540	9606.ENSP00000411532	0	0	0	0	0.965	0	0	0.663	0.987
CDC20	NUSAP1	9606.ENSP00000361540	9606.ENSP00000453403	0	0	0	0	0.981	0	0	0.557	0.991
CDC25A	CCNA1	9606.ENSP00000303706	9606.ENSP00000255465	0	0	0	0	0.084	0.392	0.9	0.58	0.973
CDC25A	CCNB1	9606.ENSP00000303706	9606.ENSP00000256442	0	0	0	0	0.729	0.715	0.9	0.896	0.999
CDC25A	CCNE1	9606.ENSP00000303706	9606.ENSP00000262643	0	0	0	0	0.418	0.593	0.9	0.741	0.993
CDC25A	CCNA2	9606.ENSP00000303706	9606.ENSP00000274026	0	0	0	0	0.579	0.196	0.9	0.869	0.995
CDC25A	CCNB2	9606.ENSP00000303706	9606.ENSP00000288207	0	0	0	0	0.729	0.16	0.8	0.676	0.983
CDC25A	PLK1	9606.ENSP00000303706	9606.ENSP00000300093	0	0	0	0	0.395	0.244	0.8	0.711	0.97
CDC25A	PSMA8	9606.ENSP00000303706	9606.ENSP00000311121	0	0	0	0	0	0	0.9	0	0.9
CDC25A	PSME1	9606.ENSP00000303706	9606.ENSP00000372155	0	0	0	0	0.055	0	0.9	0.072	0.904
CDC25A	DDX58	9606.ENSP00000303706	9606.ENSP00000369213	0	0	0	0	0.074	0	0.9	0.057	0.905
CDC25A	CDC25C	9606.ENSP00000303706	9606.ENSP00000321656	0	0	0	0.826	0.526	0	0.9	0.826	0.957
CDC25A	FOXM1	9606.ENSP00000303706	9606.ENSP00000342307	0	0	0	0	0.544	0.105	0.9	0.492	0.976
CDC25A	CCNE2	9606.ENSP00000303706	9606.ENSP00000429089	0	0	0	0	0.305	0.241	0.9	0.712	0.982
CDC25C	YWHAH	9606.ENSP00000321656	9606.ENSP00000248975	0	0	0	0	0.062	0.876	0.8	0.485	0.986
CDC25C	CCNB1	9606.ENSP00000321656	9606.ENSP00000256442	0	0	0	0	0.778	0.528	0.9	0.91	0.998
CDC25C	CCNA2	9606.ENSP00000321656	9606.ENSP00000274026	0	0	0	0	0.699	0.31	0.65	0.811	0.984
CDC25C	CCNB2	9606.ENSP00000321656	9606.ENSP00000288207	0	0	0	0	0.793	0.238	0.8	0.801	0.992
CDC25C	PLK1	9606.ENSP00000321656	9606.ENSP00000300093	0	0	0	0	0.608	0.897	0.9	0.962	0.999
CDC25C	BUB1	9606.ENSP00000321656	9606.ENSP00000302530	0	0	0	0	0.8	0	0	0.571	0.91
CDC25C	CDC25A	9606.ENSP00000321656	9606.ENSP00000303706	0	0	0	0.826	0.526	0	0.9	0.826	0.957
CDC25C	CDC20	9606.ENSP00000321656	9606.ENSP00000361540	0	0	0	0	0.641	0.343	0	0.67	0.915
CDC6	PSMA8	9606.ENSP00000209728	9606.ENSP00000311121	0	0	0	0	0	0	0.9	0	0.9
CDC6	PSME1	9606.ENSP00000209728	9606.ENSP00000372155	0	0	0	0	0.062	0	0.9	0.041	0.902
CDC6	BUB1B	9606.ENSP00000209728	9606.ENSP00000287598	0	0	0	0	0.813	0.07	0	0.49	0.903
CDC6	GINS1	9606.ENSP00000209728	9606.ENSP00000262460	0	0	0	0	0.738	0.078	0	0.651	0.908
CDC6	BUB1	9606.ENSP00000209728	9606.ENSP00000302530	0	0	0	0	0.876	0.07	0	0.538	0.942
CDC6	CDCA7	9606.ENSP00000209728	9606.ENSP00000306968	0	0	0	0	0.915	0	0	0.365	0.944
CDC6	ESPL1	9606.ENSP00000209728	9606.ENSP00000257934	0	0	0	0	0.846	0.243	0	0.607	0.95
CDC6	CDC20	9606.ENSP00000209728	9606.ENSP00000361540	0	0	0	0	0.76	0.352	0	0.791	0.964
CDC6	CCNB2	9606.ENSP00000209728	9606.ENSP00000288207	0	0	0	0	0.753	0.682	0	0.73	0.976
CDC6	CCNA1	9606.ENSP00000209728	9606.ENSP00000255465	0	0	0	0	0.546	0.232	0.9	0.567	0.982
CDC6	GMNN	9606.ENSP00000209728	9606.ENSP00000230056	0	0	0	0	0.591	0	0.65	0.927	0.988
CDC6	CCNB1	9606.ENSP00000209728	9606.ENSP00000256442	0	0	0	0	0.813	0.757	0	0.78	0.989
CDC6	CCNE2	9606.ENSP00000209728	9606.ENSP00000429089	0	0	0	0	0.626	0.232	0.9	0.69	0.989
CDC6	DTL	9606.ENSP00000209728	9606.ENSP00000355958	0	0	0	0	0.967	0	0	0.694	0.989
CDC6	PRIM1	9606.ENSP00000209728	9606.ENSP00000350491	0	0	0	0	0.823	0.06	0.9	0.684	0.994
CDC6	CCNE1	9606.ENSP00000209728	9606.ENSP00000262643	0	0	0	0	0.596	0.415	0.9	0.831	0.995
CDC6	MCM4	9606.ENSP00000209728	9606.ENSP00000262105	0.052	0	0	0	0.914	0.937	0.9	0.898	0.999
CDC6	MCM7	9606.ENSP00000209728	9606.ENSP00000307288	0.052	0	0	0	0.866	0.991	0.9	0.992	0.999
CDC6	CCNA2	9606.ENSP00000209728	9606.ENSP00000274026	0	0	0	0	0.916	0.945	0.9	0.831	0.999
CDCA3	AURKA	9606.ENSP00000442068	9606.ENSP00000216911	0	0	0	0	0.856	0	0	0.335	0.9
CDCA3	CCNB1	9606.ENSP00000442068	9606.ENSP00000256442	0	0	0	0	0.846	0	0	0.46	0.913
CDCA3	KIF23	9606.ENSP00000442068	9606.ENSP00000260363	0	0	0	0	0.85	0	0	0.415	0.908
CDCA3	CCNA2	9606.ENSP00000442068	9606.ENSP00000274026	0	0	0	0	0.881	0	0	0.442	0.93
CDCA3	BUB1B	9606.ENSP00000442068	9606.ENSP00000287598	0	0	0	0	0.876	0	0	0.342	0.915
CDCA3	CCNB2	9606.ENSP00000442068	9606.ENSP00000288207	0	0	0	0	0.912	0	0	0.511	0.955
CDCA3	BIRC5	9606.ENSP00000442068	9606.ENSP00000301633	0	0	0	0	0.895	0	0	0.456	0.94
CDCA3	BUB1	9606.ENSP00000442068	9606.ENSP00000302530	0	0	0	0	0.889	0	0	0.381	0.928
CDCA3	SPAG5	9606.ENSP00000442068	9606.ENSP00000323300	0	0	0	0	0.853	0	0	0.381	0.905
CDCA3	NEK2	9606.ENSP00000442068	9606.ENSP00000355966	0	0	0	0	0.868	0	0	0.322	0.907
CDCA3	TTK	9606.ENSP00000442068	9606.ENSP00000358813	0	0	0	0	0.887	0	0	0.338	0.922
CDCA3	KIF2C	9606.ENSP00000442068	9606.ENSP00000361298	0	0	0	0	0.894	0	0	0.372	0.93
CDCA3	CDC20	9606.ENSP00000442068	9606.ENSP00000361540	0	0	0	0	0.942	0	0	0.591	0.975
CDCA3	TOP2A	9606.ENSP00000442068	9606.ENSP00000411532	0	0	0	0	0.943	0	0	0.464	0.968
CDCA3	PBK	9606.ENSP00000442068	9606.ENSP00000428489	0	0	0	0	0.938	0	0	0.367	0.959
CDCA3	NUSAP1	9606.ENSP00000442068	9606.ENSP00000453403	0	0	0	0	0.883	0	0	0.511	0.94
CDCA7	CDC6	9606.ENSP00000306968	9606.ENSP00000209728	0	0	0	0	0.915	0	0	0.365	0.944
CDCA7	MCM4	9606.ENSP00000306968	9606.ENSP00000262105	0	0	0	0	0.941	0	0	0.25	0.954
CDCA7	TYMS	9606.ENSP00000306968	9606.ENSP00000315644	0	0	0	0	0.925	0	0	0.148	0.933
CEP55	AURKA	9606.ENSP00000360540	9606.ENSP00000216911	0	0	0	0	0.846	0.117	0	0.503	0.927
CEP55	TEX14	9606.ENSP00000360540	9606.ENSP00000240361	0	0	0	0	0.062	0.851	0	0.71	0.956
CEP55	CCNB1	9606.ENSP00000360540	9606.ENSP00000256442	0	0	0	0	0.864	0	0	0.508	0.93
CEP55	KIF23	9606.ENSP00000360540	9606.ENSP00000260363	0	0	0	0	0.848	0.436	0	0.962	0.996
CEP55	ANLN	9606.ENSP00000360540	9606.ENSP00000265748	0	0	0	0	0.832	0.27	0	0.566	0.942
CEP55	NUF2	9606.ENSP00000360540	9606.ENSP00000271452	0	0	0	0	0.83	0	0	0.601	0.929
CEP55	CCNA2	9606.ENSP00000360540	9606.ENSP00000274026	0	0	0	0	0.942	0	0	0.33	0.959
CEP55	BUB1B	9606.ENSP00000360540	9606.ENSP00000287598	0	0	0	0	0.923	0	0	0.496	0.959
CEP55	CCNB2	9606.ENSP00000360540	9606.ENSP00000288207	0	0	0	0	0.852	0	0	0.468	0.918
CEP55	PLK1	9606.ENSP00000360540	9606.ENSP00000300093	0	0	0	0	0.651	0.213	0	0.701	0.91
CEP55	BIRC5	9606.ENSP00000360540	9606.ENSP00000301633	0	0	0	0	0.833	0	0	0.518	0.916
CEP55	BUB1	9606.ENSP00000360540	9606.ENSP00000302530	0	0	0	0	0.935	0	0	0.505	0.966
CEP55	SPAG5	9606.ENSP00000360540	9606.ENSP00000323300	0	0	0	0	0.914	0	0	0.474	0.953
CEP55	FOXM1	9606.ENSP00000360540	9606.ENSP00000342307	0	0	0	0	0.826	0	0	0.583	0.924
CEP55	NEK2	9606.ENSP00000360540	9606.ENSP00000355966	0	0	0	0	0.871	0	0	0.483	0.93
CEP55	TTK	9606.ENSP00000360540	9606.ENSP00000358813	0	0	0	0	0.943	0	0	0.519	0.971
CEP55	ECT2	9606.ENSP00000360540	9606.ENSP00000376457	0	0	0	0	0.792	0.27	0	0.433	0.906
CEP55	PRC1	9606.ENSP00000360540	9606.ENSP00000377793	0	0	0	0	0.834	0	0	0.476	0.909
CEP55	HMMR	9606.ENSP00000360540	9606.ENSP00000377492	0	0	0	0	0.907	0	0	0.295	0.931
CEP55	KIF2C	9606.ENSP00000360540	9606.ENSP00000361298	0	0	0	0	0.907	0.056	0	0.504	0.952
CEP55	CDC20	9606.ENSP00000360540	9606.ENSP00000361540	0	0	0	0	0.898	0	0	0.561	0.953
CEP55	PBK	9606.ENSP00000360540	9606.ENSP00000428489	0	0	0	0	0.924	0	0	0.56	0.965
CEP55	TOP2A	9606.ENSP00000360540	9606.ENSP00000411532	0	0	0	0	0.937	0	0	0.529	0.969
CEP55	NUSAP1	9606.ENSP00000360540	9606.ENSP00000453403	0	0	0	0	0.965	0	0	0.528	0.983
CFH	CFI	9606.ENSP00000356399	9606.ENSP00000378130	0	0	0	0	0.12	0.87	0.6	0.93	0.996
CFI	CFH	9606.ENSP00000378130	9606.ENSP00000356399	0	0	0	0	0.12	0.87	0.6	0.93	0.996
CIT	KIF23	9606.ENSP00000376306	9606.ENSP00000260363	0	0	0	0	0.772	0.4	0	0.748	0.962
CIT	ANLN	9606.ENSP00000376306	9606.ENSP00000265748	0	0	0	0	0.477	0.557	0	0.731	0.932
CKS2	AURKA	9606.ENSP00000364976	9606.ENSP00000216911	0	0	0	0	0.808	0	0	0.506	0.901
CKS2	CCNB1	9606.ENSP00000364976	9606.ENSP00000256442	0	0	0	0	0.88	0.988	0.54	0.703	0.999
CKS2	CCNE1	9606.ENSP00000364976	9606.ENSP00000262643	0	0	0	0	0.204	0.695	0.54	0.301	0.911
CKS2	CCNA2	9606.ENSP00000364976	9606.ENSP00000274026	0	0	0	0	0.834	0.903	0.54	0.554	0.996
CKS2	CCNB2	9606.ENSP00000364976	9606.ENSP00000288207	0	0	0	0	0.919	0.859	0.54	0.699	0.998
CKS2	PLK1	9606.ENSP00000364976	9606.ENSP00000300093	0	0	0	0	0.843	0	0	0.429	0.906
CKS2	BIRC5	9606.ENSP00000364976	9606.ENSP00000301633	0	0	0	0	0.836	0	0	0.433	0.903
CKS2	BUB1	9606.ENSP00000364976	9606.ENSP00000302530	0	0	0	0	0.807	0	0	0.517	0.903
CKS2	TYMS	9606.ENSP00000364976	9606.ENSP00000315644	0	0	0	0	0.863	0	0	0.36	0.909
CKS2	TTK	9606.ENSP00000364976	9606.ENSP00000358813	0	0	0	0	0.87	0.104	0	0.459	0.931
CKS2	CDC20	9606.ENSP00000364976	9606.ENSP00000361540	0	0	0	0	0.923	0.546	0	0.652	0.986
CKS2	TOP2A	9606.ENSP00000364976	9606.ENSP00000411532	0	0	0	0	0.824	0	0	0.497	0.908
CKS2	NUSAP1	9606.ENSP00000364976	9606.ENSP00000453403	0	0	0	0	0.849	0	0	0.511	0.923
CKS2	PCNA	9606.ENSP00000364976	9606.ENSP00000368458	0	0	0	0	0.883	0	0.36	0.092	0.926
CLGN	ADAM2	9606.ENSP00000326699	9606.ENSP00000265708	0	0	0	0	0.063	0.282	0	0.925	0.945
CPEB1	AURKA	9606.ENSP00000477715	9606.ENSP00000216911	0	0	0	0	0.081	0	0.9	0.651	0.965
CPEB1	BOLL	9606.ENSP00000477715	9606.ENSP00000314792	0	0	0	0	0.807	0.145	0	0.677	0.942
CRYAB	HSPA1L	9606.ENSP00000433560	9606.ENSP00000364805	0	0	0	0	0.066	0.141	0.9	0.426	0.947
CSNK2A2	NCAPH	9606.ENSP00000262506	9606.ENSP00000240423	0	0	0	0	0.063	0.056	0.9	0	0.903
CSNK2A2	NCAPD2	9606.ENSP00000262506	9606.ENSP00000325017	0	0	0	0	0.066	0	0.9	0	0.902
CSNK2A2	STARD10	9606.ENSP00000262506	9606.ENSP00000335247	0	0	0	0	0	0	0.9	0.074	0.903
CSNK2A2	PLEKHO1	9606.ENSP00000262506	9606.ENSP00000358120	0	0	0	0	0	0	0	0.973	0.973
CTSK	HLA-DPA1	9606.ENSP00000271651	9606.ENSP00000393566	0	0	0	0	0.066	0	0.9	0.074	0.905
CTSK	HLA-DPB1	9606.ENSP00000271651	9606.ENSP00000408146	0	0	0	0	0.081	0	0.9	0.057	0.905
CYLC1	CCIN	9606.ENSP00000331556	9606.ENSP00000334996	0	0	0	0	0	0	0	0.95	0.95
CYLC2	CCIN	9606.ENSP00000420256	9606.ENSP00000334996	0	0	0	0	0	0	0	0.92	0.92
DAZL	SYCE1	9606.ENSP00000250863	9606.ENSP00000341282	0	0	0	0	0.063	0	0	0.9	0.902
DDX20	NUP155	9606.ENSP00000358716	9606.ENSP00000231498	0	0	0	0	0.063	0.144	0.9	0.049	0.913
DDX20	NUP93	9606.ENSP00000358716	9606.ENSP00000310668	0	0	0	0	0.063	0.06	0.9	0.48	0.948
DDX20	NUP214	9606.ENSP00000358716	9606.ENSP00000352400	0	0	0	0	0.105	0.056	0.9	0.114	0.915
DDX20	NUP88	9606.ENSP00000358716	9606.ENSP00000458954	0	0	0	0	0.068	0	0.9	0	0.902
DDX25	HYLS1	9606.ENSP00000263576	9606.ENSP00000414884	0	0	0	0	0	0	0	0.91	0.91
DDX4	FKBP6	9606.ENSP00000424838	9606.ENSP00000252037	0	0	0	0	0.064	0.106	0.9	0.464	0.949
DDX4	MOV10L1	9606.ENSP00000424838	9606.ENSP00000262794	0	0	0	0	0.065	0.147	0.8	0.614	0.93
DDX4	MAEL	9606.ENSP00000424838	9606.ENSP00000356846	0	0	0	0	0.13	0.182	0.65	0.735	0.925
DDX4	TDRD9	9606.ENSP00000424838	9606.ENSP00000387303	0	0	0	0	0.065	0.161	0.65	0.679	0.9
DDX58	CDC25A	9606.ENSP00000369213	9606.ENSP00000303706	0	0	0	0	0.074	0	0.9	0.057	0.905
DDX58	IFIT1	9606.ENSP00000369213	9606.ENSP00000360869	0	0	0	0	0.867	0	0.3	0.796	0.979
DET1	DTL	9606.ENSP00000456340	9606.ENSP00000355958	0	0	0	0	0.064	0	0.9	0.667	0.966
DHFR	GGH	9606.ENSP00000396308	9606.ENSP00000260118	0	0	0	0	0.137	0	0.9	0.652	0.967
DHFR	TYMS	9606.ENSP00000396308	9606.ENSP00000315644	0.219	0.317	0.437	0	0.467	0.081	0.9	0.99	0.999
DMC1	MSH4	9606.ENSP00000216024	9606.ENSP00000263187	0.069	0	0	0	0.064	0.31	0.9	0.722	0.98
DMC1	BRCA2	9606.ENSP00000216024	9606.ENSP00000369497	0	0	0	0	0.082	0.832	0.8	0.428	0.98
DMD	LAMA4	9606.ENSP00000354923	9606.ENSP00000230538	0	0	0	0	0.061	0	0.9	0.302	0.928
DMD	ARHGEF6	9606.ENSP00000354923	9606.ENSP00000250617	0	0	0	0	0.153	0	0.9	0.059	0.913
DMD	PAK3	9606.ENSP00000354923	9606.ENSP00000353864	0	0	0	0	0.255	0.058	0.9	0.043	0.923
DNAH8	DNAI2	9606.ENSP00000333363	9606.ENSP00000400252	0	0	0	0	0.087	0.198	0.72	0.629	0.913
DNAI2	DNALI1	9606.ENSP00000400252	9606.ENSP00000296218	0	0	0	0	0.065	0	0	0.912	0.914
DNAI2	DNAH8	9606.ENSP00000400252	9606.ENSP00000333363	0	0	0	0	0.087	0.198	0.72	0.629	0.913
DNALI1	DNAI2	9606.ENSP00000296218	9606.ENSP00000400252	0	0	0	0	0.065	0	0	0.912	0.914
DNMT1	PCNA	9606.ENSP00000352516	9606.ENSP00000368458	0.198	0	0	0	0.355	0.975	0	0	0.986
DONSON	PCNA	9606.ENSP00000307143	9606.ENSP00000368458	0	0	0	0	0.588	0.27	0.72	0	0.908
DTL	CDC6	9606.ENSP00000355958	9606.ENSP00000209728	0	0	0	0	0.967	0	0	0.694	0.989
DTL	GMNN	9606.ENSP00000355958	9606.ENSP00000230056	0	0	0	0	0.721	0	0	0.725	0.92
DTL	CCNA2	9606.ENSP00000355958	9606.ENSP00000274026	0	0	0	0	0.825	0.27	0	0.486	0.928
DTL	WDR5	9606.ENSP00000355958	9606.ENSP00000351446	0	0	0	0.612	0.125	0.128	0.9	0.299	0.925
DTL	DET1	9606.ENSP00000355958	9606.ENSP00000456340	0	0	0	0	0.064	0	0.9	0.667	0.966
DTL	PCNA	9606.ENSP00000355958	9606.ENSP00000368458	0	0	0	0	0.701	0.972	0.6	0.108	0.996
ECT2	AURKA	9606.ENSP00000376457	9606.ENSP00000216911	0	0	0	0	0.886	0.143	0	0.485	0.945
ECT2	KIF23	9606.ENSP00000376457	9606.ENSP00000260363	0	0	0	0	0.866	0.711	0.9	0.936	0.999
ECT2	ANLN	9606.ENSP00000376457	9606.ENSP00000265748	0	0	0	0	0.645	0.27	0	0.921	0.977
ECT2	CCNA2	9606.ENSP00000376457	9606.ENSP00000274026	0	0	0	0	0.936	0.073	0	0.205	0.949
ECT2	CCNB2	9606.ENSP00000376457	9606.ENSP00000288207	0	0	0	0	0.86	0.099	0	0.362	0.912
ECT2	PLK1	9606.ENSP00000376457	9606.ENSP00000300093	0	0	0	0	0.847	0.213	0.9	0.868	0.998
ECT2	CEP55	9606.ENSP00000376457	9606.ENSP00000360540	0	0	0	0	0.792	0.27	0	0.433	0.906
ECT2	CDC20	9606.ENSP00000376457	9606.ENSP00000361540	0	0	0	0	0.93	0	0	0.358	0.953
ECT2	NUSAP1	9606.ENSP00000376457	9606.ENSP00000453403	0	0	0	0	0.884	0	0	0.335	0.92
ECT2	TOP2A	9606.ENSP00000376457	9606.ENSP00000411532	0	0	0	0	0.882	0.27	0	0.368	0.941
ECT2	PRC1	9606.ENSP00000376457	9606.ENSP00000377793	0	0	0	0	0.916	0	0	0.457	0.952
EDNRA	GNAQ	9606.ENSP00000315011	9606.ENSP00000286548	0	0	0	0	0	0.151	0.9	0.424	0.946
ELL	ELL3	9606.ENSP00000262809	9606.ENSP00000320346	0	0	0	0.678	0	0.878	0	0.828	0.91
ELL3	ELL	9606.ENSP00000320346	9606.ENSP00000262809	0	0	0	0.678	0	0.878	0	0.828	0.91
ESPL1	CDC6	9606.ENSP00000257934	9606.ENSP00000209728	0	0	0	0	0.846	0.243	0	0.607	0.95
ESPL1	STAG2	9606.ENSP00000257934	9606.ENSP00000218089	0	0	0	0	0.385	0.21	0.8	0.806	0.978
ESPL1	NCAPH	9606.ENSP00000257934	9606.ENSP00000240423	0	0	0	0	0.872	0.056	0	0.41	0.922
ESPL1	CCNB1	9606.ENSP00000257934	9606.ENSP00000256442	0	0	0	0	0.634	0.582	0	0.976	0.996
ESPL1	BIRC5	9606.ENSP00000257934	9606.ENSP00000301633	0	0	0	0	0.883	0	0	0.416	0.928
ESPL1	NEK2	9606.ENSP00000257934	9606.ENSP00000355966	0	0	0	0	0.866	0	0	0.517	0.932
ESPL1	SPAG5	9606.ENSP00000257934	9606.ENSP00000323300	0	0	0	0	0.908	0	0	0.478	0.95
ESPL1	KIF2C	9606.ENSP00000257934	9606.ENSP00000361298	0	0	0	0	0.926	0.151	0	0.493	0.965
ESPL1	CCNA2	9606.ENSP00000257934	9606.ENSP00000274026	0	0	0	0	0.908	0.143	0	0.592	0.965
ESPL1	TOP2A	9606.ENSP00000257934	9606.ENSP00000411532	0	0	0	0	0.915	0.255	0	0.661	0.976
ESPL1	PLK1	9606.ENSP00000257934	9606.ENSP00000300093	0	0	0	0	0.702	0.159	0	0.931	0.981
ESPL1	CCNB2	9606.ENSP00000257934	9606.ENSP00000288207	0	0	0	0	0.915	0.221	0	0.742	0.981
ESPL1	TTK	9606.ENSP00000257934	9606.ENSP00000358813	0	0	0	0	0.877	0.488	0	0.738	0.982
ESPL1	REC8	9606.ENSP00000257934	9606.ENSP00000482546	0	0	0	0	0.234	0.399	0.8	0.863	0.985
ESPL1	BUB1B	9606.ENSP00000257934	9606.ENSP00000287598	0	0	0	0	0.917	0	0	0.856	0.987
ESPL1	BUB1	9606.ENSP00000257934	9606.ENSP00000302530	0	0	0	0	0.912	0	0	0.894	0.99
ESPL1	CDC20	9606.ENSP00000257934	9606.ENSP00000361540	0	0	0	0	0.917	0.181	0	0.906	0.993
FANCA	FANCE	9606.ENSP00000373952	9606.ENSP00000229769	0	0	0	0	0.089	0.992	0.9	0.963	0.999
FANCA	UBE2T	9606.ENSP00000373952	9606.ENSP00000356243	0	0	0	0	0.176	0	0.9	0.856	0.987
FANCA	BRCA2	9606.ENSP00000373952	9606.ENSP00000369497	0	0	0	0	0.12	0	0	0.895	0.903
FANCA	BRCA1	9606.ENSP00000373952	9606.ENSP00000418960	0	0	0	0	0.22	0.858	0.9	0.966	0.999
FANCE	BRCA2	9606.ENSP00000229769	9606.ENSP00000369497	0	0	0	0	0	0.27	0	0.883	0.911
FANCE	BRCA1	9606.ENSP00000229769	9606.ENSP00000418960	0	0	0	0	0.077	0.459	0.9	0.697	0.982
FANCE	UBE2T	9606.ENSP00000229769	9606.ENSP00000356243	0	0	0	0	0.077	0	0.9	0.86	0.986
FANCE	FANCA	9606.ENSP00000229769	9606.ENSP00000373952	0	0	0	0	0.089	0.992	0.9	0.963	0.999
FKBP6	DDX4	9606.ENSP00000252037	9606.ENSP00000424838	0	0	0	0	0.064	0.106	0.9	0.464	0.949
FKBP6	MAEL	9606.ENSP00000252037	9606.ENSP00000356846	0	0	0	0	0.065	0	0.9	0.678	0.967
FKBP6	TDRD9	9606.ENSP00000252037	9606.ENSP00000387303	0	0	0	0	0.098	0.057	0.9	0.755	0.976
FKBP6	MOV10L1	9606.ENSP00000252037	9606.ENSP00000262794	0	0	0	0	0.074	0.187	0.9	0.765	0.98
FOXM1	AURKA	9606.ENSP00000342307	9606.ENSP00000216911	0	0	0	0	0.818	0	0	0.577	0.92
FOXM1	CCNA1	9606.ENSP00000342307	9606.ENSP00000255465	0	0	0	0	0.361	0.103	0.9	0.296	0.954
FOXM1	CCNB1	9606.ENSP00000342307	9606.ENSP00000256442	0	0	0	0	0.81	0.519	0.9	0.719	0.997
FOXM1	CCNE1	9606.ENSP00000342307	9606.ENSP00000262643	0	0	0	0	0.198	0.519	0.9	0.552	0.98
FOXM1	CCNA2	9606.ENSP00000342307	9606.ENSP00000274026	0	0	0	0	0.864	0.103	0.9	0.608	0.994
FOXM1	BUB1B	9606.ENSP00000342307	9606.ENSP00000287598	0	0	0	0	0.814	0.147	0	0.487	0.911
FOXM1	CCNB2	9606.ENSP00000342307	9606.ENSP00000288207	0	0	0	0	0.819	0.103	0.9	0.568	0.992
FOXM1	PLK1	9606.ENSP00000342307	9606.ENSP00000300093	0	0	0	0	0.787	0.29	0.8	0.872	0.995
FOXM1	BIRC5	9606.ENSP00000342307	9606.ENSP00000301633	0	0	0	0	0.81	0.059	0	0.601	0.922
FOXM1	BUB1	9606.ENSP00000342307	9606.ENSP00000302530	0	0	0	0	0.842	0.147	0	0.474	0.923
FOXM1	CDC25A	9606.ENSP00000342307	9606.ENSP00000303706	0	0	0	0	0.544	0.105	0.9	0.492	0.976
FOXM1	CEP55	9606.ENSP00000342307	9606.ENSP00000360540	0	0	0	0	0.826	0	0	0.583	0.924
FOXM1	NUSAP1	9606.ENSP00000342307	9606.ENSP00000453403	0	0	0	0	0.889	0.07	0	0.365	0.928
FOXM1	KIF2C	9606.ENSP00000342307	9606.ENSP00000361298	0	0	0	0	0.898	0.058	0	0.39	0.936
FOXM1	TOP2A	9606.ENSP00000342307	9606.ENSP00000411532	0	0	0	0	0.848	0.27	0	0.517	0.941
FOXM1	CDC20	9606.ENSP00000342307	9606.ENSP00000361540	0	0	0	0	0.961	0.058	0	0.526	0.981
GBP2	XAF1	9606.ENSP00000359497	9606.ENSP00000354822	0	0	0	0	0.187	0	0.9	0.326	0.94
GBP2	IFIT5	9606.ENSP00000359497	9606.ENSP00000360860	0	0	0	0	0.116	0	0.9	0.325	0.935
GBP2	IFITM1	9606.ENSP00000359497	9606.ENSP00000386187	0	0	0	0	0.138	0	0.9	0.392	0.943
GBP2	IFIT1	9606.ENSP00000359497	9606.ENSP00000360869	0	0	0	0	0.141	0	0.9	0.577	0.96
GGH	DHFR	9606.ENSP00000260118	9606.ENSP00000396308	0	0	0	0	0.137	0	0.9	0.652	0.967
GINS1	CDC6	9606.ENSP00000262460	9606.ENSP00000209728	0	0	0	0	0.738	0.078	0	0.651	0.908
GINS1	MCM4	9606.ENSP00000262460	9606.ENSP00000262105	0	0	0	0	0.714	0.986	0.6	0.772	0.999
GINS1	PRIM1	9606.ENSP00000262460	9606.ENSP00000350491	0	0	0	0	0.849	0	0	0.39	0.904
GINS1	MCM7	9606.ENSP00000262460	9606.ENSP00000307288	0	0	0	0	0.831	0.992	0.6	0.726	0.999
GLE1	NUP155	9606.ENSP00000308622	9606.ENSP00000231498	0	0	0	0	0.158	0.787	0.9	0.991	0.999
GLE1	NUP93	9606.ENSP00000308622	9606.ENSP00000310668	0	0	0	0	0.173	0.394	0.9	0.751	0.985
GLE1	NUP88	9606.ENSP00000308622	9606.ENSP00000458954	0	0	0	0	0.094	0.408	0.9	0.819	0.989
GLE1	NUP214	9606.ENSP00000308622	9606.ENSP00000352400	0	0	0	0	0.114	0.958	0.9	0.889	0.999
GMNN	CDC6	9606.ENSP00000230056	9606.ENSP00000209728	0	0	0	0	0.591	0	0.65	0.927	0.988
GMNN	PSMA8	9606.ENSP00000230056	9606.ENSP00000311121	0	0	0	0	0	0	0.9	0	0.9
GMNN	PSME1	9606.ENSP00000230056	9606.ENSP00000372155	0	0	0	0	0.062	0	0.9	0.043	0.902
GMNN	CCNB2	9606.ENSP00000230056	9606.ENSP00000288207	0	0	0	0	0.84	0	0	0.507	0.918
GMNN	DTL	9606.ENSP00000230056	9606.ENSP00000355958	0	0	0	0	0.721	0	0	0.725	0.92
GMNN	CCNB1	9606.ENSP00000230056	9606.ENSP00000256442	0	0	0	0	0.784	0	0	0.667	0.925
GMNN	MCM4	9606.ENSP00000230056	9606.ENSP00000262105	0	0	0	0	0.427	0	0.65	0.676	0.929
GMNN	CDC20	9606.ENSP00000230056	9606.ENSP00000361540	0	0	0	0	0.42	0.486	0	0.793	0.933
GMNN	PCNA	9606.ENSP00000230056	9606.ENSP00000368458	0	0	0	0	0.942	0	0	0.066	0.943
GMNN	MCM7	9606.ENSP00000230056	9606.ENSP00000307288	0	0	0	0	0.443	0	0.65	0.755	0.948
GMNN	CCNA2	9606.ENSP00000230056	9606.ENSP00000274026	0	0	0	0	0.616	0.676	0	0.682	0.957
GNAQ	HTR2B	9606.ENSP00000286548	9606.ENSP00000258400	0	0	0	0	0	0.303	0.8	0.561	0.933
GNAQ	EDNRA	9606.ENSP00000286548	9606.ENSP00000315011	0	0	0	0	0	0.151	0.9	0.424	0.946
GOT1	PC	9606.ENSP00000359539	9606.ENSP00000377532	0	0	0	0	0.091	0.27	0.8	0.533	0.929
GOT1	LDHC	9606.ENSP00000359539	9606.ENSP00000437783	0	0	0	0	0.111	0.15	0.65	0.782	0.934
GPS2	CAMK4	9606.ENSP00000370104	9606.ENSP00000282356	0	0	0	0	0	0	0.9	0.051	0.901
HDAC8	STAG2	9606.ENSP00000362674	9606.ENSP00000218089	0	0	0	0	0.064	0.317	0.9	0.441	0.959
HK1	PFKP	9606.ENSP00000402103	9606.ENSP00000370517	0	0	0	0	0.127	0.056	0.65	0.812	0.938
HLA-DMA	HLA-DPA1	9606.ENSP00000363976	9606.ENSP00000393566	0	0	0	0.719	0.44	0	0.9	0.694	0.952
HLA-DMA	HLA-DPB1	9606.ENSP00000363976	9606.ENSP00000408146	0	0	0	0	0.244	0.212	0.9	0.683	0.978
HLA-DMA	HLA-DMB	9606.ENSP00000363976	9606.ENSP00000398890	0	0	0	0	0.759	0.978	0.9	0.963	0.999
HLA-DMB	HLA-DMA	9606.ENSP00000398890	9606.ENSP00000363976	0	0	0	0	0.759	0.978	0.9	0.963	0.999
HLA-DMB	HLA-DPA1	9606.ENSP00000398890	9606.ENSP00000393566	0	0	0	0.676	0.701	0.182	0.9	0.702	0.979
HLA-DMB	HLA-DPB1	9606.ENSP00000398890	9606.ENSP00000408146	0	0	0	0.677	0.39	0	0.9	0.674	0.949
HLA-DPA1	CTSK	9606.ENSP00000393566	9606.ENSP00000271651	0	0	0	0	0.066	0	0.9	0.074	0.905
HLA-DPA1	HLA-DMA	9606.ENSP00000393566	9606.ENSP00000363976	0	0	0	0.719	0.44	0	0.9	0.694	0.952
HLA-DPA1	HLA-DMB	9606.ENSP00000393566	9606.ENSP00000398890	0	0	0	0.676	0.701	0.182	0.9	0.702	0.979
HLA-DPA1	HLA-DPB1	9606.ENSP00000393566	9606.ENSP00000408146	0	0	0	0.68	0.435	0.91	0.9	0.928	0.996
HLA-DPB1	CTSK	9606.ENSP00000408146	9606.ENSP00000271651	0	0	0	0	0.081	0	0.9	0.057	0.905
HLA-DPB1	HLA-DMA	9606.ENSP00000408146	9606.ENSP00000363976	0	0	0	0	0.244	0.212	0.9	0.683	0.978
HLA-DPB1	HLA-DPA1	9606.ENSP00000408146	9606.ENSP00000393566	0	0	0	0.68	0.435	0.91	0.9	0.928	0.996
HLA-DPB1	HLA-DMB	9606.ENSP00000408146	9606.ENSP00000398890	0	0	0	0.677	0.39	0	0.9	0.674	0.949
HMMR	AURKA	9606.ENSP00000377492	9606.ENSP00000216911	0	0	0	0	0.827	0.27	0	0.815	0.974
HMMR	LYVE1	9606.ENSP00000377492	9606.ENSP00000256178	0	0	0	0	0	0	0.9	0.588	0.957
HMMR	ANLN	9606.ENSP00000377492	9606.ENSP00000265748	0	0	0	0	0.843	0	0	0.408	0.903
HMMR	BUB1	9606.ENSP00000377492	9606.ENSP00000302530	0	0	0	0	0.957	0	0	0.391	0.972
HMMR	CEP55	9606.ENSP00000377492	9606.ENSP00000360540	0	0	0	0	0.907	0	0	0.295	0.931
HMMR	NUSAP1	9606.ENSP00000377492	9606.ENSP00000453403	0	0	0	0	0.834	0	0	0.541	0.921
HMMR	TOP2A	9606.ENSP00000377492	9606.ENSP00000411532	0	0	0	0	0.85	0	0	0.51	0.923
HMMR	PBK	9606.ENSP00000377492	9606.ENSP00000428489	0	0	0	0	0.911	0	0	0.391	0.943
HMMR	BRCA1	9606.ENSP00000377492	9606.ENSP00000418960	0	0	0	0	0.406	0.383	0	0.972	0.989
HSPA1L	NUP155	9606.ENSP00000364805	9606.ENSP00000231498	0	0	0	0	0	0	0.9	0.107	0.906
HSPA1L	NUP93	9606.ENSP00000364805	9606.ENSP00000310668	0	0	0	0	0.064	0.12	0.9	0.058	0.912
HSPA1L	NUP214	9606.ENSP00000364805	9606.ENSP00000352400	0	0	0	0	0.052	0.286	0.9	0.101	0.931
HSPA1L	NUP88	9606.ENSP00000364805	9606.ENSP00000458954	0	0	0	0	0.056	0	0.9	0.058	0.903
HSPA1L	CRYAB	9606.ENSP00000364805	9606.ENSP00000433560	0	0	0	0	0.066	0.141	0.9	0.426	0.947
HSPA2	NUP155	9606.ENSP00000378199	9606.ENSP00000231498	0	0	0	0	0	0	0.9	0.107	0.906
HSPA2	NUP93	9606.ENSP00000378199	9606.ENSP00000310668	0	0	0	0	0.062	0.12	0.9	0.058	0.911
HSPA2	NUP214	9606.ENSP00000378199	9606.ENSP00000352400	0	0	0	0	0.052	0.061	0.9	0.101	0.909
HSPA2	NUP88	9606.ENSP00000378199	9606.ENSP00000458954	0	0	0	0	0.056	0	0.9	0.053	0.902
HTR2B	GNAQ	9606.ENSP00000258400	9606.ENSP00000286548	0	0	0	0	0	0.303	0.8	0.561	0.933
HYLS1	DDX25	9606.ENSP00000414884	9606.ENSP00000263576	0	0	0	0	0	0	0	0.91	0.91
IFI16	BRCA1	9606.ENSP00000357113	9606.ENSP00000418960	0	0	0	0	0	0.675	0	0.941	0.98
IFI44	XAF1	9606.ENSP00000359783	9606.ENSP00000354822	0	0	0	0	0.803	0	0	0.517	0.901
IFI44	IFIT1	9606.ENSP00000359783	9606.ENSP00000360869	0	0	0	0	0.84	0	0	0.809	0.968
IFI44L	XAF1	9606.ENSP00000359787	9606.ENSP00000354822	0	0	0	0	0.826	0	0	0.51	0.911
IFI44L	IFIT1	9606.ENSP00000359787	9606.ENSP00000360869	0	0	0	0	0.841	0	0	0.772	0.962
IFIT1	XAF1	9606.ENSP00000360869	9606.ENSP00000354822	0	0	0	0	0.768	0	0.9	0.521	0.987
IFIT1	GBP2	9606.ENSP00000360869	9606.ENSP00000359497	0	0	0	0	0.141	0	0.9	0.577	0.96
IFIT1	IFI44	9606.ENSP00000360869	9606.ENSP00000359783	0	0	0	0	0.84	0	0	0.809	0.968
IFIT1	IFI44L	9606.ENSP00000360869	9606.ENSP00000359787	0	0	0	0	0.841	0	0	0.772	0.962
IFIT1	IFIT5	9606.ENSP00000360869	9606.ENSP00000360860	0	0	0	0.953	0.797	0	0.9	0.726	0.979
IFIT1	DDX58	9606.ENSP00000360869	9606.ENSP00000369213	0	0	0	0	0.867	0	0.3	0.796	0.979
IFIT1	IFITM1	9606.ENSP00000360869	9606.ENSP00000386187	0	0	0	0	0.33	0	0.9	0.728	0.98
IFIT5	XAF1	9606.ENSP00000360860	9606.ENSP00000354822	0	0	0	0	0.352	0	0.9	0.298	0.95
IFIT5	GBP2	9606.ENSP00000360860	9606.ENSP00000359497	0	0	0	0	0.116	0	0.9	0.325	0.935
IFIT5	IFITM1	9606.ENSP00000360860	9606.ENSP00000386187	0	0	0	0	0.12	0	0.9	0.576	0.959
IFIT5	IFIT1	9606.ENSP00000360860	9606.ENSP00000360869	0	0	0	0.953	0.797	0	0.9	0.726	0.979
IFITM1	XAF1	9606.ENSP00000386187	9606.ENSP00000354822	0	0	0	0	0.325	0	0.9	0.33	0.95
IFITM1	GBP2	9606.ENSP00000386187	9606.ENSP00000359497	0	0	0	0	0.138	0	0.9	0.392	0.943
IFITM1	IFIT5	9606.ENSP00000386187	9606.ENSP00000360860	0	0	0	0	0.12	0	0.9	0.576	0.959
IFITM1	IFIT1	9606.ENSP00000386187	9606.ENSP00000360869	0	0	0	0	0.33	0	0.9	0.728	0.98
IFT122	IFT172	9606.ENSP00000296266	9606.ENSP00000260570	0	0	0	0	0.062	0	0.72	0.881	0.966
IFT172	TTC30A	9606.ENSP00000260570	9606.ENSP00000347915	0	0	0	0	0.112	0.572	0.6	0.44	0.903
IFT172	IFT122	9606.ENSP00000260570	9606.ENSP00000296266	0	0	0	0	0.062	0	0.72	0.881	0.966
IGF1	YWHAH	9606.ENSP00000302665	9606.ENSP00000248975	0	0	0	0	0	0	0.9	0.109	0.907
IGF1	PIK3R1	9606.ENSP00000302665	9606.ENSP00000428056	0	0	0	0	0	0	0.9	0.518	0.949
IGF1	IRS1	9606.ENSP00000302665	9606.ENSP00000304895	0	0	0	0	0	0	0.9	0.979	0.997
IL13	CD36	9606.ENSP00000304915	9606.ENSP00000399421	0	0	0	0	0	0	0.9	0.112	0.907
IL13	ANXA1	9606.ENSP00000304915	9606.ENSP00000366109	0	0	0	0	0	0	0.9	0.261	0.922
IL13	IL13RA2	9606.ENSP00000304915	9606.ENSP00000361004	0	0	0	0	0	0.974	0.8	0.955	0.999
IL13RA2	IL13	9606.ENSP00000361004	9606.ENSP00000304915	0	0	0	0	0	0.974	0.8	0.955	0.999
IL1R1	PIK3R1	9606.ENSP00000386380	9606.ENSP00000428056	0	0	0	0	0	0.678	0.9	0.363	0.977
IPO4	ASF1B	9606.ENSP00000346453	9606.ENSP00000263382	0	0	0	0	0.166	0.839	0	0.752	0.964
IRS1	CBL	9606.ENSP00000304895	9606.ENSP00000264033	0	0	0	0	0	0.499	0.9	0.465	0.97
IRS1	IGF1	9606.ENSP00000304895	9606.ENSP00000302665	0	0	0	0	0	0	0.9	0.979	0.997
IRS1	PIK3R1	9606.ENSP00000304895	9606.ENSP00000428056	0	0	0	0	0	0.994	0.9	0.991	0.999
ITPR1	PLCZ1	9606.ENSP00000306253	9606.ENSP00000266505	0	0	0	0	0.064	0.127	0.9	0.504	0.954
ITPR2	PLCZ1	9606.ENSP00000370744	9606.ENSP00000266505	0	0	0	0	0.064	0.127	0.9	0.174	0.923
KATNAL2	KATNB1	9606.ENSP00000245121	9606.ENSP00000368982	0	0	0	0	0.062	0.394	0	0.84	0.901
KATNB1	KATNAL2	9606.ENSP00000368982	9606.ENSP00000245121	0	0	0	0	0.062	0.394	0	0.84	0.901
KIF18A	KIF23	9606.ENSP00000263181	9606.ENSP00000260363	0	0	0	0.586	0.752	0	0.5	0.713	0.908
KIF18A	TTK	9606.ENSP00000263181	9606.ENSP00000358813	0	0	0	0	0.823	0.15	0	0.444	0.909
KIF18A	NUF2	9606.ENSP00000263181	9606.ENSP00000271452	0	0	0	0	0.795	0.138	0	0.54	0.911
KIF18A	BUB1	9606.ENSP00000263181	9606.ENSP00000302530	0	0	0	0	0.811	0.183	0	0.484	0.913
KIF18A	KIF2C	9606.ENSP00000263181	9606.ENSP00000361298	0	0	0	0.649	0.59	0	0.8	0.718	0.935
KIF23	AURKA	9606.ENSP00000260363	9606.ENSP00000216911	0	0	0	0	0.915	0.146	0	0.738	0.979
KIF23	NCAPH	9606.ENSP00000260363	9606.ENSP00000240423	0	0	0	0	0.777	0.391	0	0.418	0.914
KIF23	CCNB1	9606.ENSP00000260363	9606.ENSP00000256442	0	0	0	0	0.952	0.139	0	0.69	0.986
KIF23	NEK2	9606.ENSP00000260363	9606.ENSP00000355966	0	0	0	0	0.848	0.058	0	0.385	0.904
KIF23	CDCA3	9606.ENSP00000260363	9606.ENSP00000442068	0	0	0	0	0.85	0	0	0.415	0.908
KIF23	KIF18A	9606.ENSP00000260363	9606.ENSP00000263181	0	0	0	0.586	0.752	0	0.5	0.713	0.908
KIF23	MCM4	9606.ENSP00000260363	9606.ENSP00000262105	0	0	0	0	0.887	0.057	0	0.231	0.911
KIF23	MCM7	9606.ENSP00000260363	9606.ENSP00000307288	0	0	0	0	0.875	0.057	0	0.312	0.911
KIF23	KIF2C	9606.ENSP00000260363	9606.ENSP00000361298	0	0	0	0.574	0.795	0	0.5	0.69	0.924
KIF23	PBK	9606.ENSP00000260363	9606.ENSP00000428489	0	0	0	0	0.901	0.104	0	0.277	0.93
KIF23	BUB1B	9606.ENSP00000260363	9606.ENSP00000287598	0	0	0	0	0.892	0.183	0	0.441	0.946
KIF23	TTK	9606.ENSP00000260363	9606.ENSP00000358813	0	0	0	0	0.895	0.15	0	0.486	0.95
KIF23	SHCBP1	9606.ENSP00000260363	9606.ENSP00000306473	0	0	0	0	0.714	0.773	0	0.375	0.956
KIF23	CIT	9606.ENSP00000260363	9606.ENSP00000376306	0	0	0	0	0.772	0.4	0	0.748	0.962
KIF23	CCNA2	9606.ENSP00000260363	9606.ENSP00000274026	0	0	0	0	0.936	0.139	0	0.475	0.969
KIF23	NUSAP1	9606.ENSP00000260363	9606.ENSP00000453403	0	0	0	0	0.959	0	0	0.441	0.976
KIF23	TOP2A	9606.ENSP00000260363	9606.ENSP00000411532	0	0	0	0	0.951	0.27	0	0.501	0.98
KIF23	PRC1	9606.ENSP00000260363	9606.ENSP00000377793	0	0	0	0	0.883	0.578	0	0.671	0.982
KIF23	CDC20	9606.ENSP00000260363	9606.ENSP00000361540	0	0	0	0	0.971	0.102	0	0.51	0.986
KIF23	CCNB2	9606.ENSP00000260363	9606.ENSP00000288207	0	0	0	0	0.954	0.139	0	0.706	0.987
KIF23	BIRC5	9606.ENSP00000260363	9606.ENSP00000301633	0	0	0	0	0.726	0.282	0.9	0.451	0.987
KIF23	BUB1	9606.ENSP00000260363	9606.ENSP00000302530	0	0	0	0	0.972	0.183	0	0.551	0.989
KIF23	ANLN	9606.ENSP00000260363	9606.ENSP00000265748	0	0	0	0	0.911	0.378	0	0.874	0.992
KIF23	CEP55	9606.ENSP00000260363	9606.ENSP00000360540	0	0	0	0	0.848	0.436	0	0.962	0.996
KIF23	ECT2	9606.ENSP00000260363	9606.ENSP00000376457	0	0	0	0	0.866	0.711	0.9	0.936	0.999
KIF23	PLK1	9606.ENSP00000260363	9606.ENSP00000300093	0	0	0	0	0.928	0.621	0.9	0.935	0.999
KIF2C	AURKA	9606.ENSP00000361298	9606.ENSP00000216911	0	0	0	0	0.865	0.349	0	0.636	0.965
KIF2C	CCNB1	9606.ENSP00000361298	9606.ENSP00000256442	0	0	0	0	0.929	0.139	0	0.543	0.969
KIF2C	ESPL1	9606.ENSP00000361298	9606.ENSP00000257934	0	0	0	0	0.926	0.151	0	0.493	0.965
KIF2C	KIF23	9606.ENSP00000361298	9606.ENSP00000260363	0	0	0	0.574	0.795	0	0.5	0.69	0.924
KIF2C	KIF18A	9606.ENSP00000361298	9606.ENSP00000263181	0	0	0	0.649	0.59	0	0.8	0.718	0.935
KIF2C	NUF2	9606.ENSP00000361298	9606.ENSP00000271452	0	0	0	0	0.755	0.138	0	0.614	0.911
KIF2C	CCNA2	9606.ENSP00000361298	9606.ENSP00000274026	0	0	0	0	0.932	0.139	0	0.468	0.966
KIF2C	BUB1B	9606.ENSP00000361298	9606.ENSP00000287598	0	0	0	0	0.923	0.183	0	0.689	0.978
KIF2C	CCNB2	9606.ENSP00000361298	9606.ENSP00000288207	0	0	0	0	0.913	0.139	0	0.581	0.966
KIF2C	PLK1	9606.ENSP00000361298	9606.ENSP00000300093	0	0	0	0	0.808	0.347	0	0.82	0.975
KIF2C	BIRC5	9606.ENSP00000361298	9606.ENSP00000301633	0	0	0	0	0.874	0.057	0.9	0.536	0.993
KIF2C	BUB1	9606.ENSP00000361298	9606.ENSP00000302530	0	0	0	0	0.944	0.183	0	0.786	0.989
KIF2C	SPAG5	9606.ENSP00000361298	9606.ENSP00000323300	0	0	0	0	0.919	0.078	0	0.469	0.957
KIF2C	FOXM1	9606.ENSP00000361298	9606.ENSP00000342307	0	0	0	0	0.898	0.058	0	0.39	0.936
KIF2C	NEK2	9606.ENSP00000361298	9606.ENSP00000355966	0	0	0	0	0.895	0.058	0	0.519	0.948
KIF2C	TTK	9606.ENSP00000361298	9606.ENSP00000358813	0	0	0	0	0.911	0.15	0	0.532	0.961
KIF2C	CEP55	9606.ENSP00000361298	9606.ENSP00000360540	0	0	0	0	0.907	0.056	0	0.504	0.952
KIF2C	PRC1	9606.ENSP00000361298	9606.ENSP00000377793	0	0	0	0	0.838	0.213	0	0.365	0.912
KIF2C	CDCA3	9606.ENSP00000361298	9606.ENSP00000442068	0	0	0	0	0.894	0	0	0.372	0.93
KIF2C	PBK	9606.ENSP00000361298	9606.ENSP00000428489	0	0	0	0	0.913	0.104	0	0.359	0.945
KIF2C	NUSAP1	9606.ENSP00000361298	9606.ENSP00000453403	0	0	0	0	0.907	0	0	0.466	0.948
KIF2C	TOP2A	9606.ENSP00000361298	9606.ENSP00000411532	0	0	0	0	0.941	0	0	0.478	0.968
KIF2C	CDC20	9606.ENSP00000361298	9606.ENSP00000361540	0	0	0	0	0.957	0.102	0	0.623	0.984
KNTC1	BUB1	9606.ENSP00000328236	9606.ENSP00000302530	0	0	0	0	0.815	0	0	0.558	0.914
LAMA4	ARHGEF6	9606.ENSP00000230538	9606.ENSP00000250617	0	0	0	0	0	0	0.9	0	0.9
LAMA4	PAK3	9606.ENSP00000230538	9606.ENSP00000353864	0	0	0	0	0	0	0.9	0	0.9
LAMA4	DMD	9606.ENSP00000230538	9606.ENSP00000354923	0	0	0	0	0.061	0	0.9	0.302	0.928
LDHC	GOT1	9606.ENSP00000437783	9606.ENSP00000359539	0	0	0	0	0.111	0.15	0.65	0.782	0.934
LDHC	PC	9606.ENSP00000437783	9606.ENSP00000377532	0.051	0	0	0	0.064	0.065	0.9	0.372	0.938
LRRK2	PINK1	9606.ENSP00000298910	9606.ENSP00000364204	0	0	0	0	0	0.145	0	0.968	0.971
LUM	OGN	9606.ENSP00000266718	9606.ENSP00000262551	0	0	0	0.656	0.233	0	0.9	0.853	0.943
LUM	OMD	9606.ENSP00000266718	9606.ENSP00000364700	0	0	0	0.873	0.062	0	0.9	0.747	0.911
LYVE1	HMMR	9606.ENSP00000256178	9606.ENSP00000377492	0	0	0	0	0	0	0.9	0.588	0.957
MAEL	FKBP6	9606.ENSP00000356846	9606.ENSP00000252037	0	0	0	0	0.065	0	0.9	0.678	0.967
MAEL	MOV10L1	9606.ENSP00000356846	9606.ENSP00000262794	0	0	0	0	0.073	0	0.65	0.859	0.95
MAEL	DDX4	9606.ENSP00000356846	9606.ENSP00000424838	0	0	0	0	0.13	0.182	0.65	0.735	0.925
MAEL	TDRD9	9606.ENSP00000356846	9606.ENSP00000387303	0	0	0	0	0.137	0	0.8	0.915	0.984
MCM4	CDC6	9606.ENSP00000262105	9606.ENSP00000209728	0.052	0	0	0	0.914	0.937	0.9	0.898	0.999
MCM4	GMNN	9606.ENSP00000262105	9606.ENSP00000230056	0	0	0	0	0.427	0	0.65	0.676	0.929
MCM4	NCAPH	9606.ENSP00000262105	9606.ENSP00000240423	0	0	0	0	0.891	0	0	0.235	0.913
MCM4	CCNA1	9606.ENSP00000262105	9606.ENSP00000255465	0	0	0	0	0.166	0.804	0.9	0.319	0.987
MCM4	CCNB1	9606.ENSP00000262105	9606.ENSP00000256442	0	0	0	0	0.79	0.165	0	0.522	0.908
MCM4	KIF23	9606.ENSP00000262105	9606.ENSP00000260363	0	0	0	0	0.887	0.057	0	0.231	0.911
MCM4	NCAPG2	9606.ENSP00000262105	9606.ENSP00000387007	0	0	0	0	0.891	0	0	0.226	0.912
MCM4	TTK	9606.ENSP00000262105	9606.ENSP00000358813	0	0	0	0	0.877	0	0	0.316	0.912
MCM4	TOP2A	9606.ENSP00000262105	9606.ENSP00000411532	0	0	0	0	0.848	0.066	0	0.509	0.924
MCM4	CCNB2	9606.ENSP00000262105	9606.ENSP00000288207	0	0	0	0	0.824	0.165	0	0.555	0.929
MCM4	BUB1B	9606.ENSP00000262105	9606.ENSP00000287598	0	0	0	0	0.913	0.056	0	0.323	0.939
MCM4	PLK1	9606.ENSP00000262105	9606.ENSP00000300093	0	0	0	0	0.732	0.613	0	0.536	0.947
MCM4	ASF1B	9606.ENSP00000262105	9606.ENSP00000263382	0	0	0	0	0.717	0.704	0	0.475	0.952
MCM4	CDCA7	9606.ENSP00000262105	9606.ENSP00000306968	0	0	0	0	0.941	0	0	0.25	0.954
MCM4	CDC20	9606.ENSP00000262105	9606.ENSP00000361540	0	0	0	0	0.915	0.057	0	0.523	0.958
MCM4	PRC1	9606.ENSP00000262105	9606.ENSP00000377793	0	0	0	0	0.934	0.27	0	0.316	0.964
MCM4	TYMS	9606.ENSP00000262105	9606.ENSP00000315644	0	0	0	0	0.96	0	0	0.308	0.971
MCM4	BUB1	9606.ENSP00000262105	9606.ENSP00000302530	0	0	0	0	0.959	0.056	0	0.45	0.977
MCM4	PCNA	9606.ENSP00000262105	9606.ENSP00000368458	0	0	0	0	0.949	0.347	0	0.613	0.986
MCM4	CCNA2	9606.ENSP00000262105	9606.ENSP00000274026	0	0	0	0	0.795	0.165	0.9	0.615	0.992
MCM4	PRIM1	9606.ENSP00000262105	9606.ENSP00000350491	0	0	0	0	0.936	0.133	0.9	0.62	0.997
MCM4	GINS1	9606.ENSP00000262105	9606.ENSP00000262460	0	0	0	0	0.714	0.986	0.6	0.772	0.999
MCM4	MCM7	9606.ENSP00000262105	9606.ENSP00000307288	0	0	0	0.793	0.998	0.997	0.9	0.995	0.999
MCM7	CDC6	9606.ENSP00000307288	9606.ENSP00000209728	0.052	0	0	0	0.866	0.991	0.9	0.992	0.999
MCM7	GMNN	9606.ENSP00000307288	9606.ENSP00000230056	0	0	0	0	0.443	0	0.65	0.755	0.948
MCM7	CCNA1	9606.ENSP00000307288	9606.ENSP00000255465	0	0	0	0	0.431	0.165	0.9	0.303	0.962
MCM7	CCNB1	9606.ENSP00000307288	9606.ENSP00000256442	0	0	0	0	0.814	0.165	0	0.586	0.93
MCM7	KIF23	9606.ENSP00000307288	9606.ENSP00000260363	0	0	0	0	0.875	0.057	0	0.312	0.911
MCM7	MCM4	9606.ENSP00000307288	9606.ENSP00000262105	0	0	0	0.793	0.998	0.997	0.9	0.995	0.999
MCM7	GINS1	9606.ENSP00000307288	9606.ENSP00000262460	0	0	0	0	0.831	0.992	0.6	0.726	0.999
MCM7	ASF1B	9606.ENSP00000307288	9606.ENSP00000263382	0	0	0	0	0.763	0.629	0	0.768	0.977
MCM7	CCNA2	9606.ENSP00000307288	9606.ENSP00000274026	0	0	0	0	0.72	0.165	0.9	0.742	0.993
MCM7	CCNB2	9606.ENSP00000307288	9606.ENSP00000288207	0	0	0	0	0.862	0.165	0	0.557	0.944
MCM7	PLK1	9606.ENSP00000307288	9606.ENSP00000300093	0	0	0	0	0.863	0.27	0	0.743	0.972
MCM7	BUB1	9606.ENSP00000307288	9606.ENSP00000302530	0	0	0	0	0.824	0.056	0	0.468	0.904
MCM7	TOP2A	9606.ENSP00000307288	9606.ENSP00000411532	0	0	0	0	0.749	0.066	0	0.64	0.908
MCM7	NCAPD2	9606.ENSP00000307288	9606.ENSP00000325017	0	0	0	0	0.876	0	0	0.334	0.914
MCM7	PRC1	9606.ENSP00000307288	9606.ENSP00000377793	0	0	0	0	0.909	0.27	0	0.147	0.939
MCM7	CDC20	9606.ENSP00000307288	9606.ENSP00000361540	0	0	0	0	0.916	0.057	0	0.576	0.963
MCM7	PCNA	9606.ENSP00000307288	9606.ENSP00000368458	0	0	0	0	0.943	0.336	0	0.57	0.982
MCM7	PRIM1	9606.ENSP00000307288	9606.ENSP00000350491	0	0	0	0	0.908	0.07	0.9	0.543	0.995
MLLT10	YEATS4	9606.ENSP00000307411	9606.ENSP00000247843	0	0	0	0	0.065	0.292	0	0.948	0.962
MORF4L2	YEATS4	9606.ENSP00000394417	9606.ENSP00000247843	0	0	0	0	0.069	0.784	0.8	0.416	0.973
MORF4L2	ACTL6A	9606.ENSP00000394417	9606.ENSP00000397552	0	0	0	0	0.128	0.74	0.8	0.326	0.965
MOV10L1	FKBP6	9606.ENSP00000262794	9606.ENSP00000252037	0	0	0	0	0.074	0.187	0.9	0.765	0.98
MOV10L1	DDX4	9606.ENSP00000262794	9606.ENSP00000424838	0	0	0	0	0.065	0.147	0.8	0.614	0.93
MOV10L1	MAEL	9606.ENSP00000262794	9606.ENSP00000356846	0	0	0	0	0.073	0	0.65	0.859	0.95
MOV10L1	TDRD9	9606.ENSP00000262794	9606.ENSP00000387303	0	0	0	0	0.146	0.148	0.65	0.888	0.967
MR1	B2M	9606.ENSP00000477563	9606.ENSP00000452780	0	0	0	0	0.107	0.951	0.54	0.087	0.979
MSH4	DMC1	9606.ENSP00000263187	9606.ENSP00000216024	0.069	0	0	0	0.064	0.31	0.9	0.722	0.98
MSRB2	TXN	9606.ENSP00000365693	9606.ENSP00000363641	0.053	0	0	0	0.122	0.152	0.9	0.57	0.964
MUC16	ST6GALNAC2	9606.ENSP00000381008	9606.ENSP00000225276	0	0	0	0	0.076	0	0.9	0.105	0.91
NCAPD2	NCAPH	9606.ENSP00000325017	9606.ENSP00000240423	0	0	0	0	0.992	0.991	0.9	0.994	0.999
NCAPD2	CCNB1	9606.ENSP00000325017	9606.ENSP00000256442	0	0	0	0	0.669	0	0.9	0.234	0.972
NCAPD2	CSNK2A2	9606.ENSP00000325017	9606.ENSP00000262506	0	0	0	0	0.066	0	0.9	0	0.902
NCAPD2	CCNA2	9606.ENSP00000325017	9606.ENSP00000274026	0	0	0	0	0.915	0	0	0.312	0.939
NCAPD2	CCNB2	9606.ENSP00000325017	9606.ENSP00000288207	0	0	0	0	0.642	0	0.9	0.305	0.972
NCAPD2	PLK1	9606.ENSP00000325017	9606.ENSP00000300093	0	0	0	0	0.87	0	0	0.446	0.925
NCAPD2	MCM7	9606.ENSP00000325017	9606.ENSP00000307288	0	0	0	0	0.876	0	0	0.334	0.914
NCAPD2	TTK	9606.ENSP00000325017	9606.ENSP00000358813	0	0	0	0	0.877	0	0	0.223	0.9
NCAPD2	CDC20	9606.ENSP00000325017	9606.ENSP00000361540	0	0	0	0	0.915	0	0	0.327	0.94
NCAPD2	NCAPG2	9606.ENSP00000325017	9606.ENSP00000387007	0	0	0	0	0.744	0.397	0.54	0.877	0.99
NCAPG2	NCAPH	9606.ENSP00000387007	9606.ENSP00000240423	0	0	0	0	0.775	0.398	0.54	0.922	0.994
NCAPG2	CCNB1	9606.ENSP00000387007	9606.ENSP00000256442	0	0	0	0	0.68	0	0.9	0.161	0.97
NCAPG2	MCM4	9606.ENSP00000387007	9606.ENSP00000262105	0	0	0	0	0.891	0	0	0.226	0.912
NCAPG2	PLK1	9606.ENSP00000387007	9606.ENSP00000300093	0	0	0	0	0.58	0.231	0.6	0.82	0.973
NCAPG2	NCAPD2	9606.ENSP00000387007	9606.ENSP00000325017	0	0	0	0	0.744	0.397	0.54	0.877	0.99
NCAPH	AURKA	9606.ENSP00000240423	9606.ENSP00000216911	0	0	0	0	0.832	0.375	0	0.509	0.944
NCAPH	CCNA2	9606.ENSP00000240423	9606.ENSP00000274026	0	0	0	0	0.838	0	0	0.409	0.9
NCAPH	CSNK2A2	9606.ENSP00000240423	9606.ENSP00000262506	0	0	0	0	0.063	0.056	0.9	0	0.903
NCAPH	BUB1B	9606.ENSP00000240423	9606.ENSP00000287598	0	0	0	0	0.844	0	0	0.413	0.904
NCAPH	TTK	9606.ENSP00000240423	9606.ENSP00000358813	0	0	0	0	0.865	0	0	0.333	0.906
NCAPH	MCM4	9606.ENSP00000240423	9606.ENSP00000262105	0	0	0	0	0.891	0	0	0.235	0.913
NCAPH	KIF23	9606.ENSP00000240423	9606.ENSP00000260363	0	0	0	0	0.777	0.391	0	0.418	0.914
NCAPH	ESPL1	9606.ENSP00000240423	9606.ENSP00000257934	0	0	0	0	0.872	0.056	0	0.41	0.922
NCAPH	SPAG5	9606.ENSP00000240423	9606.ENSP00000323300	0	0	0	0	0.841	0	0	0.6	0.934
NCAPH	CDC20	9606.ENSP00000240423	9606.ENSP00000361540	0	0	0	0	0.906	0	0	0.382	0.939
NCAPH	PRC1	9606.ENSP00000240423	9606.ENSP00000377793	0	0	0	0	0.91	0.138	0	0.31	0.942
NCAPH	BUB1	9606.ENSP00000240423	9606.ENSP00000302530	0	0	0	0	0.916	0	0	0.415	0.949
NCAPH	TOP2A	9606.ENSP00000240423	9606.ENSP00000411532	0	0	0	0	0.783	0.496	0	0.672	0.961
NCAPH	CCNB1	9606.ENSP00000240423	9606.ENSP00000256442	0	0	0	0	0.764	0	0.9	0.377	0.984
NCAPH	CCNB2	9606.ENSP00000240423	9606.ENSP00000288207	0	0	0	0	0.824	0	0.9	0.38	0.988
NCAPH	NCAPG2	9606.ENSP00000240423	9606.ENSP00000387007	0	0	0	0	0.775	0.398	0.54	0.922	0.994
NCAPH	NCAPD2	9606.ENSP00000240423	9606.ENSP00000325017	0	0	0	0	0.992	0.991	0.9	0.994	0.999
NEK2	AURKA	9606.ENSP00000355966	9606.ENSP00000216911	0	0	0.361	0.69	0.876	0	0	0.681	0.912
NEK2	CCNB1	9606.ENSP00000355966	9606.ENSP00000256442	0	0	0	0	0.897	0	0	0.595	0.956
NEK2	ESPL1	9606.ENSP00000355966	9606.ENSP00000257934	0	0	0	0	0.866	0	0	0.517	0.932
NEK2	KIF23	9606.ENSP00000355966	9606.ENSP00000260363	0	0	0	0	0.848	0.058	0	0.385	0.904
NEK2	CCNA2	9606.ENSP00000355966	9606.ENSP00000274026	0	0	0	0	0.918	0	0	0.621	0.967
NEK2	BUB1B	9606.ENSP00000355966	9606.ENSP00000287598	0	0	0	0	0.907	0.27	0.6	0.654	0.989
NEK2	CCNB2	9606.ENSP00000355966	9606.ENSP00000288207	0	0	0	0	0.956	0	0	0.564	0.98
NEK2	BIRC5	9606.ENSP00000355966	9606.ENSP00000301633	0	0	0	0	0.893	0.164	0	0.499	0.951
NEK2	BUB1	9606.ENSP00000355966	9606.ENSP00000302530	0	0	0	0	0.931	0	0	0.637	0.973
NEK2	SPAG5	9606.ENSP00000355966	9606.ENSP00000323300	0	0	0	0	0.915	0	0	0.3	0.938
NEK2	PRC1	9606.ENSP00000355966	9606.ENSP00000377793	0	0	0	0	0.8	0	0	0.529	0.902
NEK2	TTK	9606.ENSP00000355966	9606.ENSP00000358813	0	0	0	0.597	0.878	0	0	0.603	0.907
NEK2	CDCA3	9606.ENSP00000355966	9606.ENSP00000442068	0	0	0	0	0.868	0	0	0.322	0.907
NEK2	PBK	9606.ENSP00000355966	9606.ENSP00000428489	0	0	0	0.575	0.886	0.127	0	0.528	0.919
NEK2	CEP55	9606.ENSP00000355966	9606.ENSP00000360540	0	0	0	0	0.871	0	0	0.483	0.93
NEK2	NUSAP1	9606.ENSP00000355966	9606.ENSP00000453403	0	0	0	0	0.919	0	0	0.369	0.947
NEK2	KIF2C	9606.ENSP00000355966	9606.ENSP00000361298	0	0	0	0	0.895	0.058	0	0.519	0.948
NEK2	TOP2A	9606.ENSP00000355966	9606.ENSP00000411532	0	0	0	0	0.919	0	0	0.517	0.959
NEK2	CDC20	9606.ENSP00000355966	9606.ENSP00000361540	0	0	0	0	0.947	0.675	0.6	0.878	0.999
NEK7	NUP155	9606.ENSP00000356355	9606.ENSP00000231498	0	0	0	0	0	0	0.9	0	0.9
NEK7	NUP93	9606.ENSP00000356355	9606.ENSP00000310668	0	0	0	0	0	0	0.9	0.138	0.91
NEK7	NUP214	9606.ENSP00000356355	9606.ENSP00000352400	0	0	0	0	0	0	0.9	0	0.9
NEK7	NUP88	9606.ENSP00000356355	9606.ENSP00000458954	0	0	0	0	0	0	0.9	0	0.9
NHEJ1	TDP1	9606.ENSP00000349313	9606.ENSP00000337353	0	0	0	0	0	0	0	0.957	0.957
NME5	RRM2B	9606.ENSP00000265191	9606.ENSP00000251810	0	0	0	0	0.1	0	0.9	0.077	0.909
NMI	CCNB1	9606.ENSP00000243346	9606.ENSP00000256442	0	0	0	0	0	0	0.9	0	0.9
NMI	CCNE1	9606.ENSP00000243346	9606.ENSP00000262643	0	0	0	0	0	0	0.9	0	0.9
NMI	CCNA1	9606.ENSP00000243346	9606.ENSP00000255465	0	0	0	0	0	0	0.9	0	0.9
NMI	PCNA	9606.ENSP00000243346	9606.ENSP00000368458	0	0	0	0	0	0	0.9	0	0.9
NUF2	AURKA	9606.ENSP00000271452	9606.ENSP00000216911	0	0	0	0	0.74	0.27	0	0.566	0.91
NUF2	KIF18A	9606.ENSP00000271452	9606.ENSP00000263181	0	0	0	0	0.795	0.138	0	0.54	0.911
NUF2	KIF2C	9606.ENSP00000271452	9606.ENSP00000361298	0	0	0	0	0.755	0.138	0	0.614	0.911
NUF2	BIRC5	9606.ENSP00000271452	9606.ENSP00000301633	0	0	0	0	0.839	0	0	0.494	0.915
NUF2	CCNA2	9606.ENSP00000271452	9606.ENSP00000274026	0	0	0	0	0.879	0	0	0.374	0.921
NUF2	TYMS	9606.ENSP00000271452	9606.ENSP00000315644	0	0	0	0	0.821	0	0	0.596	0.924
NUF2	CEP55	9606.ENSP00000271452	9606.ENSP00000360540	0	0	0	0	0.83	0	0	0.601	0.929
NUF2	TOP2A	9606.ENSP00000271452	9606.ENSP00000411532	0	0	0	0	0.855	0.056	0	0.538	0.931
NUF2	CCNB2	9606.ENSP00000271452	9606.ENSP00000288207	0	0	0	0	0.886	0	0	0.424	0.932
NUF2	PLK1	9606.ENSP00000271452	9606.ENSP00000300093	0	0	0	0	0.897	0	0	0.462	0.942
NUF2	PBK	9606.ENSP00000271452	9606.ENSP00000428489	0	0	0	0	0.919	0	0	0.413	0.95
NUF2	BUB1B	9606.ENSP00000271452	9606.ENSP00000287598	0	0	0	0	0.801	0.15	0	0.754	0.954
NUF2	CDC20	9606.ENSP00000271452	9606.ENSP00000361540	0	0	0	0	0.914	0.056	0	0.623	0.967
NUF2	NUSAP1	9606.ENSP00000271452	9606.ENSP00000453403	0	0	0	0	0.935	0	0	0.55	0.969
NUF2	ZWINT	9606.ENSP00000271452	9606.ENSP00000363055	0	0	0	0	0.559	0.887	0	0.662	0.981
NUF2	TTK	9606.ENSP00000271452	9606.ENSP00000358813	0	0	0	0	0.927	0.496	0	0.781	0.991
NUF2	BUB1	9606.ENSP00000271452	9606.ENSP00000302530	0	0	0	0	0.891	0.77	0	0.811	0.994
NUP155	NEK7	9606.ENSP00000231498	9606.ENSP00000356355	0	0	0	0	0	0	0.9	0	0.9
NUP155	HSPA2	9606.ENSP00000231498	9606.ENSP00000378199	0	0	0	0	0	0	0.9	0.107	0.906
NUP155	HSPA1L	9606.ENSP00000231498	9606.ENSP00000364805	0	0	0	0	0	0	0.9	0.107	0.906
NUP155	BIRC5	9606.ENSP00000231498	9606.ENSP00000301633	0	0	0	0	0.161	0	0.9	0.043	0.912
NUP155	DDX20	9606.ENSP00000231498	9606.ENSP00000358716	0	0	0	0	0.063	0.144	0.9	0.049	0.913
NUP155	SP100	9606.ENSP00000231498	9606.ENSP00000343023	0	0	0	0	0.066	0.144	0.9	0.07	0.915
NUP155	CCNB2	9606.ENSP00000231498	9606.ENSP00000288207	0	0	0	0	0.23	0.066	0.9	0.057	0.923
NUP155	CCNB1	9606.ENSP00000231498	9606.ENSP00000256442	0	0	0	0	0.232	0.066	0.9	0.106	0.927
NUP155	TOP2A	9606.ENSP00000231498	9606.ENSP00000411532	0	0	0	0	0.318	0	0.9	0.099	0.933
NUP155	NUP88	9606.ENSP00000231498	9606.ENSP00000458954	0	0	0	0	0.166	0	0.8	0.798	0.963
NUP155	NUP214	9606.ENSP00000231498	9606.ENSP00000352400	0	0	0	0	0.351	0.171	0.8	0.852	0.982
NUP155	GLE1	9606.ENSP00000231498	9606.ENSP00000308622	0	0	0	0	0.158	0.787	0.9	0.991	0.999
NUP155	NUP93	9606.ENSP00000231498	9606.ENSP00000310668	0	0	0	0	0.695	0.875	0.8	0.987	0.999
NUP214	NUP155	9606.ENSP00000352400	9606.ENSP00000231498	0	0	0	0	0.351	0.171	0.8	0.852	0.982
NUP214	CCNB1	9606.ENSP00000352400	9606.ENSP00000256442	0	0	0	0	0.084	0	0.9	0.112	0.911
NUP214	CCNB2	9606.ENSP00000352400	9606.ENSP00000288207	0	0	0	0	0.062	0	0.9	0	0.902
NUP214	BIRC5	9606.ENSP00000352400	9606.ENSP00000301633	0	0	0	0	0	0	0.9	0	0.9
NUP214	GLE1	9606.ENSP00000352400	9606.ENSP00000308622	0	0	0	0	0.114	0.958	0.9	0.889	0.999
NUP214	NUP93	9606.ENSP00000352400	9606.ENSP00000310668	0	0	0	0	0.066	0	0.8	0.913	0.982
NUP214	SP100	9606.ENSP00000352400	9606.ENSP00000343023	0	0	0	0	0	0	0.9	0.046	0.9
NUP214	NEK7	9606.ENSP00000352400	9606.ENSP00000356355	0	0	0	0	0	0	0.9	0	0.9
NUP214	TOP2A	9606.ENSP00000352400	9606.ENSP00000411532	0	0	0	0	0.084	0	0.9	0.067	0.907
NUP214	HSPA2	9606.ENSP00000352400	9606.ENSP00000378199	0	0	0	0	0.052	0.061	0.9	0.101	0.909
NUP214	DDX20	9606.ENSP00000352400	9606.ENSP00000358716	0	0	0	0	0.105	0.056	0.9	0.114	0.915
NUP214	HSPA1L	9606.ENSP00000352400	9606.ENSP00000364805	0	0	0	0	0.052	0.286	0.9	0.101	0.931
NUP214	NUP88	9606.ENSP00000352400	9606.ENSP00000458954	0	0	0	0	0.13	0.987	0.8	0.993	0.999
NUP88	NUP155	9606.ENSP00000458954	9606.ENSP00000231498	0	0	0	0	0.166	0	0.8	0.798	0.963
NUP88	CCNB1	9606.ENSP00000458954	9606.ENSP00000256442	0	0	0	0	0.087	0	0.9	0.049	0.905
NUP88	CCNB2	9606.ENSP00000458954	9606.ENSP00000288207	0	0	0	0	0.086	0	0.9	0.048	0.905
NUP88	BIRC5	9606.ENSP00000458954	9606.ENSP00000301633	0	0	0	0	0.069	0	0.9	0	0.902
NUP88	GLE1	9606.ENSP00000458954	9606.ENSP00000308622	0	0	0	0	0.094	0.408	0.9	0.819	0.989
NUP88	NUP93	9606.ENSP00000458954	9606.ENSP00000310668	0	0	0	0	0.211	0	0.8	0.825	0.97
NUP88	SP100	9606.ENSP00000458954	9606.ENSP00000343023	0	0	0	0	0	0	0.9	0	0.9
NUP88	NUP214	9606.ENSP00000458954	9606.ENSP00000352400	0	0	0	0	0.13	0.987	0.8	0.993	0.999
NUP88	NEK7	9606.ENSP00000458954	9606.ENSP00000356355	0	0	0	0	0	0	0.9	0	0.9
NUP88	DDX20	9606.ENSP00000458954	9606.ENSP00000358716	0	0	0	0	0.068	0	0.9	0	0.902
NUP88	HSPA1L	9606.ENSP00000458954	9606.ENSP00000364805	0	0	0	0	0.056	0	0.9	0.058	0.903
NUP88	HSPA2	9606.ENSP00000458954	9606.ENSP00000378199	0	0	0	0	0.056	0	0.9	0.053	0.902
NUP88	TOP2A	9606.ENSP00000458954	9606.ENSP00000411532	0	0	0	0	0.103	0	0.9	0	0.906
NUP93	NUP155	9606.ENSP00000310668	9606.ENSP00000231498	0	0	0	0	0.695	0.875	0.8	0.987	0.999
NUP93	CCNB1	9606.ENSP00000310668	9606.ENSP00000256442	0	0	0	0	0.148	0	0.9	0.085	0.915
NUP93	CCNB2	9606.ENSP00000310668	9606.ENSP00000288207	0	0	0	0	0.13	0	0.9	0.051	0.91
NUP93	BIRC5	9606.ENSP00000310668	9606.ENSP00000301633	0	0	0	0	0.109	0	0.9	0.085	0.911
NUP93	GLE1	9606.ENSP00000310668	9606.ENSP00000308622	0	0	0	0	0.173	0.394	0.9	0.751	0.985
NUP93	SP100	9606.ENSP00000310668	9606.ENSP00000343023	0	0	0	0	0	0	0.9	0.067	0.902
NUP93	NEK7	9606.ENSP00000310668	9606.ENSP00000356355	0	0	0	0	0	0	0.9	0.138	0.91
NUP93	HSPA2	9606.ENSP00000310668	9606.ENSP00000378199	0	0	0	0	0.062	0.12	0.9	0.058	0.911
NUP93	HSPA1L	9606.ENSP00000310668	9606.ENSP00000364805	0	0	0	0	0.064	0.12	0.9	0.058	0.912
NUP93	TOP2A	9606.ENSP00000310668	9606.ENSP00000411532	0	0	0	0	0.134	0.122	0.9	0.124	0.924
NUP93	DDX20	9606.ENSP00000310668	9606.ENSP00000358716	0	0	0	0	0.063	0.06	0.9	0.48	0.948
NUP93	NUP88	9606.ENSP00000310668	9606.ENSP00000458954	0	0	0	0	0.211	0	0.8	0.825	0.97
NUP93	NUP214	9606.ENSP00000310668	9606.ENSP00000352400	0	0	0	0	0.066	0	0.8	0.913	0.982
NUSAP1	AURKA	9606.ENSP00000453403	9606.ENSP00000216911	0	0	0	0	0.947	0	0	0.454	0.97
NUSAP1	OIP5	9606.ENSP00000453403	9606.ENSP00000220514	0	0	0	0	0.871	0	0	0.656	0.954
NUSAP1	CCNB1	9606.ENSP00000453403	9606.ENSP00000256442	0	0	0	0	0.884	0	0	0.504	0.94
NUSAP1	KIF23	9606.ENSP00000453403	9606.ENSP00000260363	0	0	0	0	0.959	0	0	0.441	0.976
NUSAP1	NUF2	9606.ENSP00000453403	9606.ENSP00000271452	0	0	0	0	0.935	0	0	0.55	0.969
NUSAP1	CCNA2	9606.ENSP00000453403	9606.ENSP00000274026	0	0	0	0	0.981	0	0	0.455	0.989
NUSAP1	BUB1B	9606.ENSP00000453403	9606.ENSP00000287598	0	0	0	0	0.922	0	0	0.609	0.968
NUSAP1	CCNB2	9606.ENSP00000453403	9606.ENSP00000288207	0	0	0	0	0.956	0	0	0.563	0.98
NUSAP1	PLK1	9606.ENSP00000453403	9606.ENSP00000300093	0	0	0	0	0.96	0	0	0.405	0.975
NUSAP1	BIRC5	9606.ENSP00000453403	9606.ENSP00000301633	0	0	0	0	0.908	0	0	0.566	0.958
NUSAP1	BUB1	9606.ENSP00000453403	9606.ENSP00000302530	0	0	0	0	0.93	0	0	0.555	0.967
NUSAP1	SPAG5	9606.ENSP00000453403	9606.ENSP00000323300	0	0	0	0	0.9	0	0	0.392	0.937
NUSAP1	FOXM1	9606.ENSP00000453403	9606.ENSP00000342307	0	0	0	0	0.889	0.07	0	0.365	0.928
NUSAP1	NEK2	9606.ENSP00000453403	9606.ENSP00000355966	0	0	0	0	0.919	0	0	0.369	0.947
NUSAP1	TTK	9606.ENSP00000453403	9606.ENSP00000358813	0	0	0	0	0.935	0	0	0.466	0.963
NUSAP1	CEP55	9606.ENSP00000453403	9606.ENSP00000360540	0	0	0	0	0.965	0	0	0.528	0.983
NUSAP1	KIF2C	9606.ENSP00000453403	9606.ENSP00000361298	0	0	0	0	0.907	0	0	0.466	0.948
NUSAP1	CDC20	9606.ENSP00000453403	9606.ENSP00000361540	0	0	0	0	0.981	0	0	0.557	0.991
NUSAP1	CKS2	9606.ENSP00000453403	9606.ENSP00000364976	0	0	0	0	0.849	0	0	0.511	0.923
NUSAP1	ECT2	9606.ENSP00000453403	9606.ENSP00000376457	0	0	0	0	0.884	0	0	0.335	0.92
NUSAP1	HMMR	9606.ENSP00000453403	9606.ENSP00000377492	0	0	0	0	0.834	0	0	0.541	0.921
NUSAP1	PRC1	9606.ENSP00000453403	9606.ENSP00000377793	0	0	0	0	0.965	0	0	0.529	0.982
NUSAP1	TOP2A	9606.ENSP00000453403	9606.ENSP00000411532	0	0	0	0	0.966	0	0	0.649	0.987
NUSAP1	PBK	9606.ENSP00000453403	9606.ENSP00000428489	0	0	0	0	0.941	0	0	0.52	0.97
NUSAP1	CDCA3	9606.ENSP00000453403	9606.ENSP00000442068	0	0	0	0	0.883	0	0	0.511	0.94
ODF1	SPAG4	9606.ENSP00000285402	9606.ENSP00000363391	0	0	0	0	0.062	0.27	0	0.988	0.991
ODF2	PLK1	9606.ENSP00000403453	9606.ENSP00000300093	0	0	0	0	0.072	0.076	0.9	0.751	0.975
OGN	LUM	9606.ENSP00000262551	9606.ENSP00000266718	0	0	0	0.656	0.233	0	0.9	0.853	0.943
OGN	OMD	9606.ENSP00000262551	9606.ENSP00000364700	0	0	0	0.641	0.51	0	0.9	0.839	0.964
OIP5	PRC1	9606.ENSP00000220514	9606.ENSP00000377793	0	0	0	0	0.833	0	0	0.431	0.901
OIP5	CCNA2	9606.ENSP00000220514	9606.ENSP00000274026	0	0	0	0	0.872	0	0	0.355	0.914
OIP5	PBK	9606.ENSP00000220514	9606.ENSP00000428489	0	0	0	0	0.891	0	0	0.253	0.915
OIP5	CCNB1	9606.ENSP00000220514	9606.ENSP00000256442	0	0	0	0	0.902	0	0	0.176	0.916
OIP5	BUB1	9606.ENSP00000220514	9606.ENSP00000302530	0	0	0	0	0.899	0	0	0.261	0.922
OIP5	NUSAP1	9606.ENSP00000220514	9606.ENSP00000453403	0	0	0	0	0.871	0	0	0.656	0.954
OMD	OGN	9606.ENSP00000364700	9606.ENSP00000262551	0	0	0	0.641	0.51	0	0.9	0.839	0.964
OMD	LUM	9606.ENSP00000364700	9606.ENSP00000266718	0	0	0	0.873	0.062	0	0.9	0.747	0.911
PAK3	LAMA4	9606.ENSP00000353864	9606.ENSP00000230538	0	0	0	0	0	0	0.9	0	0.9
PAK3	ARHGEF6	9606.ENSP00000353864	9606.ENSP00000250617	0	0	0	0	0.137	0.365	0.9	0.794	0.987
PAK3	DMD	9606.ENSP00000353864	9606.ENSP00000354923	0	0	0	0	0.255	0.058	0.9	0.043	0.923
PARD6A	SMURF1	9606.ENSP00000219255	9606.ENSP00000354621	0	0	0	0	0	0.501	0.9	0.759	0.986
PBK	AURKA	9606.ENSP00000428489	9606.ENSP00000216911	0	0	0	0	0.873	0.075	0	0.419	0.926
PBK	OIP5	9606.ENSP00000428489	9606.ENSP00000220514	0	0	0	0	0.891	0	0	0.253	0.915
PBK	CCNB1	9606.ENSP00000428489	9606.ENSP00000256442	0	0	0	0	0.936	0.263	0	0.494	0.974
PBK	KIF23	9606.ENSP00000428489	9606.ENSP00000260363	0	0	0	0	0.901	0.104	0	0.277	0.93
PBK	ANLN	9606.ENSP00000428489	9606.ENSP00000265748	0	0	0	0	0.865	0.062	0	0.345	0.91
PBK	NUF2	9606.ENSP00000428489	9606.ENSP00000271452	0	0	0	0	0.919	0	0	0.413	0.95
PBK	CCNA2	9606.ENSP00000428489	9606.ENSP00000274026	0	0	0	0	0.949	0.103	0	0.361	0.968
PBK	BUB1B	9606.ENSP00000428489	9606.ENSP00000287598	0	0	0	0	0.946	0.063	0	0.509	0.973
PBK	CCNB2	9606.ENSP00000428489	9606.ENSP00000288207	0	0	0	0	0.95	0.103	0	0.391	0.97
PBK	PLK1	9606.ENSP00000428489	9606.ENSP00000300093	0	0	0	0	0.964	0.062	0	0.37	0.977
PBK	BIRC5	9606.ENSP00000428489	9606.ENSP00000301633	0	0	0	0	0.959	0.116	0	0.455	0.978
PBK	BUB1	9606.ENSP00000428489	9606.ENSP00000302530	0	0	0	0	0.944	0.063	0	0.467	0.97
PBK	SPAG5	9606.ENSP00000428489	9606.ENSP00000323300	0	0	0	0	0.915	0	0	0.212	0.93
PBK	NEK2	9606.ENSP00000428489	9606.ENSP00000355966	0	0	0	0.575	0.886	0.127	0	0.528	0.919
PBK	TTK	9606.ENSP00000428489	9606.ENSP00000358813	0	0	0	0	0.947	0	0	0.537	0.974
PBK	CEP55	9606.ENSP00000428489	9606.ENSP00000360540	0	0	0	0	0.924	0	0	0.56	0.965
PBK	KIF2C	9606.ENSP00000428489	9606.ENSP00000361298	0	0	0	0	0.913	0.104	0	0.359	0.945
PBK	CDC20	9606.ENSP00000428489	9606.ENSP00000361540	0	0	0	0	0.962	0.071	0	0.425	0.978
PBK	HMMR	9606.ENSP00000428489	9606.ENSP00000377492	0	0	0	0	0.911	0	0	0.391	0.943
PBK	PRC1	9606.ENSP00000428489	9606.ENSP00000377793	0	0	0	0	0.873	0	0	0.321	0.91
PBK	TOP2A	9606.ENSP00000428489	9606.ENSP00000411532	0	0	0	0	0.982	0	0	0.556	0.992
PBK	CDCA3	9606.ENSP00000428489	9606.ENSP00000442068	0	0	0	0	0.938	0	0	0.367	0.959
PBK	NUSAP1	9606.ENSP00000428489	9606.ENSP00000453403	0	0	0	0	0.941	0	0	0.52	0.97
PC	PDHA2	9606.ENSP00000377532	9606.ENSP00000295266	0	0	0	0	0.106	0	0.9	0.302	0.932
PC	GOT1	9606.ENSP00000377532	9606.ENSP00000359539	0	0	0	0	0.091	0.27	0.8	0.533	0.929
PC	LDHC	9606.ENSP00000377532	9606.ENSP00000437783	0.051	0	0	0	0.064	0.065	0.9	0.372	0.938
PCNA	RAD51AP1	9606.ENSP00000368458	9606.ENSP00000228843	0	0	0	0	0.631	0	0.9	0	0.961
PCNA	GMNN	9606.ENSP00000368458	9606.ENSP00000230056	0	0	0	0	0.942	0	0	0.066	0.943
PCNA	NMI	9606.ENSP00000368458	9606.ENSP00000243346	0	0	0	0	0	0	0.9	0	0.9
PCNA	CCNB1	9606.ENSP00000368458	9606.ENSP00000256442	0	0	0	0	0.806	0.685	0.36	0.328	0.97
PCNA	MCM4	9606.ENSP00000368458	9606.ENSP00000262105	0	0	0	0	0.949	0.347	0	0.613	0.986
PCNA	CCNE1	9606.ENSP00000368458	9606.ENSP00000262643	0	0	0	0	0.267	0.814	0.9	0.413	0.99
PCNA	CCNA2	9606.ENSP00000368458	9606.ENSP00000274026	0	0	0	0	0.678	0.803	0.36	0.489	0.976
PCNA	DONSON	9606.ENSP00000368458	9606.ENSP00000307143	0	0	0	0	0.588	0.27	0.72	0	0.908
PCNA	MCM7	9606.ENSP00000368458	9606.ENSP00000307288	0	0	0	0	0.943	0.336	0	0.57	0.982
PCNA	TYMS	9606.ENSP00000368458	9606.ENSP00000315644	0	0	0	0	0.959	0.115	0	0.097	0.964
PCNA	PRIM1	9606.ENSP00000368458	9606.ENSP00000350491	0.295	0	0	0	0.92	0	0.6	0.617	0.99
PCNA	DNMT1	9606.ENSP00000368458	9606.ENSP00000352516	0.198	0	0	0	0.355	0.975	0	0	0.986
PCNA	DTL	9606.ENSP00000368458	9606.ENSP00000355958	0	0	0	0	0.701	0.972	0.6	0.108	0.996
PCNA	CDC20	9606.ENSP00000368458	9606.ENSP00000361540	0	0	0	0	0.657	0.677	0	0.374	0.924
PCNA	CKS2	9606.ENSP00000368458	9606.ENSP00000364976	0	0	0	0	0.883	0	0.36	0.092	0.926
PCNA	BRCA2	9606.ENSP00000368458	9606.ENSP00000369497	0	0	0	0	0.121	0.27	0.9	0.14	0.937
PCNA	BRCA1	9606.ENSP00000368458	9606.ENSP00000418960	0	0	0	0	0.279	0.128	0.9	0.172	0.941
PCNA	CCNE2	9606.ENSP00000368458	9606.ENSP00000429089	0	0	0	0	0.313	0.877	0.36	0.334	0.959
PDE3B	AK3	9606.ENSP00000282096	9606.ENSP00000371230	0	0	0	0	0	0	0.9	0	0.9
PDHA2	PC	9606.ENSP00000295266	9606.ENSP00000377532	0	0	0	0	0.106	0	0.9	0.302	0.932
PFKP	TKTL1	9606.ENSP00000370517	9606.ENSP00000358931	0.06	0	0	0	0.089	0	0.9	0.269	0.929
PFKP	HK1	9606.ENSP00000370517	9606.ENSP00000402103	0	0	0	0	0.127	0.056	0.65	0.812	0.938
PIK3R1	TNFSF10	9606.ENSP00000428056	9606.ENSP00000241261	0	0	0	0	0	0	0.9	0.135	0.909
PIK3R1	CBL	9606.ENSP00000428056	9606.ENSP00000264033	0	0	0	0	0.062	0.998	0.9	0.382	0.999
PIK3R1	IGF1	9606.ENSP00000428056	9606.ENSP00000302665	0	0	0	0	0	0	0.9	0.518	0.949
PIK3R1	IRS1	9606.ENSP00000428056	9606.ENSP00000304895	0	0	0	0	0	0.994	0.9	0.991	0.999
PIK3R1	IL1R1	9606.ENSP00000428056	9606.ENSP00000386380	0	0	0	0	0	0.678	0.9	0.363	0.977
PINK1	LRRK2	9606.ENSP00000364204	9606.ENSP00000298910	0	0	0	0	0	0.145	0	0.968	0.971
PLCZ1	ITPR2	9606.ENSP00000266505	9606.ENSP00000370744	0	0	0	0	0.064	0.127	0.9	0.174	0.923
PLCZ1	ITPR1	9606.ENSP00000266505	9606.ENSP00000306253	0	0	0	0	0.064	0.127	0.9	0.504	0.954
PLEKHO1	CSNK2A2	9606.ENSP00000358120	9606.ENSP00000262506	0	0	0	0	0	0	0	0.973	0.973
PLEKHO1	SMURF1	9606.ENSP00000358120	9606.ENSP00000354621	0	0	0	0	0	0.873	0	0.797	0.973
PLK1	AURKA	9606.ENSP00000300093	9606.ENSP00000216911	0	0	0	0.749	0.946	0.786	0.9	0.956	0.999
PLK1	STAG2	9606.ENSP00000300093	9606.ENSP00000218089	0	0	0	0	0.24	0.435	0.9	0.418	0.971
PLK1	CCNB1	9606.ENSP00000300093	9606.ENSP00000256442	0	0	0	0	0.936	0.719	0.8	0.898	0.999
PLK1	ESPL1	9606.ENSP00000300093	9606.ENSP00000257934	0	0	0	0	0.702	0.159	0	0.931	0.981
PLK1	KIF23	9606.ENSP00000300093	9606.ENSP00000260363	0	0	0	0	0.928	0.621	0.9	0.935	0.999
PLK1	MCM4	9606.ENSP00000300093	9606.ENSP00000262105	0	0	0	0	0.732	0.613	0	0.536	0.947
PLK1	NUF2	9606.ENSP00000300093	9606.ENSP00000271452	0	0	0	0	0.897	0	0	0.462	0.942
PLK1	CCNA2	9606.ENSP00000300093	9606.ENSP00000274026	0	0	0	0	0.976	0.082	0	0.751	0.994
PLK1	BUB1B	9606.ENSP00000300093	9606.ENSP00000287598	0	0	0	0	0.658	0.924	0.9	0.916	0.999
PLK1	CCNB2	9606.ENSP00000300093	9606.ENSP00000288207	0	0	0	0	0.937	0.15	0.8	0.791	0.997
PLK1	CKS2	9606.ENSP00000300093	9606.ENSP00000364976	0	0	0	0	0.843	0	0	0.429	0.906
PLK1	CEP55	9606.ENSP00000300093	9606.ENSP00000360540	0	0	0	0	0.651	0.213	0	0.701	0.91
PLK1	NCAPD2	9606.ENSP00000300093	9606.ENSP00000325017	0	0	0	0	0.87	0	0	0.446	0.925
PLK1	BIRC5	9606.ENSP00000300093	9606.ENSP00000301633	0	0	0	0	0.822	0	0	0.611	0.927
PLK1	BRCA1	9606.ENSP00000300093	9606.ENSP00000418960	0	0	0	0	0.259	0.763	0	0.687	0.94
PLK1	TOP2A	9606.ENSP00000300093	9606.ENSP00000411532	0	0	0	0	0.859	0.27	0	0.586	0.953
PLK1	TTK	9606.ENSP00000300093	9606.ENSP00000358813	0	0	0	0.57	0.93	0.11	0	0.727	0.955
PLK1	CDC25A	9606.ENSP00000300093	9606.ENSP00000303706	0	0	0	0	0.395	0.244	0.8	0.711	0.97
PLK1	MCM7	9606.ENSP00000300093	9606.ENSP00000307288	0	0	0	0	0.863	0.27	0	0.743	0.972
PLK1	NCAPG2	9606.ENSP00000300093	9606.ENSP00000387007	0	0	0	0	0.58	0.231	0.6	0.82	0.973
PLK1	NUSAP1	9606.ENSP00000300093	9606.ENSP00000453403	0	0	0	0	0.96	0	0	0.405	0.975
PLK1	ODF2	9606.ENSP00000300093	9606.ENSP00000403453	0	0	0	0	0.072	0.076	0.9	0.751	0.975
PLK1	KIF2C	9606.ENSP00000300093	9606.ENSP00000361298	0	0	0	0	0.808	0.347	0	0.82	0.975
PLK1	PBK	9606.ENSP00000300093	9606.ENSP00000428489	0	0	0	0	0.964	0.062	0	0.37	0.977
PLK1	BRCA2	9606.ENSP00000300093	9606.ENSP00000369497	0	0	0	0	0.142	0.948	0	0.541	0.977
PLK1	FOXM1	9606.ENSP00000300093	9606.ENSP00000342307	0	0	0	0	0.787	0.29	0.8	0.872	0.995
PLK1	ECT2	9606.ENSP00000300093	9606.ENSP00000376457	0	0	0	0	0.847	0.213	0.9	0.868	0.998
PLK1	CDC25C	9606.ENSP00000300093	9606.ENSP00000321656	0	0	0	0	0.608	0.897	0.9	0.962	0.999
PLK1	BUB1	9606.ENSP00000300093	9606.ENSP00000302530	0	0	0	0	0.921	0.774	0.9	0.947	0.999
PLK1	CDC20	9606.ENSP00000300093	9606.ENSP00000361540	0	0	0	0	0.981	0.751	0.9	0.888	0.999
PLK1	PRC1	9606.ENSP00000300093	9606.ENSP00000377793	0	0	0	0	0.912	0.678	0.9	0.75	0.999
PLK2	CDC20	9606.ENSP00000274289	9606.ENSP00000361540	0	0	0	0	0.814	0.239	0	0.465	0.917
PLK4	CCNA2	9606.ENSP00000270861	9606.ENSP00000274026	0	0	0	0	0.829	0.082	0	0.441	0.904
PLK4	CCNB2	9606.ENSP00000270861	9606.ENSP00000288207	0	0	0	0	0.801	0.082	0	0.517	0.904
PLK4	BUB1B	9606.ENSP00000270861	9606.ENSP00000287598	0	0	0	0	0.746	0.268	0	0.591	0.917
PLK4	TTK	9606.ENSP00000270861	9606.ENSP00000358813	0	0	0	0.562	0.879	0.17	0	0.575	0.921
PLK4	BUB1	9606.ENSP00000270861	9606.ENSP00000302530	0	0	0	0	0.841	0.268	0	0.546	0.942
PPM1E	CAMK4	9606.ENSP00000312411	9606.ENSP00000282356	0	0	0	0	0.08	0.118	0.9	0.66	0.968
PPP3CC	YWHAH	9606.ENSP00000380878	9606.ENSP00000248975	0	0	0	0	0.063	0.233	0.9	0.09	0.925
PPP3CC	PPP3R2	9606.ENSP00000380878	9606.ENSP00000363939	0	0	0.37	0	0.097	0.348	0.8	0.705	0.974
PPP3R2	PPP3CC	9606.ENSP00000363939	9606.ENSP00000380878	0	0	0.37	0	0.097	0.348	0.8	0.705	0.974
PRC1	AURKA	9606.ENSP00000377793	9606.ENSP00000216911	0	0	0	0	0.927	0.13	0	0.545	0.968
PRC1	OIP5	9606.ENSP00000377793	9606.ENSP00000220514	0	0	0	0	0.833	0	0	0.431	0.901
PRC1	NCAPH	9606.ENSP00000377793	9606.ENSP00000240423	0	0	0	0	0.91	0.138	0	0.31	0.942
PRC1	CCNB1	9606.ENSP00000377793	9606.ENSP00000256442	0	0	0	0	0.938	0.365	0	0.55	0.98
PRC1	KIF23	9606.ENSP00000377793	9606.ENSP00000260363	0	0	0	0	0.883	0.578	0	0.671	0.982
PRC1	MCM4	9606.ENSP00000377793	9606.ENSP00000262105	0	0	0	0	0.934	0.27	0	0.316	0.964
PRC1	ANLN	9606.ENSP00000377793	9606.ENSP00000265748	0	0	0	0	0.855	0	0	0.445	0.916
PRC1	CCNA2	9606.ENSP00000377793	9606.ENSP00000274026	0	0	0	0	0.926	0.321	0	0.281	0.961
PRC1	BUB1B	9606.ENSP00000377793	9606.ENSP00000287598	0	0	0	0	0.925	0	0	0.455	0.957
PRC1	CCNB2	9606.ENSP00000377793	9606.ENSP00000288207	0	0	0	0	0.904	0.167	0	0.613	0.966
PRC1	PLK1	9606.ENSP00000377793	9606.ENSP00000300093	0	0	0	0	0.912	0.678	0.9	0.75	0.999
PRC1	BIRC5	9606.ENSP00000377793	9606.ENSP00000301633	0	0	0	0	0.849	0.27	0	0.403	0.928
PRC1	BUB1	9606.ENSP00000377793	9606.ENSP00000302530	0	0	0	0	0.919	0	0	0.428	0.952
PRC1	MCM7	9606.ENSP00000377793	9606.ENSP00000307288	0	0	0	0	0.909	0.27	0	0.147	0.939
PRC1	NEK2	9606.ENSP00000377793	9606.ENSP00000355966	0	0	0	0	0.8	0	0	0.529	0.902
PRC1	TTK	9606.ENSP00000377793	9606.ENSP00000358813	0	0	0	0	0.956	0.144	0	0.517	0.98
PRC1	CEP55	9606.ENSP00000377793	9606.ENSP00000360540	0	0	0	0	0.834	0	0	0.476	0.909
PRC1	KIF2C	9606.ENSP00000377793	9606.ENSP00000361298	0	0	0	0	0.838	0.213	0	0.365	0.912
PRC1	CDC20	9606.ENSP00000377793	9606.ENSP00000361540	0	0	0	0	0.966	0	0	0.589	0.985
PRC1	ECT2	9606.ENSP00000377793	9606.ENSP00000376457	0	0	0	0	0.916	0	0	0.457	0.952
PRC1	PBK	9606.ENSP00000377793	9606.ENSP00000428489	0	0	0	0	0.873	0	0	0.321	0.91
PRC1	TOP2A	9606.ENSP00000377793	9606.ENSP00000411532	0	0	0	0	0.906	0.343	0	0.373	0.958
PRC1	NUSAP1	9606.ENSP00000377793	9606.ENSP00000453403	0	0	0	0	0.965	0	0	0.529	0.982
PRIM1	CDC6	9606.ENSP00000350491	9606.ENSP00000209728	0	0	0	0	0.823	0.06	0.9	0.684	0.994
PRIM1	MCM4	9606.ENSP00000350491	9606.ENSP00000262105	0	0	0	0	0.936	0.133	0.9	0.62	0.997
PRIM1	GINS1	9606.ENSP00000350491	9606.ENSP00000262460	0	0	0	0	0.849	0	0	0.39	0.904
PRIM1	MCM7	9606.ENSP00000350491	9606.ENSP00000307288	0	0	0	0	0.908	0.07	0.9	0.543	0.995
PRIM1	TYMS	9606.ENSP00000350491	9606.ENSP00000315644	0	0	0	0	0.916	0	0	0.282	0.937
PRIM1	PCNA	9606.ENSP00000350491	9606.ENSP00000368458	0.295	0	0	0	0.92	0	0.6	0.617	0.99
PSENEN	APH1B	9606.ENSP00000468411	9606.ENSP00000261879	0	0	0	0	0.088	0.519	0.9	0.947	0.997
PSENEN	YBX1	9606.ENSP00000468411	9606.ENSP00000361626	0	0	0	0	0	0	0.9	0	0.9
PSMA8	CDC6	9606.ENSP00000311121	9606.ENSP00000209728	0	0	0	0	0	0	0.9	0	0.9
PSMA8	GMNN	9606.ENSP00000311121	9606.ENSP00000230056	0	0	0	0	0	0	0.9	0	0.9
PSMA8	CDC25A	9606.ENSP00000311121	9606.ENSP00000303706	0	0	0	0	0	0	0.9	0	0.9
PSMA8	PSME1	9606.ENSP00000311121	9606.ENSP00000372155	0	0	0	0	0.065	0.4	0.8	0.366	0.919
PSMA8	ADRM1	9606.ENSP00000311121	9606.ENSP00000478877	0	0	0	0	0.364	0.781	0.8	0.339	0.979
PSME1	CDC6	9606.ENSP00000372155	9606.ENSP00000209728	0	0	0	0	0.062	0	0.9	0.041	0.902
PSME1	GMNN	9606.ENSP00000372155	9606.ENSP00000230056	0	0	0	0	0.062	0	0.9	0.043	0.902
PSME1	CDC25A	9606.ENSP00000372155	9606.ENSP00000303706	0	0	0	0	0.055	0	0.9	0.072	0.904
PSME1	PSMA8	9606.ENSP00000372155	9606.ENSP00000311121	0	0	0	0	0.065	0.4	0.8	0.366	0.919
RAD51AP1	TOP2A	9606.ENSP00000228843	9606.ENSP00000411532	0	0	0	0	0.824	0	0	0.525	0.913
RAD51AP1	PCNA	9606.ENSP00000228843	9606.ENSP00000368458	0	0	0	0	0.631	0	0.9	0	0.961
REC8	STAG2	9606.ENSP00000482546	9606.ENSP00000218089	0	0	0	0	0.245	0.368	0.8	0.782	0.976
REC8	ESPL1	9606.ENSP00000482546	9606.ENSP00000257934	0	0	0	0	0.234	0.399	0.8	0.863	0.985
ROPN1L	AKAP3	9606.ENSP00000421405	9606.ENSP00000228850	0	0	0	0	0.065	0.95	0	0.919	0.995
ROPN1L	CABYR	9606.ENSP00000421405	9606.ENSP00000483621	0	0	0	0	0.066	0	0	0.904	0.906
ROPN1L	SPA17	9606.ENSP00000421405	9606.ENSP00000432305	0	0	0	0	0.062	0.721	0	0.877	0.965
RRM2B	NME5	9606.ENSP00000251810	9606.ENSP00000265191	0	0	0	0	0.1	0	0.9	0.077	0.909
RRM2B	AK3	9606.ENSP00000251810	9606.ENSP00000371230	0	0	0	0	0.085	0	0.9	0.181	0.918
RRM2B	TXN	9606.ENSP00000251810	9606.ENSP00000363641	0	0	0	0	0.068	0	0.9	0.393	0.938
SETD7	TAF10	9606.ENSP00000274031	9606.ENSP00000299424	0	0	0	0	0	0.7	0	0.767	0.927
SHCBP1	KIF23	9606.ENSP00000306473	9606.ENSP00000260363	0	0	0	0	0.714	0.773	0	0.375	0.956
SHCBP1	CCNA2	9606.ENSP00000306473	9606.ENSP00000274026	0	0	0	0	0.926	0	0	0.258	0.943
SHCBP1	TOP2A	9606.ENSP00000306473	9606.ENSP00000411532	0	0	0	0	0.889	0	0	0.151	0.901
SMURF1	PARD6A	9606.ENSP00000354621	9606.ENSP00000219255	0	0	0	0	0	0.501	0.9	0.759	0.986
SMURF1	PLEKHO1	9606.ENSP00000354621	9606.ENSP00000358120	0	0	0	0	0	0.873	0	0.797	0.973
SP100	NUP155	9606.ENSP00000343023	9606.ENSP00000231498	0	0	0	0	0.066	0.144	0.9	0.07	0.915
SP100	NUP93	9606.ENSP00000343023	9606.ENSP00000310668	0	0	0	0	0	0	0.9	0.067	0.902
SP100	NUP88	9606.ENSP00000343023	9606.ENSP00000458954	0	0	0	0	0	0	0.9	0	0.9
SP100	NUP214	9606.ENSP00000343023	9606.ENSP00000352400	0	0	0	0	0	0	0.9	0.046	0.9
SPA17	AKAP3	9606.ENSP00000432305	9606.ENSP00000228850	0	0	0	0	0.062	0.71	0	0.816	0.945
SPA17	ROPN1L	9606.ENSP00000432305	9606.ENSP00000421405	0	0	0	0	0.062	0.721	0	0.877	0.965
SPAG4	ODF1	9606.ENSP00000363391	9606.ENSP00000285402	0	0	0	0	0.062	0.27	0	0.988	0.991
SPAG5	AURKA	9606.ENSP00000323300	9606.ENSP00000216911	0	0	0	0	0.816	0.27	0	0.53	0.931
SPAG5	NCAPH	9606.ENSP00000323300	9606.ENSP00000240423	0	0	0	0	0.841	0	0	0.6	0.934
SPAG5	CCNB1	9606.ENSP00000323300	9606.ENSP00000256442	0	0	0	0	0.873	0	0	0.283	0.905
SPAG5	ESPL1	9606.ENSP00000323300	9606.ENSP00000257934	0	0	0	0	0.908	0	0	0.478	0.95
SPAG5	ASF1B	9606.ENSP00000323300	9606.ENSP00000263382	0	0	0	0	0.91	0	0	0	0.91
SPAG5	CCNA2	9606.ENSP00000323300	9606.ENSP00000274026	0	0	0	0	0.919	0	0	0.255	0.937
SPAG5	BUB1B	9606.ENSP00000323300	9606.ENSP00000287598	0	0	0	0	0.922	0.394	0	0.429	0.97
SPAG5	CCNB2	9606.ENSP00000323300	9606.ENSP00000288207	0	0	0	0	0.936	0	0	0.373	0.958
SPAG5	BIRC5	9606.ENSP00000323300	9606.ENSP00000301633	0	0	0	0	0.909	0	0	0.393	0.942
SPAG5	BUB1	9606.ENSP00000323300	9606.ENSP00000302530	0	0	0	0	0.92	0.255	0	0.354	0.958
SPAG5	CDCA3	9606.ENSP00000323300	9606.ENSP00000442068	0	0	0	0	0.853	0	0	0.381	0.905
SPAG5	PBK	9606.ENSP00000323300	9606.ENSP00000428489	0	0	0	0	0.915	0	0	0.212	0.93
SPAG5	TTK	9606.ENSP00000323300	9606.ENSP00000358813	0	0	0	0	0.913	0	0	0.294	0.936
SPAG5	NUSAP1	9606.ENSP00000323300	9606.ENSP00000453403	0	0	0	0	0.9	0	0	0.392	0.937
SPAG5	NEK2	9606.ENSP00000323300	9606.ENSP00000355966	0	0	0	0	0.915	0	0	0.3	0.938
SPAG5	CEP55	9606.ENSP00000323300	9606.ENSP00000360540	0	0	0	0	0.914	0	0	0.474	0.953
SPAG5	CDC20	9606.ENSP00000323300	9606.ENSP00000361540	0	0	0	0	0.938	0	0	0.293	0.954
SPAG5	KIF2C	9606.ENSP00000323300	9606.ENSP00000361298	0	0	0	0	0.919	0.078	0	0.469	0.957
SPAG5	TOP2A	9606.ENSP00000323300	9606.ENSP00000411532	0	0	0	0	0.928	0	0	0.502	0.963
ST6GALNAC2	MUC16	9606.ENSP00000225276	9606.ENSP00000381008	0	0	0	0	0.076	0	0.9	0.105	0.91
STAG2	CCNB2	9606.ENSP00000218089	9606.ENSP00000288207	0	0	0	0	0.063	0	0.9	0.101	0.908
STAG2	CCNB1	9606.ENSP00000218089	9606.ENSP00000256442	0	0	0	0	0.08	0	0.9	0.166	0.916
STAG2	HDAC8	9606.ENSP00000218089	9606.ENSP00000362674	0	0	0	0	0.064	0.317	0.9	0.441	0.959
STAG2	PLK1	9606.ENSP00000218089	9606.ENSP00000300093	0	0	0	0	0.24	0.435	0.9	0.418	0.971
STAG2	REC8	9606.ENSP00000218089	9606.ENSP00000482546	0	0	0	0	0.245	0.368	0.8	0.782	0.976
STAG2	ESPL1	9606.ENSP00000218089	9606.ENSP00000257934	0	0	0	0	0.385	0.21	0.8	0.806	0.978
STARD10	CSNK2A2	9606.ENSP00000335247	9606.ENSP00000262506	0	0	0	0	0	0	0.9	0.074	0.903
SYCE1	DAZL	9606.ENSP00000341282	9606.ENSP00000250863	0	0	0	0	0.063	0	0	0.9	0.902
TAF10	SETD7	9606.ENSP00000299424	9606.ENSP00000274031	0	0	0	0	0	0.7	0	0.767	0.927
TAF10	TAF5	9606.ENSP00000299424	9606.ENSP00000358854	0	0	0	0	0.062	0.996	0.9	0.847	0.999
TAF5	TAF10	9606.ENSP00000358854	9606.ENSP00000299424	0	0	0	0	0.062	0.996	0.9	0.847	0.999
TBC1D8B	TPD52L1	9606.ENSP00000349781	9606.ENSP00000434142	0	0	0	0	0	0	0.9	0	0.9
TDP1	NHEJ1	9606.ENSP00000337353	9606.ENSP00000349313	0	0	0	0	0	0	0	0.957	0.957
TDRD7	AURKA	9606.ENSP00000347444	9606.ENSP00000216911	0	0	0	0	0.062	0	0.9	0.054	0.903
TDRD9	FKBP6	9606.ENSP00000387303	9606.ENSP00000252037	0	0	0	0	0.098	0.057	0.9	0.755	0.976
TDRD9	MOV10L1	9606.ENSP00000387303	9606.ENSP00000262794	0	0	0	0	0.146	0.148	0.65	0.888	0.967
TDRD9	MAEL	9606.ENSP00000387303	9606.ENSP00000356846	0	0	0	0	0.137	0	0.8	0.915	0.984
TDRD9	DDX4	9606.ENSP00000387303	9606.ENSP00000424838	0	0	0	0	0.065	0.161	0.65	0.679	0.9
TEX14	CEP55	9606.ENSP00000240361	9606.ENSP00000360540	0	0	0	0	0.062	0.851	0	0.71	0.956
TKTL1	PFKP	9606.ENSP00000358931	9606.ENSP00000370517	0.06	0	0	0	0.089	0	0.9	0.269	0.929
TNFSF10	PIK3R1	9606.ENSP00000241261	9606.ENSP00000428056	0	0	0	0	0	0	0.9	0.135	0.909
TOP2A	AURKA	9606.ENSP00000411532	9606.ENSP00000216911	0	0	0	0	0.918	0.093	0	0.696	0.975
TOP2A	RAD51AP1	9606.ENSP00000411532	9606.ENSP00000228843	0	0	0	0	0.824	0	0	0.525	0.913
TOP2A	NUP155	9606.ENSP00000411532	9606.ENSP00000231498	0	0	0	0	0.318	0	0.9	0.099	0.933
TOP2A	NCAPH	9606.ENSP00000411532	9606.ENSP00000240423	0	0	0	0	0.783	0.496	0	0.672	0.961
TOP2A	CCNB1	9606.ENSP00000411532	9606.ENSP00000256442	0	0	0	0	0.964	0.056	0	0.689	0.988
TOP2A	ESPL1	9606.ENSP00000411532	9606.ENSP00000257934	0	0	0	0	0.915	0.255	0	0.661	0.976
TOP2A	KIF23	9606.ENSP00000411532	9606.ENSP00000260363	0	0	0	0	0.951	0.27	0	0.501	0.98
TOP2A	MCM4	9606.ENSP00000411532	9606.ENSP00000262105	0	0	0	0	0.848	0.066	0	0.509	0.924
TOP2A	ANLN	9606.ENSP00000411532	9606.ENSP00000265748	0	0	0	0	0.834	0.27	0	0.469	0.93
TOP2A	NUF2	9606.ENSP00000411532	9606.ENSP00000271452	0	0	0	0	0.855	0.056	0	0.538	0.931
TOP2A	CCNA2	9606.ENSP00000411532	9606.ENSP00000274026	0	0	0	0	0.967	0.056	0	0.575	0.985
TOP2A	BUB1B	9606.ENSP00000411532	9606.ENSP00000287598	0	0	0	0	0.962	0.056	0	0.643	0.986
TOP2A	CCNB2	9606.ENSP00000411532	9606.ENSP00000288207	0	0	0	0	0.969	0.056	0	0.714	0.991
TOP2A	PLK1	9606.ENSP00000411532	9606.ENSP00000300093	0	0	0	0	0.859	0.27	0	0.586	0.953
TOP2A	BIRC5	9606.ENSP00000411532	9606.ENSP00000301633	0	0	0	0	0.884	0	0	0.662	0.959
TOP2A	BUB1	9606.ENSP00000411532	9606.ENSP00000302530	0	0	0	0	0.975	0.056	0	0.673	0.991
TOP2A	SHCBP1	9606.ENSP00000411532	9606.ENSP00000306473	0	0	0	0	0.889	0	0	0.151	0.901
TOP2A	MCM7	9606.ENSP00000411532	9606.ENSP00000307288	0	0	0	0	0.749	0.066	0	0.64	0.908
TOP2A	NUP93	9606.ENSP00000411532	9606.ENSP00000310668	0	0	0	0	0.134	0.122	0.9	0.124	0.924
TOP2A	TYMS	9606.ENSP00000411532	9606.ENSP00000315644	0.111	0	0	0	0.83	0	0	0.685	0.948
TOP2A	SPAG5	9606.ENSP00000411532	9606.ENSP00000323300	0	0	0	0	0.928	0	0	0.502	0.963
TOP2A	FOXM1	9606.ENSP00000411532	9606.ENSP00000342307	0	0	0	0	0.848	0.27	0	0.517	0.941
TOP2A	NUP214	9606.ENSP00000411532	9606.ENSP00000352400	0	0	0	0	0.084	0	0.9	0.067	0.907
TOP2A	NEK2	9606.ENSP00000411532	9606.ENSP00000355966	0	0	0	0	0.919	0	0	0.517	0.959
TOP2A	TTK	9606.ENSP00000411532	9606.ENSP00000358813	0	0	0	0	0.949	0	0	0.552	0.976
TOP2A	CEP55	9606.ENSP00000411532	9606.ENSP00000360540	0	0	0	0	0.937	0	0	0.529	0.969
TOP2A	KIF2C	9606.ENSP00000411532	9606.ENSP00000361298	0	0	0	0	0.941	0	0	0.478	0.968
TOP2A	CDC20	9606.ENSP00000411532	9606.ENSP00000361540	0	0	0	0	0.965	0	0	0.663	0.987
TOP2A	CKS2	9606.ENSP00000411532	9606.ENSP00000364976	0	0	0	0	0.824	0	0	0.497	0.908
TOP2A	ECT2	9606.ENSP00000411532	9606.ENSP00000376457	0	0	0	0	0.882	0.27	0	0.368	0.941
TOP2A	HMMR	9606.ENSP00000411532	9606.ENSP00000377492	0	0	0	0	0.85	0	0	0.51	0.923
TOP2A	PRC1	9606.ENSP00000411532	9606.ENSP00000377793	0	0	0	0	0.906	0.343	0	0.373	0.958
TOP2A	BRCA1	9606.ENSP00000411532	9606.ENSP00000418960	0	0	0	0	0.676	0.383	0	0.567	0.906
TOP2A	NUP88	9606.ENSP00000411532	9606.ENSP00000458954	0	0	0	0	0.103	0	0.9	0	0.906
TOP2A	CDCA3	9606.ENSP00000411532	9606.ENSP00000442068	0	0	0	0	0.943	0	0	0.464	0.968
TOP2A	NUSAP1	9606.ENSP00000411532	9606.ENSP00000453403	0	0	0	0	0.966	0	0	0.649	0.987
TOP2A	PBK	9606.ENSP00000411532	9606.ENSP00000428489	0	0	0	0	0.982	0	0	0.556	0.992
TPD52L1	TBC1D8B	9606.ENSP00000434142	9606.ENSP00000349781	0	0	0	0	0	0	0.9	0	0.9
TRIP13	CCNA2	9606.ENSP00000166345	9606.ENSP00000274026	0	0	0	0	0.905	0.169	0	0.203	0.932
TRIP13	BUB1B	9606.ENSP00000166345	9606.ENSP00000287598	0	0	0	0	0.807	0.486	0	0.568	0.953
TRIP13	CDC20	9606.ENSP00000166345	9606.ENSP00000361540	0	0	0	0	0.9	0.958	0	0.669	0.998
TTC30A	IFT172	9606.ENSP00000347915	9606.ENSP00000260570	0	0	0	0	0.112	0.572	0.6	0.44	0.903
TTK	AURKA	9606.ENSP00000358813	9606.ENSP00000216911	0	0	0	0.626	0.913	0.108	0	0.739	0.941
TTK	NCAPH	9606.ENSP00000358813	9606.ENSP00000240423	0	0	0	0	0.865	0	0	0.333	0.906
TTK	CCNB1	9606.ENSP00000358813	9606.ENSP00000256442	0	0	0	0	0.875	0.103	0	0.623	0.954
TTK	ESPL1	9606.ENSP00000358813	9606.ENSP00000257934	0	0	0	0	0.877	0.488	0	0.738	0.982
TTK	KIF23	9606.ENSP00000358813	9606.ENSP00000260363	0	0	0	0	0.895	0.15	0	0.486	0.95
TTK	MCM4	9606.ENSP00000358813	9606.ENSP00000262105	0	0	0	0	0.877	0	0	0.316	0.912
TTK	KIF18A	9606.ENSP00000358813	9606.ENSP00000263181	0	0	0	0	0.823	0.15	0	0.444	0.909
TTK	PLK4	9606.ENSP00000358813	9606.ENSP00000270861	0	0	0	0.562	0.879	0.17	0	0.575	0.921
TTK	NUF2	9606.ENSP00000358813	9606.ENSP00000271452	0	0	0	0	0.927	0.496	0	0.781	0.991
TTK	CCNA2	9606.ENSP00000358813	9606.ENSP00000274026	0	0	0	0	0.979	0.067	0	0.485	0.989
TTK	BUB1B	9606.ENSP00000358813	9606.ENSP00000287598	0	0	0	0	0.91	0.65	0	0.868	0.995
TTK	CCNB2	9606.ENSP00000358813	9606.ENSP00000288207	0	0	0	0	0.935	0.103	0	0.655	0.978
TTK	PLK1	9606.ENSP00000358813	9606.ENSP00000300093	0	0	0	0.57	0.93	0.11	0	0.727	0.955
TTK	BIRC5	9606.ENSP00000358813	9606.ENSP00000301633	0	0	0	0	0.918	0	0	0.515	0.959
TTK	BUB1	9606.ENSP00000358813	9606.ENSP00000302530	0	0	0	0	0.974	0.65	0	0.896	0.999
TTK	SPAG5	9606.ENSP00000358813	9606.ENSP00000323300	0	0	0	0	0.913	0	0	0.294	0.936
TTK	NCAPD2	9606.ENSP00000358813	9606.ENSP00000325017	0	0	0	0	0.877	0	0	0.223	0.9
TTK	NEK2	9606.ENSP00000358813	9606.ENSP00000355966	0	0	0	0.597	0.878	0	0	0.603	0.907
TTK	CDCA3	9606.ENSP00000358813	9606.ENSP00000442068	0	0	0	0	0.887	0	0	0.338	0.922
TTK	CKS2	9606.ENSP00000358813	9606.ENSP00000364976	0	0	0	0	0.87	0.104	0	0.459	0.931
TTK	KIF2C	9606.ENSP00000358813	9606.ENSP00000361298	0	0	0	0	0.911	0.15	0	0.532	0.961
TTK	NUSAP1	9606.ENSP00000358813	9606.ENSP00000453403	0	0	0	0	0.935	0	0	0.466	0.963
TTK	CEP55	9606.ENSP00000358813	9606.ENSP00000360540	0	0	0	0	0.943	0	0	0.519	0.971
TTK	PBK	9606.ENSP00000358813	9606.ENSP00000428489	0	0	0	0	0.947	0	0	0.537	0.974
TTK	TOP2A	9606.ENSP00000358813	9606.ENSP00000411532	0	0	0	0	0.949	0	0	0.552	0.976
TTK	PRC1	9606.ENSP00000358813	9606.ENSP00000377793	0	0	0	0	0.956	0.144	0	0.517	0.98
TTK	CDC20	9606.ENSP00000358813	9606.ENSP00000361540	0	0	0	0	0.982	0.375	0	0.76	0.997
TXN	RRM2B	9606.ENSP00000363641	9606.ENSP00000251810	0	0	0	0	0.068	0	0.9	0.393	0.938
TXN	MSRB2	9606.ENSP00000363641	9606.ENSP00000365693	0.053	0	0	0	0.122	0.152	0.9	0.57	0.964
TYMS	AURKA	9606.ENSP00000315644	9606.ENSP00000216911	0	0	0	0	0.859	0	0	0.384	0.909
TYMS	MCM4	9606.ENSP00000315644	9606.ENSP00000262105	0	0	0	0	0.96	0	0	0.308	0.971
TYMS	NUF2	9606.ENSP00000315644	9606.ENSP00000271452	0	0	0	0	0.821	0	0	0.596	0.924
TYMS	CCNA2	9606.ENSP00000315644	9606.ENSP00000274026	0	0	0	0	0.837	0	0	0.456	0.907
TYMS	CDCA7	9606.ENSP00000315644	9606.ENSP00000306968	0	0	0	0	0.925	0	0	0.148	0.933
TYMS	CKS2	9606.ENSP00000315644	9606.ENSP00000364976	0	0	0	0	0.863	0	0	0.36	0.909
TYMS	CDC20	9606.ENSP00000315644	9606.ENSP00000361540	0	0	0	0	0.879	0	0	0.436	0.929
TYMS	PRIM1	9606.ENSP00000315644	9606.ENSP00000350491	0	0	0	0	0.916	0	0	0.282	0.937
TYMS	TOP2A	9606.ENSP00000315644	9606.ENSP00000411532	0.111	0	0	0	0.83	0	0	0.685	0.948
TYMS	PCNA	9606.ENSP00000315644	9606.ENSP00000368458	0	0	0	0	0.959	0.115	0	0.097	0.964
TYMS	DHFR	9606.ENSP00000315644	9606.ENSP00000396308	0.219	0.317	0.437	0	0.467	0.081	0.9	0.99	0.999
UBE2T	FANCE	9606.ENSP00000356243	9606.ENSP00000229769	0	0	0	0	0.077	0	0.9	0.86	0.986
UBE2T	FANCA	9606.ENSP00000356243	9606.ENSP00000373952	0	0	0	0	0.176	0	0.9	0.856	0.987
WDR5	DTL	9606.ENSP00000351446	9606.ENSP00000355958	0	0	0	0.612	0.125	0.128	0.9	0.299	0.925
XAF1	IFI44	9606.ENSP00000354822	9606.ENSP00000359783	0	0	0	0	0.803	0	0	0.517	0.901
XAF1	IFI44L	9606.ENSP00000354822	9606.ENSP00000359787	0	0	0	0	0.826	0	0	0.51	0.911
XAF1	GBP2	9606.ENSP00000354822	9606.ENSP00000359497	0	0	0	0	0.187	0	0.9	0.326	0.94
XAF1	IFITM1	9606.ENSP00000354822	9606.ENSP00000386187	0	0	0	0	0.325	0	0.9	0.33	0.95
XAF1	IFIT5	9606.ENSP00000354822	9606.ENSP00000360860	0	0	0	0	0.352	0	0.9	0.298	0.95
XAF1	IFIT1	9606.ENSP00000354822	9606.ENSP00000360869	0	0	0	0	0.768	0	0.9	0.521	0.987
YBX1	APH1B	9606.ENSP00000361626	9606.ENSP00000261879	0	0	0	0	0	0	0.9	0	0.9
YBX1	PSENEN	9606.ENSP00000361626	9606.ENSP00000468411	0	0	0	0	0	0	0.9	0	0.9
YEATS4	MLLT10	9606.ENSP00000247843	9606.ENSP00000307411	0	0	0	0	0.065	0.292	0	0.948	0.962
YEATS4	MORF4L2	9606.ENSP00000247843	9606.ENSP00000394417	0	0	0	0	0.069	0.784	0.8	0.416	0.973
YEATS4	ACTL6A	9606.ENSP00000247843	9606.ENSP00000397552	0	0	0	0	0.226	0.645	0.9	0.729	0.991
YWHAH	IGF1	9606.ENSP00000248975	9606.ENSP00000302665	0	0	0	0	0	0	0.9	0.109	0.907
YWHAH	CCNB1	9606.ENSP00000248975	9606.ENSP00000256442	0	0	0	0	0.051	0.15	0.9	0.095	0.917
YWHAH	PPP3CC	9606.ENSP00000248975	9606.ENSP00000380878	0	0	0	0	0.063	0.233	0.9	0.09	0.925
YWHAH	CDC25C	9606.ENSP00000248975	9606.ENSP00000321656	0	0	0	0	0.062	0.876	0.8	0.485	0.986
ZWINT	NUF2	9606.ENSP00000363055	9606.ENSP00000271452	0	0	0	0	0.559	0.887	0	0.662	0.981
ZWINT	BUB1B	9606.ENSP00000363055	9606.ENSP00000287598	0	0	0	0	0.806	0.874	0	0.79	0.994
ZWINT	BUB1	9606.ENSP00000363055	9606.ENSP00000302530	0	0	0	0	0.729	0.748	0	0.774	0.983
