# Supplementary material for: Identification and verification of potential biomarkers in sertoli cell-only syndrome via bioinformatics analysis
Source: Sci Rep. 2023 Jul 27;13:12164. doi: 10.1038/s41598-023-38947-4 (PMC10374527; doi:10.1038/s41598-023-38947-4)
Supplement: Supplementary file 5 — Supplementary Table 5. [file 41598_2023_38947_MOESM5_ESM.xls]

## Sheet: Sheet1
Cluster	Score	Nodes	Edges	Genes
1	20	22	210	PLK1, CDCA3, NUF2, NEK2, CCNA2, KIF23, FOXM1, TTK, PBK, PRC1, KIF2C, TOP2A, SPAG5, CDC20, BUB1B, CEP55, CCNB2, NUSAP1, BUB1, CCNB1, AURKA, BIRC5
2	5	5	10	MAEL, TDRD9, DDX4, FKBP6, MOV10L1
3	5	5	10	XAF1, IFIT5, IFIT1, IFITM1, GBP2
