# Supplementary material for: Identification and verification of potential biomarkers in sertoli cell-only syndrome via bioinformatics analysis
Source: Sci Rep. 2023 Jul 27;13:12164. doi: 10.1038/s41598-023-38947-4 (PMC10374527; doi:10.1038/s41598-023-38947-4)
Supplement: Supplementary file 6 — Supplementary Table 6. [file 41598_2023_38947_MOESM6_ESM.xlsx]

## Sheet: 41598_2023_38947_MOESM6_ESM (1)
	p_val	avg_log2FC	pct.1	pct.2	p_val_adj	cluster	gene
DLK1	0	3.24074	0.666	0.193	0	0	DLK1
DCN	0	3.23322	0.997	0.346	0	0	DCN
C7	0	3.18198	0.717	0.104	0	0	C7
CFD	0	3.09313	0.855	0.104	0	0	CFD
PLPP3	0	2.81784	0.981	0.336	0	0	PLPP3
IGF1	0	2.76873	0.939	0.237	0	0	IGF1
SFRP1	0	2.68172	0.905	0.251	0	0	SFRP1
CILP	0	2.61209	0.847	0.156	0	0	CILP
WISP2	0	2.56547	0.69	0.059	0	0	WISP2
SCARA5	0	2.5578	0.73	0.065	0	0	SCARA5
LUM	0	2.5459	0.524	0.047	0	0	LUM
C1R	0	2.40299	0.951	0.283	0	0	C1R
PENK	0	2.39918	0.812	0.45	0	0	PENK
IGFBP5	0	2.34901	0.741	0.172	0	0	IGFBP5
C1S	0	2.32881	0.978	0.314	0	0	C1S
IGF2	0	2.28501	0.775	0.13	0	0	IGF2
SERPING1	0	2.27625	0.91	0.265	0	0	SERPING1
SERPINE2	0	2.23356	0.876	0.259	0	0	SERPINE2
NEGR1	0	2.06967	0.736	0.099	0	0	NEGR1
COL6A3	0	2.06438	0.829	0.21	0	0	COL6A3
SERPINF1	0	2.03295	0.937	0.339	0	0	SERPINF1
STEAP4	0	2.03069	0.662	0.135	0	0	STEAP4
ITM2A	0	1.9807	0.709	0.2	0	0	ITM2A
PI16	0	1.97993	0.571	0.077	0	0	PI16
PRRX1	0	1.96402	0.888	0.42	0	0	PRRX1
GSTM5	0	1.96231	0.719	0.183	0	0	GSTM5
NRK	0	1.93333	0.542	0.044	0	0	NRK
SOCS3	0	1.89043	0.896	0.365	0	0	SOCS3
ANGPTL1	0	1.86766	0.773	0.161	0	0	ANGPTL1
HSPB6	0	1.83573	0.907	0.393	0	0	HSPB6
COL1A2	0	1.81688	0.955	0.428	0	0	COL1A2
IGFBP4	0	1.80978	0.803	0.24	0	0	IGFBP4
NR2F1	0	1.78642	0.549	0.082	0	0	NR2F1
COL1A1	0	1.78571	0.884	0.325	0	0	COL1A1
ALDH1A3	0	1.77308	0.783	0.216	0	0	ALDH1A3
VIM	0	1.7297	0.996	0.651	0	0	VIM
EBF1	0	1.69896	0.706	0.201	0	0	EBF1
ISLR	0	1.69544	0.809	0.243	0	0	ISLR
TGFBR3	0	1.67804	0.824	0.316	0	0	TGFBR3
SEPP1	0	1.67804	0.957	0.341	0	0	SEPP1
KLF4	0	1.66168	0.954	0.634	0	0	KLF4
ADAMTS1	0	1.63454	0.914	0.344	0	0	ADAMTS1
CFH	0	1.63058	0.769	0.213	0	0	CFH
INHBA	0	1.61539	0.436	0.079	0	0	INHBA
ENTPD2	0	1.59807	0.514	0.095	0	0	ENTPD2
IGFBP7	0	1.58901	0.998	0.451	0	0	IGFBP7
NDRG2	0	1.58762	0.773	0.249	0	0	NDRG2
LGALS3BP	0	1.58625	0.885	0.35	0	0	LGALS3BP
PLTP	0	1.5836	0.782	0.306	0	0	PLTP
PTGDS	0	1.57317	0.998	0.741	0	0	PTGDS
STAR	0	1.57114	0.476	0.123	0	0	STAR
DPT	0	1.56452	0.551	0.116	0	0	DPT
COL3A1	0	1.55587	0.76	0.33	0	0	COL3A1
TM4SF1	0	1.54799	0.655	0.175	0	0	TM4SF1
MEG3	0	1.54511	0.711	0.272	0	0	MEG3
EPHX1	0	1.53246	0.705	0.226	0	0	EPHX1
ZFP36L1	0	1.5309	0.973	0.632	0	0	ZFP36L1
LHFP	0	1.52982	0.642	0.232	0	0	LHFP
ZFP36	0	1.52806	0.983	0.552	0	0	ZFP36
FOS	0	1.51694	0.987	0.57	0	0	FOS
LSAMP	0	1.51047	0.616	0.164	0	0	LSAMP
MYC	0	1.50934	0.762	0.269	0	0	MYC
COL6A1	0	1.50864	0.834	0.292	0	0	COL6A1
ABCA8	0	1.49353	0.617	0.217	0	0	ABCA8
FGFR1	0	1.48798	0.719	0.257	0	0	FGFR1
COL6A2	0	1.47582	0.683	0.213	0	0	COL6A2
JUN	0	1.45795	0.983	0.594	0	0	JUN
THY1	0	1.45528	0.443	0.061	0	0	THY1
ARX	0	1.44888	0.601	0.155	0	0	ARX
CREB3L1	0	1.44693	0.592	0.134	0	0	CREB3L1
TXNIP	0	1.44501	0.925	0.419	0	0	TXNIP
NTRK2	0	1.44312	0.427	0.047	0	0	NTRK2
MGP	0	1.44311	0.844	0.328	0	0	MGP
DAB2	0	1.43897	0.692	0.193	0	0	DAB2
CRISPLD2	0	1.43486	0.905	0.339	0	0	CRISPLD2
LTBP4	0	1.42476	0.631	0.216	0	0	LTBP4
S100A6	0	1.41995	0.765	0.247	0	0	S100A6
GSN	0	1.41696	0.779	0.396	0	0	GSN
COLEC12	0	1.41071	0.497	0.075	0	0	COLEC12
ANXA2	0	1.41048	0.875	0.448	0	0	ANXA2
CD81	0	1.40006	0.93	0.5	0	0	CD81
CCDC80	0	1.39871	0.647	0.316	0	0	CCDC80
AHNAK	0	1.3959	0.947	0.434	0	0	AHNAK
SNED1	0	1.39487	0.732	0.224	0	0	SNED1
ITM2B	0	1.39281	0.98	0.545	0	0	ITM2B
LHX9	0	1.38157	0.428	0.07	0	0	LHX9
KCTD12	0	1.37207	0.733	0.284	0	0	KCTD12
PCOLCE	0	1.3596	0.559	0.152	0	0	PCOLCE
ECM2	0	1.35004	0.602	0.155	0	0	ECM2
FSTL1	0	1.33738	0.616	0.196	0	0	FSTL1
CD34	0	1.33337	0.648	0.166	0	0	CD34
FOSB	0	1.32333	0.975	0.616	0	0	FOSB
FLRT2	0	1.32263	0.561	0.145	0	0	FLRT2
PLAC9	0	1.31743	0.624	0.181	0	0	PLAC9
NGFR	0	1.31506	0.42	0.076	0	0	NGFR
LAMA4	0	1.31466	0.652	0.285	0	0	LAMA4
IFITM3	0	1.31007	0.932	0.454	0	0	IFITM3
C8orf4	0	1.30514	0.424	0.083	0	0	C8orf4
PNRC1	0	1.30482	0.92	0.602	0	0	PNRC1
ADAMTS5	0	1.29968	0.331	0.025	0	0	ADAMTS5
RHOBTB3	0	1.29204	0.813	0.367	0	0	RHOBTB3
PDGFRA	0	1.28924	0.791	0.266	0	0	PDGFRA
C6	0	1.28149	0.277	0.021	0	0	C6
RPS8	0	1.27614	0.994	0.861	0	0	RPS8
ABI3BP	0	1.27232	0.45	0.091	0	0	ABI3BP
CYBRD1	0	1.27153	0.747	0.249	0	0	CYBRD1
PMP22	0	1.26739	0.675	0.262	0	0	PMP22
FN1	0	1.26004	0.475	0.111	0	0	FN1
FTL	0	1.25745	0.975	0.623	0	0	FTL
OGN	0	1.25426	0.722	0.242	0	0	OGN
NFIA	0	1.24988	0.819	0.406	0	0	NFIA
PDK4	0	1.2496	0.575	0.21	0	0	PDK4
APOD	0	1.24506	0.685	0.276	0	0	APOD
OSR2	0	1.23652	0.856	0.315	0	0	OSR2
LRP1	0	1.2212	0.785	0.305	0	0	LRP1
CKAP4	0	1.22064	0.634	0.238	0	0	CKAP4
LRRC17	0	1.2082	0.445	0.075	0	0	LRRC17
HSPA1B	0	1.20262	0.739	0.396	0	0	HSPA1B
NFIB	0	1.18005	0.543	0.177	0	0	NFIB
SSPN	0	1.17842	0.75	0.29	0	0	SSPN
METTL7A	0	1.17554	0.666	0.251	0	0	METTL7A
NDN	0	1.17529	0.746	0.333	0	0	NDN
HHIP	0	1.17372	0.377	0.068	0	0	HHIP
FBN1	0	1.17226	0.679	0.267	0	0	FBN1
RPL12	0	1.16685	0.967	0.734	0	0	RPL12
NBL1	0	1.16238	0.652	0.234	0	0	NBL1
NFE2L1	0	1.15984	0.72	0.376	0	0	NFE2L1
EGR1	0	1.15814	0.968	0.562	0	0	EGR1
SPRY1	0	1.15795	0.369	0.088	0	0	SPRY1
SPTBN1	0	1.14784	0.873	0.464	0	0	SPTBN1
NR2F2	0	1.13837	0.947	0.378	0	0	NR2F2
CYP1B1	0	1.13579	0.627	0.297	0	0	CYP1B1
PCYOX1	0	1.13259	0.681	0.274	0	0	PCYOX1
GPNMB	0	1.13036	0.572	0.188	0	0	GPNMB
SFRP4	0	1.12505	0.539	0.218	0	0	SFRP4
MT.ND4L	0	1.11987	0.961	0.601	0	0	MT.ND4L
ADIRF	0	1.11811	0.574	0.148	0	0	ADIRF
MT2A	0	1.11738	0.749	0.419	0	0	MT2A
EMP1	0	1.11732	0.64	0.225	0	0	EMP1
PLAGL1	0	1.11249	0.466	0.114	0	0	PLAGL1
PID1	0	1.10959	0.543	0.169	0	0	PID1
EGFR	0	1.10827	0.658	0.238	0	0	EGFR
ADD3	0	1.10459	0.835	0.537	0	0	ADD3
NFIX	0	1.09822	0.697	0.317	0	0	NFIX
CPE	0	1.09669	0.804	0.39	0	0	CPE
NEURL1B	0	1.09534	0.42	0.073	0	0	NEURL1B
JUNB	0	1.09451	0.975	0.598	0	0	JUNB
ARHGAP21	0	1.09224	0.512	0.172	0	0	ARHGAP21
LEPROT	0	1.09199	0.728	0.349	0	0	LEPROT
CITED2	0	1.09119	0.568	0.265	0	0	CITED2
PTCH2	0	1.0902	0.472	0.196	0	0	PTCH2
PKDCC	0	1.08571	0.574	0.209	0	0	PKDCC
PLPP1	0	1.08525	0.529	0.267	0	0	PLPP1
CD63	0	1.07355	0.953	0.529	0	0	CD63
IFITM2	0	1.07245	0.765	0.372	0	0	IFITM2
CYGB	0	1.06981	0.358	0.051	0	0	CYGB
MMP2	0	1.06583	0.82	0.365	0	0	MMP2
ADAMTSL4	0	1.06251	0.312	0.03	0	0	ADAMTSL4
LSP1	0	1.05101	0.39	0.058	0	0	LSP1
SLC40A1	0	1.04961	0.498	0.188	0	0	SLC40A1
RPL23	0	1.04917	0.984	0.822	0	0	RPL23
APP	0	1.04742	0.905	0.539	0	0	APP
CTSC	0	1.04633	0.507	0.167	0	0	CTSC
IGFBP6	0	1.04266	0.363	0.13	0	0	IGFBP6
FAM46A	0	1.04091	0.493	0.189	0	0	FAM46A
SH3PXD2A	0	1.03845	0.531	0.185	0	0	SH3PXD2A
PODN	0	1.03734	0.447	0.104	0	0	PODN
BST2	0	1.03589	0.723	0.295	0	0	BST2
ADGRA2	0	1.033	0.448	0.108	0	0	ADGRA2
TIMP2	0	1.03241	0.971	0.585	0	0	TIMP2
ERRFI1	0	1.03076	0.57	0.275	0	0	ERRFI1
SLC7A2	0	1.02948	0.522	0.197	0	0	SLC7A2
TSKU	0	1.0284	0.418	0.129	0	0	TSKU
HS6ST2	0	1.02358	0.421	0.089	0	0	HS6ST2
CTSK	0	1.02111	0.505	0.159	0	0	CTSK
VIT	0	1.01907	0.316	0.031	0	0	VIT
ZFP36L2	0	1.01727	0.878	0.418	0	0	ZFP36L2
PLOD1	0	1.01581	0.433	0.116	0	0	PLOD1
CRTAP	0	1.01539	0.786	0.372	0	0	CRTAP
ZCCHC24	0	1.009	0.61	0.255	0	0	ZCCHC24
RPS18	0	1.00873	0.99	0.896	0	0	RPS18
RPL10	0	1.00859	0.902	0.502	0	0	RPL10
COL15A1	0	0.998889	0.835	0.345	0	0	COL15A1
NUCKS1	0	0.997886	0.892	0.581	0	0	NUCKS1
IGDCC4	0	0.997777	0.331	0.027	0	0	IGDCC4
APOE	0	0.99765	0.454	0.216	0	0	APOE
CEBPD	0	0.997145	0.736	0.343	0	0	CEBPD
DDR2	0	0.996177	0.62	0.26	0	0	DDR2
TMEM47	0	0.993661	0.508	0.165	0	0	TMEM47
FBLN5	0	0.987314	0.714	0.269	0	0	FBLN5
RPL39	0	0.986389	0.937	0.542	0	0	RPL39
NID1	0	0.98351	0.481	0.157	0	0	NID1
ID2	0	0.983214	0.768	0.382	0	0	ID2
HSP90B1	0	0.982977	0.944	0.732	0	0	HSP90B1
MAF	0	0.982799	0.669	0.301	0	0	MAF
RPL10A	0	0.977812	0.965	0.764	0	0	RPL10A
ATF3	0	0.976873	0.753	0.388	0	0	ATF3
RARRES2	0	0.973861	0.425	0.121	0	0	RARRES2
SH3PXD2B	0	0.973489	0.453	0.138	0	0	SH3PXD2B
MT.ATP8	0	0.971475	0.942	0.571	0	0	MT.ATP8
SLC38A2	0	0.970816	0.788	0.401	0	0	SLC38A2
MT.ATP6	0	0.970074	0.998	0.832	0	0	MT.ATP6
MT.CYB	0	0.966153	0.997	0.814	0	0	MT.CYB
LAMB2	0	0.965164	0.584	0.24	0	0	LAMB2
LAMC1	0	0.961649	0.467	0.164	0	0	LAMC1
SCD5	0	0.959793	0.67	0.359	0	0	SCD5
DPYSL2	0	0.950978	0.601	0.255	0	0	DPYSL2
TMEM176A	0	0.94987	0.307	0.03	0	0	TMEM176A
HSD17B3	0	0.949683	0.403	0.102	0	0	HSD17B3
QSOX1	0	0.93758	0.668	0.385	0	0	QSOX1
PARM1	0	0.935444	0.563	0.255	0	0	PARM1
PSAP	0	0.932988	0.982	0.7	0	0	PSAP
TSHZ2	0	0.927088	0.755	0.32	0	0	TSHZ2
TXN	0	0.926431	0.644	0.374	0	0	TXN
TFPI	0	0.924303	0.44	0.158	0	0	TFPI
PRNP	0	0.921265	0.693	0.42	0	0	PRNP
TCF4	0	0.916375	0.671	0.423	0	0	TCF4
EID1	0	0.913742	0.893	0.551	0	0	EID1
RPL13A	0	0.913635	0.981	0.822	0	0	RPL13A
MT.ND4	0	0.913614	0.999	0.87	0	0	MT.ND4
PTMS	0	0.913583	0.885	0.431	0	0	PTMS
RPL37	0	0.912832	0.981	0.88	0	0	RPL37
ABCA9	0	0.902743	0.285	0.045	0	0	ABCA9
SEMA3D	0	0.899945	0.453	0.19	0	0	SEMA3D
OLFML3	0	0.897158	0.359	0.089	0	0	OLFML3
BTG2	0	0.896947	0.881	0.441	0	0	BTG2
KLF9	0	0.895071	0.8	0.421	0	0	KLF9
FCGRT	0	0.89437	0.532	0.243	0	0	FCGRT
MT.ND2	0	0.893559	0.998	0.889	0	0	MT.ND2
SEC31A	0	0.891589	0.722	0.451	0	0	SEC31A
LGALS3	0	0.891423	0.798	0.434	0	0	LGALS3
RPS17	0	0.891199	0.945	0.663	0	0	RPS17
OMD	0	0.889167	0.338	0.077	0	0	OMD
TUBA1A	0	0.88825	0.738	0.409	0	0	TUBA1A
MT.ND5	0	0.887953	0.993	0.775	0	0	MT.ND5
RPL6	0	0.887254	0.956	0.773	0	0	RPL6
MXRA8	0	0.885444	0.484	0.173	0	0	MXRA8
CD99	0	0.873243	0.917	0.479	0	0	CD99
FXYD6	0	0.872756	0.638	0.299	0	0	FXYD6
SEC62	0	0.869932	0.772	0.533	0	0	SEC62
IL6ST	0	0.869797	0.696	0.408	0	0	IL6ST
ANXA5	0	0.869596	0.862	0.517	0	0	ANXA5
CHSY1	0	0.86953	0.633	0.278	0	0	CHSY1
NFIC	0	0.868642	0.827	0.475	0	0	NFIC
GUCY1A2	0	0.866982	0.316	0.096	0	0	GUCY1A2
TCF7L1	0	0.866648	0.451	0.193	0	0	TCF7L1
B2M	0	0.866411	0.99	0.522	0	0	B2M
TUBB	0	0.866242	0.704	0.388	0	0	TUBB
AOX1	0	0.86273	0.482	0.173	0	0	AOX1
CAMK2N1	0	0.858347	0.622	0.268	0	0	CAMK2N1
KLF2	0	0.858301	0.866	0.442	0	0	KLF2
GSTP1	0	0.853556	0.612	0.289	0	0	GSTP1
MMP14	0	0.851751	0.43	0.148	0	0	MMP14
LAMP2	0	0.848281	0.591	0.282	0	0	LAMP2
SQSTM1	0	0.846758	0.764	0.503	0	0	SQSTM1
GOLGB1	0	0.845191	0.761	0.523	0	0	GOLGB1
OS9	0	0.843214	0.616	0.341	0	0	OS9
LY6E	0	0.839063	0.477	0.201	0	0	LY6E
CCL2	0	0.838085	0.369	0.134	0	0	CCL2
DDAH2	0	0.837235	0.555	0.264	0	0	DDAH2
RPS23	0	0.833519	0.976	0.867	0	0	RPS23
ADAM12	0	0.830972	0.256	0.053	0	0	ADAM12
CNN3	0	0.830123	0.771	0.467	0	0	CNN3
GPX3	0	0.829064	0.317	0.108	0	0	GPX3
COL5A2	0	0.827032	0.304	0.069	0	0	COL5A2
RPS16	0	0.825579	0.971	0.831	0	0	RPS16
KDELR1	0	0.8243	0.755	0.451	0	0	KDELR1
ANKDD1A	0	0.818862	0.408	0.15	0	0	ANKDD1A
CMBL	0	0.818115	0.383	0.121	0	0	CMBL
SMARCA1	0	0.817336	0.73	0.36	0	0	SMARCA1
LDLR	0	0.816267	0.602	0.283	0	0	LDLR
AES	0	0.81398	0.771	0.413	0	0	AES
AK3	0	0.810848	0.554	0.239	0	0	AK3
MDK	0	0.810302	0.337	0.112	0	0	MDK
AR	0	0.808787	0.498	0.221	0	0	AR
COL5A1	0	0.808722	0.355	0.116	0	0	COL5A1
LRRN3	0	0.80769	0.364	0.134	0	0	LRRN3
RPL9	0	0.807007	0.989	0.918	0	0	RPL9
RGMA	0	0.805565	0.436	0.164	0	0	RGMA
LTBP1	0	0.80486	0.542	0.233	0	0	LTBP1
CD248	0	0.802727	0.279	0.051	0	0	CD248
GADD45B	0	0.79893	0.926	0.478	0	0	GADD45B
FBLN2	0	0.798859	0.557	0.248	0	0	FBLN2
SPATS2L	0	0.79815	0.529	0.357	0	0	SPATS2L
GADD45G	0	0.796942	0.38	0.166	0	0	GADD45G
ANGPTL2	0	0.796694	0.275	0.046	0	0	ANGPTL2
IFIT3	0	0.791478	0.257	0.08	0	0	IFIT3
BNC2	0	0.791389	0.367	0.132	0	0	BNC2
MT1A	0	0.791204	0.464	0.203	0	0	MT1A
ZEB2	0	0.789402	0.517	0.231	0	0	ZEB2
SNAI2	0	0.788541	0.39	0.134	0	0	SNAI2
IL6	0	0.785753	0.273	0.099	0	0	IL6
IFI16	0	0.783981	0.518	0.23	0	0	IFI16
SAV1	0	0.781184	0.628	0.455	0	0	SAV1
PDGFRL	0	0.779022	0.341	0.118	0	0	PDGFRL
MAP1B	0	0.778299	0.738	0.385	0	0	MAP1B
PIM1	0	0.77426	0.389	0.186	0	0	PIM1
TPT1	0	0.772526	0.994	0.907	0	0	TPT1
KDELC2	0	0.771559	0.381	0.127	0	0	KDELC2
UGCG	0	0.770608	0.509	0.265	0	0	UGCG
APOL6	0	0.768462	0.329	0.095	0	0	APOL6
SERPINH1	0	0.768053	0.51	0.242	0	0	SERPINH1
EEF1A1	0	0.76777	0.999	0.961	0	0	EEF1A1
LIFR	0	0.766231	0.374	0.16	0	0	LIFR
RPS11	0	0.76566	0.969	0.866	0	0	RPS11
TKT	0	0.765146	0.52	0.263	0	0	TKT
ABLIM1	0	0.762134	0.757	0.424	0	0	ABLIM1
LIMA1	0	0.760636	0.486	0.267	0	0	LIMA1
ARHGAP20	0	0.759612	0.371	0.155	0	0	ARHGAP20
PGRMC1	0	0.759165	0.561	0.264	0	0	PGRMC1
RXRA	0	0.758771	0.468	0.205	0	0	RXRA
FAM198B	0	0.756764	0.361	0.134	0	0	FAM198B
DUSP1	0	0.755606	0.79	0.442	0	0	DUSP1
MFGE8	0	0.755552	0.506	0.202	0	0	MFGE8
CXCL12	0	0.754688	0.297	0.075	0	0	CXCL12
TIMP1	0	0.753929	0.681	0.333	0	0	TIMP1
PEAR1	0	0.753507	0.295	0.066	0	0	PEAR1
ARL6IP5	0	0.752521	0.661	0.384	0	0	ARL6IP5
CNTN1	0	0.750471	0.391	0.157	0	0	CNTN1
CALD1	0	0.74762	0.946	0.471	0	0	CALD1
RHOB	0	0.742073	0.945	0.547	0	0	RHOB
SERPINA3	0	0.739025	0.346	0.136	0	0	SERPINA3
CTSO	0	0.738134	0.369	0.13	0	0	CTSO
UNC5C	0	0.734815	0.265	0.053	0	0	UNC5C
FAM127A	0	0.734775	0.604	0.302	0	0	FAM127A
H6PD	0	0.731826	0.366	0.14	0	0	H6PD
RPS27A	0	0.728993	0.981	0.905	0	0	RPS27A
ID3	0	0.726165	0.272	0.08	0	0	ID3
DDX17	0	0.720896	0.833	0.633	0	0	DDX17
PTRF	0	0.71932	0.78	0.352	0	0	PTRF
COPZ2	0	0.718502	0.363	0.169	0	0	COPZ2
MTUS1	0	0.717775	0.386	0.178	0	0	MTUS1
CSF1	0	0.717625	0.318	0.08	0	0	CSF1
RNF150	0	0.717247	0.291	0.092	0	0	RNF150
RPS13	0	0.716999	0.973	0.888	0	0	RPS13
CCNL1	0	0.715583	0.779	0.541	0	0	CCNL1
BICC1	0	0.714224	0.325	0.111	0	0	BICC1
TMEM106B	0	0.712064	0.481	0.266	0	0	TMEM106B
IRF1	0	0.711683	0.638	0.388	0	0	IRF1
VGLL3	0	0.71057	0.452	0.236	0	0	VGLL3
ARID5B	0	0.709735	0.379	0.186	0	0	ARID5B
EHD2	0	0.70972	0.415	0.158	0	0	EHD2
HNRNPA1	0	0.708385	0.911	0.744	0	0	HNRNPA1
SORL1	0	0.706982	0.377	0.152	0	0	SORL1
FOXC1	0	0.705619	0.517	0.237	0	0	FOXC1
MXRA7	0	0.703633	0.571	0.295	0	0	MXRA7
COL18A1	0	0.703585	0.357	0.137	0	0	COL18A1
RPL30	0	0.698231	0.983	0.914	0	0	RPL30
GLO1	0	0.698223	0.607	0.33	0	0	GLO1
RBMS3	0	0.697652	0.38	0.19	0	0	RBMS3
CIRBP	0	0.697002	0.882	0.612	0	0	CIRBP
PPP1R15A	0	0.696351	0.847	0.493	0	0	PPP1R15A
LMAN1	0	0.695746	0.509	0.283	0	0	LMAN1
RPL31	0	0.693194	0.984	0.922	0	0	RPL31
RPL8	0	0.692008	0.959	0.879	0	0	RPL8
RPL21	0	0.69176	0.974	0.67	0	0	RPL21
S100A4	0	0.691012	0.328	0.1	0	0	S100A4
FAM114A1	0	0.689427	0.378	0.148	0	0	FAM114A1
TMEM176B	0	0.689279	0.269	0.088	0	0	TMEM176B
PHACTR2	0	0.687983	0.424	0.214	0	0	PHACTR2
RBMX	0	0.687476	0.676	0.394	0	0	RBMX
MT.ND3	0	0.686952	0.997	0.843	0	0	MT.ND3
CALU	0	0.686366	0.538	0.312	0	0	CALU
SSBP3	0	0.685489	0.627	0.359	0	0	SSBP3
HLA.A	0	0.685221	0.842	0.59	0	0	HLA.A
PIK3R1	0	0.683778	0.544	0.282	0	0	PIK3R1
RPL11	0	0.682361	0.962	0.865	0	0	RPL11
MALAT1	0	0.680558	0.993	0.876	0	0	MALAT1
CLSTN3	0	0.67905	0.294	0.095	0	0	CLSTN3
JUND	0	0.678084	0.938	0.673	0	0	JUND
RPS4X	0	0.676102	0.872	0.531	0	0	RPS4X
TNFRSF1A	0	0.673259	0.331	0.114	0	0	TNFRSF1A
AC013461.1	0	0.672438	0.612	0.331	0	0	AC013461.1
BNIP3L	0	0.671175	0.737	0.585	0	0	BNIP3L
RPS3	0	0.669256	0.961	0.858	0	0	RPS3
RPL32	0	0.668643	0.982	0.92	0	0	RPL32
KLF10	0	0.66787	0.734	0.461	0	0	KLF10
STAT5A	0	0.665511	0.355	0.127	0	0	STAT5A
MT.ND1	0	0.664322	0.997	0.86	0	0	MT.ND1
PDCD4	0	0.66415	0.695	0.426	0	0	PDCD4
ADCY3	0	0.662278	0.322	0.1	0	0	ADCY3
ASPH	0	0.662274	0.348	0.123	0	0	ASPH
MYADM	0	0.660302	0.759	0.447	0	0	MYADM
SERINC1	0	0.657396	0.623	0.358	0	0	SERINC1
FNDC3B	0	0.656047	0.393	0.199	0	0	FNDC3B
NFE2L2	0	0.655185	0.711	0.552	0	0	NFE2L2
SELENBP1	0	0.653171	0.278	0.078	0	0	SELENBP1
CEBPB	0	0.652493	0.569	0.29	0	0	CEBPB
PLP2	0	0.652212	0.409	0.201	0	0	PLP2
APOL1	0	0.649865	0.285	0.086	0	0	APOL1
EIF4A2	0	0.649655	0.916	0.658	0	0	EIF4A2
PDIA5	0	0.648112	0.31	0.108	0	0	PDIA5
SLC25A6	0	0.64556	0.722	0.428	0	0	SLC25A6
GNG12	0	0.644486	0.476	0.259	0	0	GNG12
PHLDB1	0	0.644477	0.364	0.17	0	0	PHLDB1
MAN1C1	0	0.642834	0.283	0.086	0	0	MAN1C1
EEF1B2	0	0.641938	0.84	0.685	0	0	EEF1B2
MFAP2	0	0.64097	0.34	0.135	0	0	MFAP2
SLC22A3	0	0.638904	0.27	0.07	0	0	SLC22A3
ATP1A1	0	0.638035	0.672	0.471	0	0	ATP1A1
HIC1	0	0.636927	0.284	0.096	0	0	HIC1
CPNE3	0	0.6359	0.42	0.193	0	0	CPNE3
TRBC2	0	0.635604	0.292	0.093	0	0	TRBC2
NFKBIZ	0	0.63319	0.711	0.396	0	0	NFKBIZ
FUCA2	0	0.630286	0.285	0.096	0	0	FUCA2
RPL27	0	0.62908	0.907	0.754	0	0	RPL27
SOD1	0	0.628576	0.849	0.651	0	0	SOD1
TIMP3	0	0.628045	0.919	0.429	0	0	TIMP3
QPRT	0	0.627296	0.288	0.091	0	0	QPRT
SEPT11	0	0.626505	0.378	0.165	0	0	SEPT11
RPL29	0	0.625602	0.954	0.882	0	0	RPL29
RPS24	0	0.624814	0.974	0.908	0	0	RPS24
ATP6AP2	0	0.620824	0.581	0.332	0	0	ATP6AP2
EMP3	0	0.620244	0.5	0.283	0	0	EMP3
PCDH18	0	0.620082	0.3	0.114	0	0	PCDH18
RPL22	0	0.618891	0.891	0.715	0	0	RPL22
PLSCR1	0	0.618168	0.383	0.177	0	0	PLSCR1
CAV1	0	0.618159	0.681	0.3	0	0	CAV1
PRDX2	0	0.616467	0.375	0.171	0	0	PRDX2
FAM102B	0	0.616343	0.309	0.117	0	0	FAM102B
RPS12	0	0.615344	0.973	0.868	0	0	RPS12
CPQ	0	0.612657	0.299	0.111	0	0	CPQ
MBNL1	0	0.61147	0.514	0.276	0	0	MBNL1
RPS21	0	0.610761	0.913	0.689	0	0	RPS21
CD82	0	0.610618	0.342	0.115	0	0	CD82
MARCKSL1	0	0.610534	0.795	0.454	0	0	MARCKSL1
TGFB3	0	0.607613	0.264	0.097	0	0	TGFB3
ZNF703	0	0.60435	0.399	0.181	0	0	ZNF703
TMBIM1	0	0.599075	0.461	0.235	0	0	TMBIM1
CTDSP1	0	0.595739	0.396	0.194	0	0	CTDSP1
GPX8	0	0.59501	0.265	0.082	0	0	GPX8
IER2	0	0.594863	0.774	0.412	0	0	IER2
RBM3	0	0.592248	0.686	0.419	0	0	RBM3
PSME1	0	0.590549	0.387	0.18	0	0	PSME1
CD4	0	0.590435	0.315	0.113	0	0	CD4
CYB5A	0	0.589331	0.359	0.17	0	0	CYB5A
PHLDA1	0	0.583475	0.535	0.29	0	0	PHLDA1
SLC44A1	0	0.576333	0.362	0.162	0	0	SLC44A1
CDKN1A	0	0.574515	0.71	0.455	0	0	CDKN1A
PDIA3	0	0.572568	0.751	0.55	0	0	PDIA3
RPL14	0	0.571579	0.844	0.706	0	0	RPL14
RPS14	0	0.571118	0.969	0.88	0	0	RPS14
RNF187	0	0.56838	0.482	0.262	0	0	RNF187
SYTL4	0	0.565624	0.303	0.125	0	0	SYTL4
RPL18A	0	0.56342	0.749	0.491	0	0	RPL18A
RPL5	0	0.56281	0.979	0.898	0	0	RPL5
ACTG1	0	0.555806	0.982	0.875	0	0	ACTG1
ITGB1	0	0.555194	0.838	0.449	0	0	ITGB1
RDX	0	0.550074	0.673	0.432	0	0	RDX
NACA	0	0.549434	0.896	0.77	0	0	NACA
PLXND1	0	0.546326	0.259	0.084	0	0	PLXND1
BTF3	0	0.540132	0.889	0.778	0	0	BTF3
RPL34	0	0.535822	0.996	0.962	0	0	RPL34
RPS28	0	0.531648	0.855	0.675	0	0	RPS28
ALDH1A1	0	0.523752	0.705	0.336	0	0	ALDH1A1
RPL18	0	0.521458	0.785	0.608	0	0	RPL18
NPM1	0	0.513745	0.919	0.802	0	0	NPM1
RPL27A	0	0.510488	0.967	0.869	0	0	RPL27A
RPS5	0	0.507377	0.901	0.836	0	0	RPS5
RPS27	0	0.4999	0.963	0.866	0	0	RPS27
RPLP1	0	0.499534	0.953	0.806	0	0	RPLP1
RPL3	0	0.498112	0.989	0.944	0	0	RPL3
NFKBIA	0	0.492956	0.854	0.508	0	0	NFKBIA
LGALS1	0	0.482144	0.701	0.417	0	0	LGALS1
RPL41	0	0.476345	0.926	0.825	0	0	RPL41
RPL4	0	0.471638	0.915	0.831	0	0	RPL4
SMOC2	0	0.463668	0.643	0.291	0	0	SMOC2
RPLP2	0	0.463369	0.96	0.885	0	0	RPLP2
NAP1L1	0	0.457492	0.921	0.805	0	0	NAP1L1
FTH1	0	0.454792	0.992	0.816	0	0	FTH1
CCNI	0	0.443655	0.907	0.703	0	0	CCNI
RPS6	0	0.441006	0.989	0.957	0	0	RPS6
HSPA1A	0	0.439791	0.782	0.55	0	0	HSPA1A
HSP90AB1	0	0.436302	0.968	0.826	0	0	HSP90AB1
MT.CO3	0	0.431908	0.998	0.851	0	0	MT.CO3
RPL19	0	0.42213	0.942	0.857	0	0	RPL19
MT.CO2	0	0.421396	0.998	0.843	0	0	MT.CO2
RPS20	0	0.419204	0.983	0.938	0	0	RPS20
RPS2	0	0.414162	0.857	0.694	0	0	RPS2
RPS19	0	0.411209	0.958	0.828	0	0	RPS19
HLA.E	0	0.383378	0.755	0.402	0	0	HLA.E
C11orf96	0	0.373849	0.889	0.522	0	0	C11orf96
TCEAL4	0	0.371911	0.791	0.439	0	0	TCEAL4
MT.CO1	0	0.365838	0.998	0.865	0	0	MT.CO1
SPARCL1	0	0.360935	0.88	0.377	0	0	SPARCL1
CST3	0	0.36003	0.823	0.547	0	0	CST3
C1orf54	4.68333e-308	0.663713	0.366	0.184	1.34318e-303	0	C1orf54
NCL	2.63194e-306	0.477252	0.868	0.645	7.5484e-302	0	NCL
EMP2	4.02946e-306	0.6492	0.485	0.282	1.15565e-301	0	EMP2
HEXB	1.38766e-304	0.548042	0.353	0.161	3.97981e-300	0	HEXB
EDNRA	2.96078e-304	0.570239	0.382	0.179	8.49152e-300	0	EDNRA
FKBP10	5.033e-302	0.537622	0.289	0.118	1.44347e-297	0	FKBP10
NLGN2	9.89358e-300	0.536676	0.279	0.112	2.83748e-295	0	NLGN2
RRBP1	1.07163e-299	0.68368	0.562	0.377	3.07343e-295	0	RRBP1
KIDINS220	2.2213e-299	0.614267	0.463	0.256	6.37068e-295	0	KIDINS220
SREBF2	2.12766e-298	0.607942	0.489	0.28	6.10213e-294	0	SREBF2
COL27A1	4.30412e-297	0.556565	0.28	0.113	1.23442e-292	0	COL27A1
PRPS2	1.15505e-296	0.570082	0.502	0.275	3.31269e-292	0	PRPS2
SCPEP1	1.9266e-296	0.539542	0.27	0.109	5.52548e-292	0	SCPEP1
FKBP9	2.80046e-296	0.5499	0.301	0.128	8.03173e-292	0	FKBP9
PTN	6.13355e-296	0.902739	0.495	0.296	1.7591e-291	0	PTN
TCAF1	5.77761e-295	0.680659	0.418	0.229	1.65702e-290	0	TCAF1
CALR	2.80197e-294	0.506549	0.828	0.667	8.03606e-290	0	CALR
PAM	9.23653e-293	0.572237	0.336	0.156	2.64904e-288	0	PAM
LDHA	5.27612e-292	0.680314	0.788	0.691	1.51319e-287	0	LDHA
C12orf57	5.6273e-292	0.5845	0.651	0.49	1.61391e-287	0	C12orf57
SGCE	7.74728e-292	0.603926	0.324	0.146	2.22192e-287	0	SGCE
CBX6	2.62355e-291	0.598196	0.403	0.207	7.52434e-287	0	CBX6
TCF21	3.181e-289	0.550562	0.278	0.112	9.1231e-285	0	TCF21
LMNA	2.70913e-288	0.401061	0.718	0.526	7.76978e-284	0	LMNA
C3	1.46524e-287	0.950288	0.27	0.114	4.20231e-283	0	C3
TMEM98	2.07521e-287	0.580337	0.397	0.204	5.9517e-283	0	TMEM98
IER5	6.79633e-287	0.50519	0.617	0.372	1.94919e-282	0	IER5
IMPDH2	9.89042e-287	0.554308	0.364	0.177	2.83657e-282	0	IMPDH2
KDSR	4.95121e-285	0.575101	0.403	0.205	1.42001e-280	0	KDSR
HP1BP3	5.76156e-285	0.608849	0.658	0.493	1.65241e-280	0	HP1BP3
RPS25	1.36589e-284	0.418909	0.934	0.866	3.91737e-280	0	RPS25
GLUD1	2.27252e-284	0.621159	0.459	0.265	6.5176e-280	0	GLUD1
PPIC	1.30348e-282	0.503687	0.28	0.117	3.73839e-278	0	PPIC
TMED2	8.54565e-282	0.563637	0.544	0.343	2.45089e-277	0	TMED2
ATP6V0E1	3.10778e-278	0.569628	0.589	0.396	8.9131e-274	0	ATP6V0E1
RAC1	9.25294e-278	0.492795	0.749	0.545	2.65374e-273	0	RAC1
RPS4Y1	4.65245e-275	0.521865	0.588	0.364	1.33432e-270	0	RPS4Y1
MAFB	7.00408e-275	0.441837	0.435	0.224	2.00877e-270	0	MAFB
ARMCX1	1.63372e-274	0.489677	0.275	0.114	4.6855e-270	0	ARMCX1
CCNG2	3.23075e-274	0.542291	0.354	0.169	9.26579e-270	0	CCNG2
TIFA	1.49587e-272	0.592779	0.338	0.16	4.29015e-268	0	TIFA
LTBP3	4.24457e-272	0.531443	0.375	0.185	1.21734e-267	0	LTBP3
FAM213A	3.15727e-271	0.571663	0.498	0.3	9.05505e-267	0	FAM213A
CPM	7.98329e-271	0.51534	0.395	0.199	2.28961e-266	0	CPM
KANK2	3.71545e-269	0.272241	0.596	0.304	1.06559e-264	0	KANK2
CAT	4.24589e-269	0.521807	0.312	0.141	1.21772e-264	0	CAT
MAFF	3.62135e-268	0.563221	0.54	0.311	1.0386e-263	0	MAFF
TRIM56	8.69269e-268	0.610345	0.379	0.192	2.49306e-263	0	TRIM56
TRIM8	3.02381e-267	0.54508	0.362	0.181	8.67228e-263	0	TRIM8
SLC39A7	5.9094e-267	0.573172	0.38	0.199	1.69482e-262	0	SLC39A7
ST13	1.56427e-265	0.480244	0.827	0.754	4.48633e-261	0	ST13
PROK1	3.32642e-265	0.830917	0.355	0.18	9.54018e-261	0	PROK1
JAZF1	5.98124e-265	0.658163	0.454	0.287	1.71542e-260	0	JAZF1
CD302	2.39484e-263	0.63203	0.485	0.309	6.86841e-259	0	CD302
TCF7L2	1.82344e-262	0.592243	0.39	0.21	5.22964e-258	0	TCF7L2
TRIOBP	1.23459e-261	0.665073	0.501	0.342	3.5408e-257	0	TRIOBP
SLC29A1	7.82624e-259	0.53637	0.365	0.183	2.24457e-254	0	SLC29A1
ANXA7	8.75947e-259	0.56213	0.431	0.246	2.51222e-254	0	ANXA7
GSTM4	1.22089e-258	0.572422	0.33	0.162	3.5015e-254	0	GSTM4
GLT8D2	1.57648e-258	0.583742	0.31	0.153	4.52136e-254	0	GLT8D2
ITPRIPL2	2.56816e-258	0.515434	0.277	0.119	7.36547e-254	0	ITPRIPL2
MT1X	8.20224e-258	0.537306	0.327	0.153	2.3524e-253	0	MT1X
SMAD5	2.09288e-257	0.619352	0.435	0.258	6.00239e-253	0	SMAD5
TMED10	7.38675e-257	0.512994	0.706	0.528	2.11852e-252	0	TMED10
PLD3	8.12235e-257	0.60545	0.455	0.272	2.32949e-252	0	PLD3
OAT	3.88676e-256	0.515707	0.6	0.4	1.11472e-251	0	OAT
EPS8	4.15608e-253	0.614916	0.364	0.199	1.19196e-248	0	EPS8
INMT	1.15147e-252	0.506546	0.318	0.147	3.30241e-248	0	INMT
TM9SF3	7.3184e-252	0.584265	0.574	0.403	2.09892e-247	0	TM9SF3
FKBP14	1.92961e-251	0.508329	0.258	0.108	5.53411e-247	0	FKBP14
NUCB1	1.03144e-250	0.558213	0.396	0.219	2.95818e-246	0	NUCB1
KMT2A	1.00308e-247	0.586298	0.481	0.289	2.87685e-243	0	KMT2A
SDCBP	2.74243e-247	0.496761	0.529	0.339	7.8653e-243	0	SDCBP
FADS1	8.89529e-247	0.564416	0.336	0.168	2.55117e-242	0	FADS1
MID1	2.0718e-245	0.503185	0.271	0.118	5.94192e-241	0	MID1
CTSL	3.42538e-244	0.529067	0.555	0.365	9.82399e-240	0	CTSL
GNAO1	1.28455e-242	0.703715	0.378	0.221	3.6841e-238	0	GNAO1
SLC51A	7.40022e-241	0.555844	0.343	0.179	2.12238e-236	0	SLC51A
ATRX	8.55518e-241	0.50913	0.575	0.358	2.45362e-236	0	ATRX
TRIB2	4.52988e-239	0.567695	0.355	0.185	1.29917e-234	0	TRIB2
HNRNPR	4.94635e-238	0.523539	0.627	0.442	1.41861e-233	0	HNRNPR
SLC39A1	3.23663e-237	0.502952	0.367	0.194	9.28266e-233	0	SLC39A1
MRC2	3.70138e-236	0.54334	0.337	0.173	1.06156e-231	0	MRC2
HLF	2.0811e-235	0.464603	0.281	0.126	5.9686e-231	0	HLF
HNRNPDL	2.67972e-234	0.446375	0.786	0.626	7.68545e-230	0	HNRNPDL
ERGIC1	2.94911e-233	0.527342	0.438	0.254	8.45804e-229	0	ERGIC1
MAGED2	1.14286e-232	0.554189	0.479	0.284	3.27772e-228	0	MAGED2
PLSCR4	1.19794e-232	0.484611	0.317	0.154	3.43571e-228	0	PLSCR4
ANO6	6.11532e-228	0.484433	0.303	0.147	1.75387e-223	0	ANO6
TNKS1BP1	6.33904e-228	0.489023	0.273	0.125	1.81804e-223	0	TNKS1BP1
NCOR2	1.16704e-227	0.497411	0.463	0.273	3.34707e-223	0	NCOR2
RPL35A	7.86624e-226	0.361084	0.964	0.901	2.25604e-221	0	RPL35A
RPL36	8.36085e-226	0.373529	0.873	0.764	2.39789e-221	0	RPL36
PRKAR2B	1.6502e-225	0.502258	0.369	0.198	4.73278e-221	0	PRKAR2B
DHRS7	1.71918e-224	0.468986	0.343	0.174	4.93061e-220	0	DHRS7
NPDC1	8.78157e-223	0.481593	0.263	0.119	2.51855e-218	0	NPDC1
ATP1A2	1.49983e-221	0.505426	0.296	0.14	4.30153e-217	0	ATP1A2
TMEM109	3.01162e-221	0.511735	0.318	0.163	8.63732e-217	0	TMEM109
JTB	5.79158e-221	0.48299	0.5	0.314	1.66102e-216	0	JTB
INSL3	1.06465e-220	0.912953	0.311	0.16	3.05341e-216	0	INSL3
DLC1	1.52727e-219	0.517741	0.336	0.18	4.38021e-215	0	DLC1
MIR100HG	2.90169e-219	0.491159	0.291	0.139	8.32203e-215	0	MIR100HG
ZFAND5	1.71288e-218	0.409581	0.811	0.666	4.91254e-214	0	ZFAND5
SCP2	2.37889e-216	0.474147	0.526	0.361	6.82265e-212	0	SCP2
TTC3	1.12379e-213	0.50488	0.749	0.666	3.22304e-209	0	TTC3
HEXIM1	1.97327e-212	0.369135	0.701	0.443	5.65934e-208	0	HEXIM1
INSIG1	4.09147e-212	0.561622	0.546	0.398	1.17343e-207	0	INSIG1
HGSNAT	4.62436e-212	0.452206	0.278	0.132	1.32627e-207	0	HGSNAT
CTDSPL	5.98077e-212	0.476639	0.425	0.243	1.71529e-207	0	CTDSPL
MTRNR2L12	4.84183e-210	0.512019	0.477	0.295	1.38864e-205	0	MTRNR2L12
ATP2B4	6.93157e-210	0.54908	0.44	0.285	1.98797e-205	0	ATP2B4
SAMHD1	7.84548e-209	0.482873	0.433	0.252	2.25008e-204	0	SAMHD1
ATN1	1.62198e-208	0.530943	0.438	0.27	4.65182e-204	0	ATN1
RBFOX2	1.93174e-208	0.555629	0.445	0.287	5.54024e-204	0	RBFOX2
AHDC1	2.89935e-208	0.503884	0.339	0.18	8.31532e-204	0	AHDC1
CYB5R3	4.20331e-208	0.470427	0.523	0.345	1.20551e-203	0	CYB5R3
LAMA2	2.2218e-207	0.504372	0.4	0.226	6.37212e-203	0	LAMA2
PPP1R18	7.23453e-207	0.454759	0.352	0.188	2.07486e-202	0	PPP1R18
ATXN7L3B	1.08131e-206	0.519595	0.385	0.222	3.10119e-202	0	ATXN7L3B
C1orf21	1.24837e-206	0.567327	0.268	0.136	3.58033e-202	0	C1orf21
SDC2	5.6195e-205	0.467451	0.414	0.241	1.61167e-200	0	SDC2
MT1E	8.39542e-205	0.470611	0.368	0.195	2.40781e-200	0	MT1E
SCARB2	3.92219e-203	0.530771	0.498	0.339	1.12488e-198	0	SCARB2
PPIB	1.57844e-201	0.591035	0.472	0.323	4.52698e-197	0	PPIB
RBMS1	7.04623e-201	0.541058	0.481	0.326	2.02086e-196	0	RBMS1
RPS15A	4.15238e-200	0.37525	0.906	0.806	1.1909e-195	0	RPS15A
WASF2	3.87511e-197	0.479513	0.674	0.545	1.11138e-192	0	WASF2
H1F0	3.41478e-196	0.566175	0.504	0.33	9.79358e-192	0	H1F0
JAM3	1.49335e-195	0.453741	0.367	0.206	4.28294e-191	0	JAM3
PRDX1	1.75938e-195	0.371753	0.631	0.435	5.04591e-191	0	PRDX1
ZBTB7A	2.12845e-195	0.484293	0.411	0.244	6.10441e-191	0	ZBTB7A
ENG	5.12115e-195	0.253517	0.469	0.258	1.46874e-190	0	ENG
PCMTD1	1.66284e-194	0.492101	0.352	0.199	4.76902e-190	0	PCMTD1
MARCKS	1.98404e-194	0.499782	0.474	0.317	5.69023e-190	0	MARCKS
BTG1	5.86425e-194	0.299336	0.806	0.696	1.68187e-189	0	BTG1
CNBP	7.28219e-194	0.434408	0.666	0.526	2.08853e-189	0	CNBP
XAF1	1.75544e-193	0.445366	0.312	0.157	5.0346e-189	0	XAF1
EIF4B	2.97905e-193	0.490625	0.702	0.631	8.54392e-189	0	EIF4B
ANGPTL4	9.54058e-193	0.440207	0.26	0.121	2.73624e-188	0	ANGPTL4
LTBR	2.29551e-192	0.431489	0.261	0.125	6.58352e-188	0	LTBR
LPAR1	4.83302e-192	0.404608	0.277	0.134	1.38611e-187	0	LPAR1
AHCYL1	1.13274e-191	0.550372	0.514	0.381	3.2487e-187	0	AHCYL1
PNRC2	1.10099e-190	0.464311	0.559	0.395	3.15765e-186	0	PNRC2
LRP10	1.36006e-190	0.490377	0.348	0.198	3.90065e-186	0	LRP10
TMEM43	1.776e-190	0.482953	0.32	0.173	5.09357e-186	0	TMEM43
SH3KBP1	2.20999e-190	0.392624	0.277	0.133	6.33824e-186	0	SH3KBP1
RHOQ	6.0371e-189	0.460986	0.438	0.275	1.73144e-184	0	RHOQ
ELN	6.85354e-189	0.405378	0.297	0.148	1.96559e-184	0	ELN
LRRC58	1.88249e-188	0.477136	0.355	0.2	5.399e-184	0	LRRC58
STOM	4.83144e-188	0.464291	0.458	0.296	1.38566e-183	0	STOM
ECE1	7.99368e-188	0.521135	0.302	0.16	2.29259e-183	0	ECE1
LDHB	1.56406e-187	0.309037	0.654	0.423	4.48571e-183	0	LDHB
YAP1	3.15902e-187	0.459569	0.329	0.181	9.06008e-183	0	YAP1
SET	5.36925e-186	0.405828	0.725	0.573	1.5399e-181	0	SET
SOCS2	9.47716e-186	0.52054	0.366	0.219	2.71805e-181	0	SOCS2
UACA	1.10923e-185	0.540639	0.518	0.371	3.18127e-181	0	UACA
NEAT1	1.13197e-185	0.370849	0.562	0.361	3.2465e-181	0	NEAT1
THOC2	5.79613e-184	0.478546	0.476	0.303	1.66233e-179	0	THOC2
RPL24	8.92002e-184	0.387152	0.843	0.743	2.55826e-179	0	RPL24
EPDR1	1.42401e-183	0.400109	0.386	0.216	4.08407e-179	0	EPDR1
SPG20	2.06159e-183	0.52475	0.536	0.399	5.91265e-179	0	SPG20
ARHGEF40	2.84197e-183	0.428309	0.265	0.129	8.15078e-179	0	ARHGEF40
MBTPS1	6.49398e-183	0.450467	0.322	0.177	1.86247e-178	0	MBTPS1
DEK	1.02675e-182	0.409119	0.542	0.365	2.94471e-178	0	DEK
CCDC71L	1.13868e-182	0.686871	0.267	0.135	3.26574e-178	0	CCDC71L
SRSF3	3.27767e-182	0.458326	0.749	0.676	9.40037e-178	0	SRSF3
DBN1	1.40769e-181	0.484891	0.285	0.151	4.03725e-177	0	DBN1
MTCH1	1.44203e-181	0.386997	0.522	0.349	4.13574e-177	0	MTCH1
ADD1	3.50913e-181	0.436337	0.632	0.483	1.00642e-176	0	ADD1
TXNDC15	5.47515e-181	0.489022	0.333	0.192	1.57027e-176	0	TXNDC15
MATR3	7.94067e-181	0.3899	0.694	0.509	2.27738e-176	0	MATR3
SETD5	1.44623e-180	0.493889	0.437	0.285	4.1478e-176	0	SETD5
SEC11A	1.48632e-180	0.489918	0.589	0.471	4.26277e-176	0	SEC11A
TTC37	1.78019e-180	0.450293	0.291	0.151	5.1056e-176	0	TTC37
ALDH3A2	3.40674e-179	0.499699	0.447	0.299	9.77052e-175	0	ALDH3A2
SRSF5	5.78632e-179	0.332078	0.838	0.733	1.65952e-174	0	SRSF5
LMOD1	1.22389e-178	0.277605	0.389	0.212	3.51012e-174	0	LMOD1
EGFLAM	1.41777e-178	0.610412	0.26	0.141	4.06618e-174	0	EGFLAM
FAXDC2	2.42673e-178	0.490199	0.29	0.156	6.95987e-174	0	FAXDC2
IFI27	8.75692e-178	0.493018	0.332	0.182	2.51148e-173	0	IFI27
2023-09-15	1.50007e-176	0.485382	0.582	0.455	4.30221e-172	0	2023-09-15
GATA4	4.63613e-175	0.404445	0.334	0.187	1.32964e-170	0	GATA4
FKBP5	7.28508e-175	0.42587	0.467	0.301	2.08936e-170	0	FKBP5
LITAF	1.0699e-174	0.30025	0.495	0.302	3.06848e-170	0	LITAF
LAMB1	1.76104e-173	0.39099	0.419	0.244	5.05066e-169	0	LAMB1
CSTB	4.53622e-173	0.388987	0.464	0.295	1.30099e-168	0	CSTB
RBPMS	8.22532e-173	0.480879	0.575	0.457	2.35902e-168	0	RBPMS
LDB2	1.29021e-171	0.35649	0.255	0.124	3.70032e-167	0	LDB2
TULP3	1.46404e-171	0.510696	0.291	0.164	4.19886e-167	0	TULP3
MGST3	1.60884e-171	0.275125	0.56	0.368	4.61414e-167	0	MGST3
SPCS2	3.47056e-171	0.503535	0.506	0.379	9.95356e-167	0	SPCS2
IDS	5.08208e-171	0.347675	0.441	0.264	1.45754e-166	0	IDS
RAI14	2.65508e-170	0.619115	0.484	0.356	7.61478e-166	0	RAI14
CLINT1	7.30294e-169	0.451461	0.37	0.225	2.09448e-164	0	CLINT1
SEPT7	1.15157e-168	0.358782	0.778	0.694	3.3027e-164	0	SEPT7
THRA	2.84495e-168	0.412156	0.281	0.146	8.15931e-164	0	THRA
TRIP10	4.94069e-168	0.535098	0.345	0.214	1.41699e-163	0	TRIP10
NDUFA1	1.53683e-167	0.362646	0.589	0.418	4.40764e-163	0	NDUFA1
FAM210B	2.29519e-167	0.348108	0.423	0.249	6.5826e-163	0	FAM210B
MIR22HG	2.77182e-166	0.439399	0.456	0.291	7.94958e-162	0	MIR22HG
LAMC3	4.0755e-166	0.348066	0.382	0.213	1.16885e-161	0	LAMC3
SLC25A36	1.96662e-164	0.447284	0.482	0.327	5.64026e-160	0	SLC25A36
DHCR24	3.7332e-164	0.52102	0.411	0.27	1.07068e-159	0	DHCR24
MSN	4.03864e-164	0.314855	0.466	0.281	1.15828e-159	0	MSN
BCL9L	1.21451e-163	0.413034	0.281	0.148	3.48322e-159	0	BCL9L
BCLAF1	1.39673e-163	0.419352	0.677	0.535	4.00583e-159	0	BCLAF1
ZFAS1	1.80493e-163	0.501371	0.436	0.301	5.17655e-159	0	ZFAS1
DSE	2.62626e-163	0.436291	0.311	0.179	7.53212e-159	0	DSE
MAGT1	8.46571e-163	0.422278	0.289	0.156	2.42797e-158	0	MAGT1
SVIL	2.75403e-160	0.416095	0.422	0.267	7.89857e-156	0	SVIL
GALNT10	1.68938e-159	0.458717	0.277	0.148	4.84515e-155	0	GALNT10
ZNF395	1.03788e-158	0.404725	0.295	0.161	2.97663e-154	0	ZNF395
TIPARP	2.11721e-158	0.718858	0.647	0.597	6.07215e-154	0	TIPARP
WFS1	1.32511e-157	0.485727	0.387	0.255	3.80042e-153	0	WFS1
EIF4G2	4.08504e-157	0.298111	0.862	0.807	1.17159e-152	0	EIF4G2
TCF23	7.08132e-157	0.385307	0.254	0.129	2.03092e-152	0	TCF23
MKLN1	9.90723e-157	0.549779	0.452	0.329	2.84139e-152	0	MKLN1
GALNT2	5.16524e-156	0.475834	0.365	0.233	1.48139e-151	0	GALNT2
NONO	3.83557e-155	0.401567	0.532	0.371	1.10004e-150	0	NONO
CANX	5.90434e-155	0.369541	0.779	0.709	1.69336e-150	0	CANX
PDIA4	1.36027e-154	0.439141	0.307	0.179	3.90125e-150	0	PDIA4
CDH11	3.17815e-154	0.312885	0.341	0.189	9.11494e-150	0	CDH11
HMGCS1	5.72063e-154	0.675294	0.45	0.33	1.64068e-149	0	HMGCS1
EEF1D	1.22573e-153	0.353481	0.782	0.691	3.5154e-149	0	EEF1D
NAMPT	1.25322e-153	0.262719	0.515	0.341	3.59422e-149	0	NAMPT
ADH5	1.30408e-153	0.439008	0.511	0.38	3.74011e-149	0	ADH5
PDGFRB	2.18439e-153	0.416024	0.293	0.161	6.26483e-149	0	PDGFRB
TACC1	5.13949e-153	0.35001	0.611	0.429	1.47401e-148	0	TACC1
SRSF7	5.26564e-152	0.504323	0.721	0.648	1.51019e-147	0	SRSF7
P4HA1	9.39483e-152	0.456539	0.353	0.222	2.69444e-147	0	P4HA1
SF3B1	3.97961e-151	0.420541	0.596	0.467	1.14135e-146	0	SF3B1
SLC2A3	5.16707e-151	0.37534	0.472	0.299	1.48191e-146	0	SLC2A3
EIF2AK2	1.00742e-150	0.425926	0.33	0.192	2.88929e-146	0	EIF2AK2
RND3	1.11953e-150	0.503102	0.323	0.183	3.21083e-146	0	RND3
C4orf3	1.31499e-149	0.412511	0.594	0.475	3.77139e-145	0	C4orf3
SNAI1	1.35575e-149	0.423968	0.296	0.164	3.88829e-145	0	SNAI1
ANTXR2	1.67957e-148	0.398684	0.252	0.131	4.81699e-144	0	ANTXR2
SUCLG2	8.62043e-148	0.388106	0.313	0.18	2.47234e-143	0	SUCLG2
CYP20A1	9.06415e-148	0.490968	0.328	0.206	2.5996e-143	0	CYP20A1
RDH11	9.59836e-148	0.361317	0.412	0.255	2.75281e-143	0	RDH11
ARID1B	1.91404e-147	0.470477	0.365	0.235	5.48947e-143	0	ARID1B
RSL1D1	2.16465e-147	0.500053	0.549	0.443	6.20822e-143	0	RSL1D1
CTDSP2	7.18092e-147	0.481151	0.457	0.338	2.05949e-142	0	CTDSP2
HNRNPK	2.88712e-145	0.334131	0.796	0.689	8.28026e-141	0	HNRNPK
PEG3	1.86335e-144	0.405952	0.59	0.438	5.3441e-140	0	PEG3
PDIA6	3.20603e-144	0.435496	0.475	0.34	9.19489e-140	0	PDIA6
ZMIZ1	1.96197e-143	0.424378	0.283	0.161	5.62693e-139	0	ZMIZ1
DST	2.42571e-142	0.522952	0.516	0.403	6.95693e-138	0	DST
RAB5B	7.81507e-142	0.344724	0.547	0.405	2.24136e-137	0	RAB5B
CDKN1C	8.88919e-141	0.439271	0.286	0.164	2.54942e-136	0	CDKN1C
APEX1	3.14514e-140	0.410255	0.331	0.203	9.02026e-136	0	APEX1
S100A10	3.34754e-140	0.367037	0.465	0.313	9.60074e-136	0	S100A10
FGD5.AS1	3.60832e-140	0.417906	0.409	0.275	1.03487e-135	0	FGD5.AS1
HACD3	1.97203e-139	0.46816	0.541	0.442	5.65577e-135	0	HACD3
PRRC2B	5.25102e-139	0.417835	0.437	0.296	1.50599e-134	0	PRRC2B
SEC63	7.16983e-139	0.43689	0.636	0.542	2.05631e-134	0	SEC63
ARHGAP5	8.19534e-139	0.450554	0.589	0.49	2.35042e-134	0	ARHGAP5
VEGFB	8.63385e-139	0.366867	0.297	0.166	2.47619e-134	0	VEGFB
MEST	2.8432e-138	0.696814	0.25	0.148	8.1543e-134	0	MEST
APOBEC3C	7.86815e-137	0.267046	0.369	0.221	2.25659e-132	0	APOBEC3C
FAM120A	7.14715e-136	0.407048	0.448	0.31	2.0498e-131	0	FAM120A
SC5D	1.58134e-134	0.44507	0.276	0.161	4.53529e-130	0	SC5D
SMIM14	2.4574e-134	0.488422	0.54	0.447	7.04783e-130	0	SMIM14
PRDX3	6.41651e-134	0.324678	0.425	0.282	1.84026e-129	0	PRDX3
HES1	1.81704e-133	0.333812	0.402	0.248	5.21128e-129	0	HES1
RHOA	1.84324e-133	0.353731	0.741	0.637	5.28642e-129	0	RHOA
PTP4A2	4.45522e-133	0.347402	0.685	0.583	1.27776e-128	0	PTP4A2
ARMCX3	4.87088e-131	0.351804	0.327	0.195	1.39697e-126	0	ARMCX3
FAM43A	1.7626e-130	0.369017	0.269	0.148	5.05513e-126	0	FAM43A
SSB	8.90407e-130	0.350742	0.53	0.378	2.55369e-125	0	SSB
RNF13	8.97372e-130	0.39858	0.312	0.192	2.57366e-125	0	RNF13
SLK	1.93651e-129	0.407111	0.458	0.32	5.5539e-125	0	SLK
TSPAN14	2.10503e-129	0.399557	0.264	0.151	6.03722e-125	0	TSPAN14
RAB7A	6.25814e-128	0.345931	0.605	0.48	1.79484e-123	0	RAB7A
C6orf48	2.08104e-127	0.35311	0.76	0.645	5.96843e-123	0	C6orf48
PTPN11	4.9525e-127	0.423454	0.4	0.276	1.42038e-122	0	PTPN11
FAM20B	5.73255e-127	0.39447	0.255	0.145	1.6441e-122	0	FAM20B
PNN	1.04661e-125	0.44493	0.571	0.476	3.00168e-121	0	PNN
PBX1	1.99804e-125	0.445762	0.411	0.29	5.73037e-121	0	PBX1
EHBP1	5.92358e-125	0.43549	0.435	0.327	1.69888e-120	0	EHBP1
CCND2	1.26191e-124	0.274656	0.406	0.249	3.61916e-120	0	CCND2
PCBP1	1.86902e-124	0.326749	0.666	0.532	5.36036e-120	0	PCBP1
B4GALT1	2.15753e-124	0.347199	0.515	0.377	6.18778e-120	0	B4GALT1
HDAC7	2.35237e-124	0.385938	0.268	0.156	6.74659e-120	0	HDAC7
SERTAD1	8.33972e-124	0.342741	0.373	0.235	2.39183e-119	0	SERTAD1
MPZL1	8.94531e-124	0.371788	0.297	0.178	2.56552e-119	0	MPZL1
ADM	9.47387e-124	0.446291	0.302	0.177	2.71711e-119	0	ADM
PARVA	9.76392e-124	0.356679	0.251	0.14	2.80029e-119	0	PARVA
GNB5	1.32009e-123	0.361702	0.37	0.236	3.78601e-119	0	GNB5
KCTD20	2.07765e-123	0.360753	0.333	0.204	5.9587e-119	0	KCTD20
PPP1R15B	2.50662e-123	0.368702	0.471	0.332	7.18898e-119	0	PPP1R15B
MAP1A	5.37867e-123	0.418386	0.28	0.166	1.5426e-118	0	MAP1A
MSMO1	6.06823e-123	0.467384	0.29	0.178	1.74037e-118	0	MSMO1
UROD	2.0594e-122	0.462003	0.405	0.299	5.90637e-118	0	UROD
NUPR1	8.51948e-122	0.328799	0.3	0.177	2.44339e-117	0	NUPR1
CCNG1	5.63283e-121	0.350481	0.304	0.185	1.6155e-116	0	CCNG1
RPS9	6.07027e-121	0.323137	0.874	0.823	1.74095e-116	0	RPS9
XIAP	8.68263e-121	0.366111	0.298	0.178	2.49018e-116	0	XIAP
RUNX1T1	4.20396e-120	0.418296	0.263	0.154	1.20569e-115	0	RUNX1T1
PCBP2	4.24083e-120	0.299114	0.769	0.684	1.21627e-115	0	PCBP2
CHD3	4.88892e-120	0.415681	0.35	0.232	1.40214e-115	0	CHD3
NR1D2	2.47659e-119	0.418629	0.317	0.201	7.10286e-115	0	NR1D2
DAAM1	7.87657e-119	0.551353	0.408	0.306	2.259e-114	0	DAAM1
FGFR1OP2	8.69728e-119	0.393231	0.476	0.355	2.49438e-114	0	FGFR1OP2
NCKAP1	1.1938e-118	0.362746	0.373	0.247	3.42381e-114	0	NCKAP1
PSIP1	1.3545e-118	0.419195	0.597	0.512	3.88469e-114	0	PSIP1
DCTD	2.91869e-118	0.390549	0.287	0.177	8.37081e-114	0	DCTD
MLLT6	1.15167e-117	0.372327	0.371	0.247	3.30298e-113	0	MLLT6
ZBTB4	2.20437e-117	0.4168	0.418	0.302	6.32215e-113	0	ZBTB4
CREB3L2	2.96177e-117	0.409204	0.354	0.239	8.49435e-113	0	CREB3L2
SEPT2	4.22496e-117	0.306509	0.766	0.724	1.21172e-112	0	SEPT2
FAM13A	1.04238e-116	0.350139	0.283	0.168	2.98954e-112	0	FAM13A
RBM39	1.26725e-116	0.280877	0.73	0.63	3.63446e-112	0	RBM39
RBM25	4.18951e-116	0.333211	0.72	0.631	1.20155e-111	0	RBM25
SERPINB1	5.50751e-116	0.275657	0.314	0.186	1.57955e-111	0	SERPINB1
WNT2B	1.24114e-115	0.349054	0.298	0.176	3.55959e-111	0	WNT2B
TBC1D2B	6.28987e-115	0.383182	0.333	0.215	1.80393e-110	0	TBC1D2B
COPA	2.5242e-114	0.42412	0.463	0.358	7.23942e-110	0	COPA
NRXN2	4.14683e-113	0.413921	0.357	0.247	1.18931e-108	0	NRXN2
BAZ1B	1.04825e-112	0.401344	0.444	0.323	3.00638e-108	0	BAZ1B
CASC4	1.23886e-112	0.447454	0.387	0.282	3.55305e-108	0	CASC4
GOLIM4	1.49439e-112	0.354272	0.255	0.148	4.2859e-108	0	GOLIM4
ZC3H7A	1.97947e-112	0.37841	0.275	0.167	5.67712e-108	0	ZC3H7A
DVL3	4.2432e-112	0.378762	0.307	0.196	1.21695e-107	0	DVL3
CLK1	4.51997e-112	0.331637	0.47	0.339	1.29633e-107	0	CLK1
HOXD8	1.29771e-111	0.498122	0.426	0.335	3.72185e-107	0	HOXD8
TMEM245	1.98606e-111	0.366348	0.401	0.279	5.69603e-107	0	TMEM245
TSPAN3	3.58634e-111	0.42773	0.434	0.337	1.02856e-106	0	TSPAN3
SMC1A	1.55905e-110	0.354096	0.253	0.146	4.47135e-106	0	SMC1A
RPS3A	2.1527e-109	0.261935	0.946	0.904	6.17394e-105	0	RPS3A
PJA2	2.9111e-109	0.370499	0.546	0.436	8.34903e-105	0	PJA2
CERS2	3.50736e-109	0.379488	0.381	0.264	1.00591e-104	0	CERS2
ARHGAP10	3.91575e-108	0.405239	0.316	0.208	1.12304e-103	0	ARHGAP10
ZNF503	2.27966e-107	0.330057	0.259	0.15	6.53806e-103	0	ZNF503
CTTN	2.26869e-106	0.353146	0.41	0.292	6.50661e-102	0	CTTN
TGOLN2	8.77174e-106	0.364207	0.491	0.375	2.51574e-101	0	TGOLN2
FUS	1.36515e-105	0.262275	0.812	0.75	3.91526e-101	0	FUS
EIF2S3	2.2527e-105	0.340074	0.263	0.157	6.46074e-101	0	EIF2S3
HNRNPD	2.85743e-105	0.352275	0.607	0.526	8.19512e-101	0	HNRNPD
WWTR1	3.29842e-105	0.295661	0.396	0.267	9.45987e-101	0	WWTR1
FAM3C	3.78421e-105	0.409219	0.268	0.171	1.08531e-100	0	FAM3C
BMPR2	9.09339e-105	0.349908	0.347	0.23	2.60799e-100	0	BMPR2
PCNP	4.20284e-104	0.389772	0.491	0.4	1.20537e-99	0	PCNP
TOB1	2.75614e-103	0.30652	0.627	0.521	7.90462e-99	0	TOB1
FZD3	1.42339e-102	0.504632	0.334	0.242	4.08229e-98	0	FZD3
PPP3CA	1.4484e-102	0.295615	0.417	0.283	4.154e-98	0	PPP3CA
TRAM1	1.67318e-102	0.383986	0.616	0.553	4.79867e-98	0	TRAM1
SRPRA	1.71752e-102	0.382625	0.354	0.248	4.92584e-98	0	SRPRA
SEPT9	1.8002e-102	0.288185	0.402	0.274	5.16298e-98	0	SEPT9
ENSA	4.79123e-102	0.358978	0.516	0.417	1.37412e-97	0	ENSA
FBLIM1	1.05391e-101	0.270886	0.315	0.193	3.02261e-97	0	FBLIM1
PDS5B	5.28719e-101	0.421985	0.346	0.242	1.51636e-96	0	PDS5B
YWHAG	7.31937e-101	0.357382	0.463	0.353	2.0992e-96	0	YWHAG
STAT3	7.37467e-101	0.425459	0.42	0.327	2.11506e-96	0	STAT3
AKAP9	7.46328e-101	0.427458	0.47	0.36	2.14047e-96	0	AKAP9
SSR1	2.10836e-99	0.450205	0.423	0.338	6.04677e-95	0	SSR1
TOMM7	3.33529e-99	0.254484	0.829	0.77	9.56561e-95	0	TOMM7
SRSF11	1.03344e-98	0.295963	0.751	0.669	2.9639e-94	0	SRSF11
DNAJB14	1.5542e-98	0.372366	0.251	0.154	4.45745e-94	0	DNAJB14
NOTCH2	4.90497e-97	0.372151	0.34	0.234	1.40675e-92	0	NOTCH2
PRKG1	4.92317e-97	0.393836	0.275	0.179	1.41196e-92	0	PRKG1
MSI2	7.57749e-97	0.28184	0.394	0.273	2.17322e-92	0	MSI2
APLP2	1.0939e-96	0.257122	0.57	0.436	3.1373e-92	0	APLP2
CREG1	2.03251e-96	0.389851	0.415	0.32	5.82923e-92	0	CREG1
TAF1D	2.35051e-95	0.398901	0.435	0.335	6.74127e-91	0	TAF1D
NPC2	4.25419e-95	0.28944	0.587	0.506	1.2201e-90	0	NPC2
SENP6	6.69554e-95	0.397538	0.48	0.385	1.92028e-90	0	SENP6
SRRM2	1.87162e-94	0.308004	0.684	0.61	5.36781e-90	0	SRRM2
SON	1.73184e-93	0.297132	0.733	0.675	4.96693e-89	0	SON
SUN2	2.13445e-92	0.307173	0.355	0.24	6.12161e-88	0	SUN2
EBLN3	1.92364e-91	0.329846	0.28	0.181	5.51699e-87	0	EBLN3
CAPN2	7.23284e-91	0.332456	0.351	0.247	2.07438e-86	0	CAPN2
EIF4EBP2	7.26207e-91	0.398093	0.394	0.304	2.08276e-86	0	EIF4EBP2
CMPK1	1.60403e-90	0.273836	0.32	0.208	4.60035e-86	0	CMPK1
SMARCC2	4.44371e-90	0.332991	0.292	0.193	1.27446e-85	0	SMARCC2
ZC3H13	8.34518e-90	0.334219	0.438	0.322	2.3934e-85	0	ZC3H13
USF2	3.25797e-89	0.316123	0.274	0.174	9.34387e-85	0	USF2
TMEM50A	3.02108e-88	0.41487	0.39	0.309	8.66447e-84	0	TMEM50A
TBL1XR1	4.12503e-88	0.366517	0.286	0.193	1.18306e-83	0	TBL1XR1
PRDX4	1.21686e-87	0.3848	0.446	0.364	3.48994e-83	0	PRDX4
CD59	2.79377e-87	0.349786	0.574	0.521	8.01253e-83	0	CD59
ANTXR1	3.25168e-87	0.363314	0.335	0.237	9.32582e-83	0	ANTXR1
LIMS1	3.71053e-87	0.316516	0.457	0.358	1.06418e-82	0	LIMS1
BCL6	1.22106e-86	0.330944	0.374	0.266	3.502e-82	0	BCL6
EPM2AIP1	2.63599e-86	0.369185	0.254	0.164	7.56001e-82	0	EPM2AIP1
HNRNPA0	3.25885e-86	0.264956	0.589	0.476	9.34639e-82	0	HNRNPA0
SREBF1	1.3713e-85	0.390553	0.254	0.168	3.9329e-81	0	SREBF1
PHB2	3.51545e-85	0.337593	0.308	0.211	1.00823e-80	0	PHB2
TCEA1	4.60081e-85	0.342096	0.459	0.368	1.31951e-80	0	TCEA1
UFM1	3.13133e-84	0.387673	0.364	0.277	8.98065e-80	0	UFM1
GCSH	6.71409e-84	0.37985	0.283	0.195	1.9256e-79	0	GCSH
COMT	8.46856e-84	0.27679	0.365	0.251	2.42878e-79	0	COMT
WHSC1L1	1.88266e-83	0.414483	0.412	0.332	5.39947e-79	0	WHSC1L1
FKBP7	3.26963e-83	0.403186	0.279	0.198	9.3773e-79	0	FKBP7
STAT5B	3.40037e-83	0.336265	0.447	0.352	9.75225e-79	0	STAT5B
STAG2	4.16635e-83	0.359235	0.363	0.268	1.19491e-78	0	STAG2
EFEMP2	1.44636e-82	0.388889	0.284	0.2	4.14815e-78	0	EFEMP2
GOLPH3	2.01111e-82	0.325667	0.285	0.192	5.76787e-78	0	GOLPH3
MED13L	2.5047e-82	0.378203	0.414	0.327	7.18347e-78	0	MED13L
MORF4L2	3.76087e-82	0.264002	0.556	0.456	1.07862e-77	0	MORF4L2
SLC23A2	3.88151e-82	0.282475	0.271	0.173	1.11322e-77	0	SLC23A2
SETD7	3.96433e-82	0.292401	0.254	0.161	1.13697e-77	0	SETD7
GANAB	5.36202e-81	0.308467	0.41	0.313	1.53783e-76	0	GANAB
SOD2	1.35861e-80	0.489542	0.575	0.534	3.89649e-76	0	SOD2
VPS13C	2.96877e-79	0.317964	0.283	0.188	8.51443e-75	0	VPS13C
RPL7L1	3.53651e-79	0.34643	0.381	0.29	1.01427e-74	0	RPL7L1
TUBA1C	9.03342e-79	0.291904	0.293	0.195	2.59079e-74	0	TUBA1C
OSTC	9.22675e-79	0.374736	0.312	0.227	2.64623e-74	0	OSTC
SSR2	2.47088e-78	0.303691	0.582	0.497	7.08649e-74	0	SSR2
SURF4	5.56894e-78	0.389348	0.449	0.386	1.59717e-73	0	SURF4
TMEM14C	6.34545e-78	0.29152	0.298	0.202	1.81988e-73	0	TMEM14C
CAV2	6.54631e-78	0.26314	0.32	0.217	1.87748e-73	0	CAV2
SEC23A	1.22729e-77	0.33116	0.305	0.216	3.51987e-73	0	SEC23A
SNHG7	4.8305e-77	0.283588	0.314	0.218	1.38539e-72	0	SNHG7
RBPJ	4.45213e-76	0.396062	0.449	0.385	1.27687e-71	0	RBPJ
CCDC47	4.59646e-76	0.343117	0.411	0.327	1.31827e-71	0	CCDC47
SEC22B	5.71132e-76	0.303873	0.297	0.206	1.63801e-71	0	SEC22B
CD164	9.93071e-76	0.319632	0.535	0.481	2.84813e-71	0	CD164
ADAM9	1.8633e-75	0.328075	0.251	0.166	5.34393e-71	0	ADAM9
KAT6B	9.29119e-75	0.341383	0.348	0.257	2.66471e-70	0	KAT6B
SHISA5	2.39363e-74	0.328622	0.302	0.213	6.86492e-70	0	SHISA5
ARL1	1.15472e-73	0.372739	0.4	0.33	3.31174e-69	0	ARL1
NOLC1	3.18459e-73	0.33643	0.413	0.323	9.13341e-69	0	NOLC1
PPIG	3.38504e-73	0.273497	0.574	0.479	9.7083e-69	0	PPIG
FBRSL1	7.20499e-73	0.279528	0.263	0.173	2.06639e-68	0	FBRSL1
SNRPE	1.08146e-72	0.305177	0.453	0.374	3.10162e-68	0	SNRPE
MEF2A	2.3421e-72	0.298428	0.39	0.296	6.71714e-68	0	MEF2A
IFI6	5.55063e-72	0.293168	0.393	0.278	1.59192e-67	0	IFI6
MOB1A	1.20199e-71	0.318281	0.463	0.386	3.44731e-67	0	MOB1A
PTPN13	1.33506e-71	0.396435	0.26	0.183	3.82895e-67	0	PTPN13
CSRNP1	5.90329e-71	0.252658	0.516	0.404	1.69306e-66	0	CSRNP1
AIG1	6.94327e-71	0.337448	0.255	0.175	1.99133e-66	0	AIG1
CBX1	1.72141e-70	0.261979	0.445	0.352	4.937e-66	0	CBX1
PTEN	1.43902e-69	0.390746	0.526	0.49	4.12712e-65	0	PTEN
PARD3	5.83103e-69	0.343867	0.252	0.173	1.67234e-64	0	PARD3
RCN1	1.62207e-68	0.360727	0.442	0.371	4.65209e-64	0	RCN1
ADAR	9.01864e-68	0.271782	0.371	0.275	2.58654e-63	0	ADAR
DNAJC1	1.30472e-67	0.358211	0.304	0.228	3.74193e-63	0	DNAJC1
ASH1L	5.80565e-67	0.356922	0.403	0.326	1.66506e-62	0	ASH1L
LASP1	6.91794e-67	0.291565	0.276	0.192	1.98406e-62	0	LASP1
RTN3	8.2831e-67	0.329262	0.512	0.455	2.37559e-62	0	RTN3
ALDH2	9.12633e-67	0.26344	0.262	0.175	2.61743e-62	0	ALDH2
PHIP	1.71209e-66	0.39087	0.427	0.352	4.91029e-62	0	PHIP
NFIL3	5.96636e-66	0.291528	0.381	0.291	1.71115e-61	0	NFIL3
RYK	3.46857e-64	0.324273	0.351	0.272	9.94786e-60	0	RYK
SMARCD2	5.52382e-64	0.306988	0.284	0.206	1.58423e-59	0	SMARCD2
PNISR	3.87423e-63	0.304166	0.597	0.522	1.11113e-58	0	PNISR
ZMYND11	8.15795e-63	0.331469	0.424	0.352	2.3397e-58	0	ZMYND11
GATAD1	1.09259e-62	0.302357	0.284	0.202	3.13354e-58	0	GATAD1
HIPK3	1.64161e-62	0.306329	0.366	0.287	4.70815e-58	0	HIPK3
PUM1	3.53006e-62	0.351559	0.438	0.373	1.01242e-57	0	PUM1
EIF2AK1	3.07742e-61	0.254193	0.368	0.283	8.82605e-57	0	EIF2AK1
C16orf58	5.06062e-61	0.349257	0.261	0.19	1.45139e-56	0	C16orf58
COPB2	2.72569e-60	0.351944	0.398	0.342	7.81728e-56	0	COPB2
MSL1	3.68581e-60	0.315397	0.418	0.346	1.05709e-55	0	MSL1
APMAP	7.29946e-60	0.284558	0.434	0.357	2.09348e-55	0	APMAP
RCOR1	2.16745e-59	0.300551	0.268	0.193	6.21625e-55	0	RCOR1
CELF2	1.03681e-58	0.31594	0.385	0.313	2.97356e-54	0	CELF2
ZC3HAV1	1.10056e-58	0.253723	0.386	0.295	3.1564e-54	0	ZC3HAV1
MESDC2	2.75799e-58	0.272893	0.289	0.209	7.90992e-54	0	MESDC2
TNRC6C	7.67562e-58	0.370362	0.301	0.232	2.20137e-53	0	TNRC6C
SH3GL1	7.89221e-58	0.349878	0.283	0.216	2.26349e-53	0	SH3GL1
ARCN1	1.9205e-57	0.302745	0.33	0.259	5.50801e-53	0	ARCN1
KHDRBS1	4.85284e-57	0.255022	0.569	0.495	1.39179e-52	0	KHDRBS1
TRIP11	6.59609e-57	0.382874	0.357	0.289	1.89176e-52	0	TRIP11
BRD2	2.63239e-56	0.271642	0.768	0.769	7.54969e-52	0	BRD2
PLK2	3.01585e-56	0.386495	0.414	0.345	8.64946e-52	0	PLK2
RASD1	7.81847e-55	0.254229	0.318	0.228	2.24234e-50	0	RASD1
GLG1	8.96443e-55	0.316992	0.494	0.447	2.571e-50	0	GLG1
DUT	1.61106e-54	0.257086	0.498	0.443	4.62053e-50	0	DUT
ESD	3.62813e-54	0.336634	0.444	0.394	1.04055e-49	0	ESD
APPL1	1.3573e-53	0.355824	0.398	0.341	3.89274e-49	0	APPL1
XBP1	1.74687e-53	0.253618	0.284	0.21	5.01003e-49	0	XBP1
PYURF	4.18541e-53	0.27963	0.484	0.437	1.20038e-48	0	PYURF
PLBD2	2.06693e-52	0.347583	0.387	0.337	5.92796e-48	0	PLBD2
MAX	2.05944e-51	0.374409	0.349	0.301	5.90648e-47	0	MAX
R3HDM2	1.4002e-50	0.259605	0.283	0.211	4.01576e-46	0	R3HDM2
DARS	5.11799e-50	0.285076	0.281	0.21	1.46784e-45	0	DARS
GDI2	1.35404e-49	0.275615	0.5	0.459	3.88337e-45	0	GDI2
LBR	2.54903e-49	0.282216	0.255	0.188	7.31061e-45	0	LBR
TMEM38B	3.77305e-49	0.321799	0.377	0.327	1.08211e-44	0	TMEM38B
SCAF11	6.70575e-49	0.286847	0.496	0.448	1.92321e-44	0	SCAF11
APH1A	7.49246e-49	0.289063	0.271	0.206	2.14884e-44	0	APH1A
USP22	1.36958e-48	0.269258	0.39	0.317	3.92795e-44	0	USP22
CTBP1	2.72175e-48	0.2878	0.254	0.188	7.80597e-44	0	CTBP1
TNRC6A	4.00066e-48	0.292721	0.353	0.284	1.14739e-43	0	TNRC6A
GLTSCR2	1.12256e-46	0.283557	0.504	0.477	3.21949e-42	0	GLTSCR2
NRIP1	1.94733e-46	0.324137	0.289	0.228	5.58494e-42	0	NRIP1
GOLGA2	5.8611e-46	0.293972	0.337	0.274	1.68096e-41	0	GOLGA2
IFRD1	6.31482e-46	0.275037	0.406	0.339	1.81109e-41	0	IFRD1
MGAT1	8.10135e-46	0.294872	0.361	0.307	2.32347e-41	0	MGAT1
AAMP	4.01694e-45	0.250389	0.398	0.334	1.15206e-40	0	AAMP
RAB10	4.20719e-45	0.28071	0.398	0.344	1.20662e-40	0	RAB10
MPHOSPH8	6.19887e-45	0.33641	0.495	0.471	1.77784e-40	0	MPHOSPH8
EPB41L1	6.44965e-45	0.254904	0.297	0.227	1.84976e-40	0	EPB41L1
TOB2	7.89204e-45	0.278411	0.361	0.296	2.26344e-40	0	TOB2
TIA1	1.10123e-44	0.34235	0.269	0.212	3.15832e-40	0	TIA1
SNX1	1.99293e-44	0.292712	0.291	0.231	5.71573e-40	0	SNX1
COPZ1	8.0922e-44	0.294689	0.365	0.316	2.32084e-39	0	COPZ1
EEA1	1.01163e-42	0.316248	0.316	0.257	2.90135e-38	0	EEA1
LMBRD1	1.60834e-42	0.290075	0.268	0.211	4.61271e-38	0	LMBRD1
SYF2	2.71633e-42	0.2907	0.44	0.404	7.79044e-38	0	SYF2
ERP44	3.08865e-42	0.292392	0.291	0.233	8.85826e-38	0	ERP44
COQ10B	5.32596e-42	0.297529	0.27	0.213	1.52748e-37	0	COQ10B
TXNRD1	5.91166e-42	0.327081	0.27	0.216	1.69547e-37	0	TXNRD1
SLC39A6	3.2983e-41	0.316264	0.28	0.224	9.45952e-37	0	SLC39A6
CLIC1	3.6921e-41	0.268317	0.32	0.267	1.05889e-36	0	CLIC1
CTNNA1	2.16413e-40	0.26088	0.314	0.253	6.20672e-36	0	CTNNA1
OLFML2B	2.90416e-40	0.311451	0.33	0.273	8.32913e-36	0	OLFML2B
N4BP2L2	9.51257e-40	0.298492	0.507	0.492	2.7282e-35	0	N4BP2L2
PRPF4B	2.59514e-39	0.252273	0.342	0.278	7.44287e-35	0	PRPF4B
FNBP4	3.4672e-39	0.29392	0.271	0.214	9.94392e-35	0	FNBP4
ARRDC3	3.80381e-39	0.273688	0.313	0.256	1.09093e-34	0	ARRDC3
RSF1	5.98713e-38	0.286862	0.544	0.527	1.71711e-33	0	RSF1
MOCS2	6.73208e-38	0.267545	0.345	0.29	1.93076e-33	0	MOCS2
SDF4	9.96118e-38	0.307594	0.337	0.296	2.85687e-33	0	SDF4
PTPRA	1.21688e-37	0.293187	0.295	0.244	3.49e-33	0	PTPRA
G3BP1	1.33386e-37	0.298444	0.437	0.409	3.82551e-33	0	G3BP1
SIN3B	2.17992e-37	0.313586	0.307	0.252	6.25201e-33	0	SIN3B
TPST1	1.31145e-36	0.303023	0.253	0.206	3.76123e-32	0	TPST1
RFC1	7.57601e-36	0.349972	0.402	0.375	2.1728e-31	0	RFC1
SYNGR1	8.40411e-36	0.356863	0.296	0.259	2.4103e-31	0	SYNGR1
CUX1	8.90209e-36	0.271304	0.272	0.218	2.55312e-31	0	CUX1
STAT6	9.68928e-36	0.283218	0.373	0.322	2.77889e-31	0	STAT6
ZNF292	9.68995e-36	0.288466	0.289	0.234	2.77908e-31	0	ZNF292
CHD9	2.60566e-35	0.280723	0.343	0.292	7.47304e-31	0	CHD9
YPEL3	9.80747e-35	0.303876	0.27	0.224	2.81278e-30	0	YPEL3
ACLY	1.3698e-34	0.33781	0.29	0.251	3.92858e-30	0	ACLY
U2SURP	2.0623e-34	0.253151	0.47	0.435	5.91469e-30	0	U2SURP
PTBP1	5.48462e-34	0.251174	0.421	0.384	1.57299e-29	0	PTBP1
CREBRF	1.22871e-32	0.271686	0.373	0.325	3.52395e-28	0	CREBRF
USP33	4.04466e-32	0.257748	0.259	0.211	1.16001e-27	0	USP33
CCNL2	8.2028e-32	0.349109	0.307	0.272	2.35256e-27	0	CCNL2
SMARCE1	3.08387e-31	0.314514	0.311	0.277	8.84454e-27	0	SMARCE1
CDIPT	4.62834e-31	0.257386	0.264	0.216	1.32741e-26	0	CDIPT
TMEM214	8.86905e-31	0.305989	0.264	0.223	2.54364e-26	0	TMEM214
NCOA1	4.298e-30	0.313784	0.331	0.297	1.23267e-25	0	NCOA1
SREK1	9.67739e-30	0.281901	0.433	0.413	2.77548e-25	0	SREK1
EIF4A3	1.31709e-28	0.26709	0.448	0.426	3.77742e-24	0	EIF4A3
ZC3H11A	1.41582e-28	0.277146	0.396	0.368	4.06056e-24	0	ZC3H11A
P4HB	1.52538e-28	0.292613	0.375	0.351	4.37478e-24	0	P4HB
SRSF6	1.54836e-28	0.264989	0.373	0.338	4.4407e-24	0	SRSF6
SNTB2	2.84735e-28	0.261101	0.281	0.238	8.16619e-24	0	SNTB2
FOXN3	4.842e-28	0.277549	0.379	0.345	1.38869e-23	0	FOXN3
SNX5	1.64552e-27	0.252902	0.313	0.273	4.71936e-23	0	SNX5
EPRS	1.90202e-27	0.301832	0.338	0.309	5.45499e-23	0	EPRS
ACAP2	3.60929e-27	0.269919	0.329	0.292	1.03514e-22	0	ACAP2
TCF12	4.51026e-27	0.279929	0.287	0.251	1.29354e-22	0	TCF12
FBXL3	1.23248e-26	0.261636	0.367	0.34	3.53475e-22	0	FBXL3
MIER1	2.78939e-26	0.251074	0.399	0.373	7.99996e-22	0	MIER1
G6PC3	1.60151e-25	0.277836	0.263	0.227	4.59312e-21	0	G6PC3
TMED4	1.14301e-23	0.261758	0.334	0.306	3.27816e-19	0	TMED4
SARS	7.07661e-23	0.266071	0.334	0.312	2.02957e-18	0	SARS
SP1	3.35924e-22	0.28708	0.332	0.309	9.6343e-18	0	SP1
PHF3	5.82953e-22	0.253991	0.435	0.417	1.67191e-17	0	PHF3
NBN	3.02834e-18	0.25191	0.272	0.247	8.68528e-14	0	NBN
TSC22D2	2.91584e-17	0.279694	0.279	0.256	8.36262e-13	0	TSC22D2
YIPF4	2.33294e-16	0.278275	0.328	0.321	6.69086e-12	0	YIPF4
REV3L	4.76087e-16	0.253709	0.258	0.231	1.36542e-11	0	REV3L
EPN2	6.32223e-15	0.265433	0.299	0.282	1.81322e-10	0	EPN2
UFL1	4.46647e-14	0.272565	0.279	0.266	1.28098e-09	0	UFL1
FILIP1L	1.12741e-10	0.280077	0.412	0.425	3.23342e-06	0	FILIP1L
ACTA2	0	2.97701	0.99	0.236	0	1	ACTA2
MYH11	0	2.83185	0.995	0.313	0	1	MYH11
BGN	0	2.47068	0.928	0.216	0	1	BGN
NPTX2	0	2.42675	0.881	0.198	0	1	NPTX2
FHL2	0	2.37881	0.965	0.271	0	1	FHL2
TNS1	0	2.27196	0.974	0.326	0	1	TNS1
DPYSL3	0	2.08941	0.896	0.245	0	1	DPYSL3
MYLK	0	2.00553	0.961	0.396	0	1	MYLK
MFAP4	0	2.00056	0.781	0.123	0	1	MFAP4
C11orf961	0	1.97839	0.977	0.529	0	1	C11orf96
TAGLN	0	1.96709	0.745	0.112	0	1	TAGLN
F3	0	1.95863	0.885	0.219	0	1	F3
MYL9	0	1.95733	0.956	0.33	0	1	MYL9
SERPINE1	0	1.94282	0.761	0.176	0	1	SERPINE1
CTGF	0	1.93543	0.659	0.114	0	1	CTGF
SMOC21	0	1.91385	0.954	0.264	0	1	SMOC2
CYR61	0	1.90372	0.947	0.326	0	1	CYR61
TPM1	0	1.85042	0.92	0.268	0	1	TPM1
ENG1	0	1.83039	0.86	0.213	0	1	ENG
SPARCL11	0	1.81848	0.99	0.388	0	1	SPARCL1
NEXN	0	1.80843	0.728	0.118	0	1	NEXN
TPM4	0	1.77108	0.97	0.463	0	1	TPM4
TIMP31	0	1.75761	0.989	0.445	0	1	TIMP3
AEBP1	0	1.75585	0.794	0.166	0	1	AEBP1
TCEAL41	0	1.75203	0.972	0.431	0	1	TCEAL4
KANK21	0	1.73254	0.917	0.273	0	1	KANK2
TIMP21	0	1.73238	0.991	0.603	0	1	TIMP2
PTCH1	0	1.7285	0.833	0.259	0	1	PTCH1
TPM2	0	1.72698	0.801	0.173	0	1	TPM2
INSR	0	1.72595	0.797	0.213	0	1	INSR
LTBP2	0	1.70986	0.673	0.104	0	1	LTBP2
NR4A1	0	1.70159	0.964	0.542	0	1	NR4A1
TSHZ1	0	1.68769	0.838	0.216	0	1	TSHZ1
ABLIM11	0	1.67216	0.93	0.417	0	1	ABLIM1
MYOCD	0	1.6466	0.655	0.073	0	1	MYOCD
ITGB11	0	1.6222	0.976	0.45	0	1	ITGB1
KCNMB1	0	1.59078	0.602	0.05	0	1	KCNMB1
CMIP	0	1.57433	0.786	0.291	0	1	CMIP
NR2F21	0	1.55243	0.984	0.403	0	1	NR2F2
SPARC	0	1.53823	0.995	0.509	0	1	SPARC
PEG31	0	1.52434	0.875	0.405	0	1	PEG3
VCAN	0	1.52029	0.677	0.148	0	1	VCAN
CLMP	0	1.51506	0.657	0.121	0	1	CLMP
CALD11	0	1.51091	0.991	0.489	0	1	CALD1
IER3	0	1.5032	0.681	0.307	0	1	IER3
MMP21	0	1.50009	0.917	0.375	0	1	MMP2
SMOC1	0	1.47945	0.716	0.161	0	1	SMOC1
IGFBP71	0	1.47244	1	0.479	0	1	IGFBP7
EGR11	0	1.46383	0.985	0.582	0	1	EGR1
COL15A11	0	1.46262	0.961	0.352	0	1	COL15A1
ACTN1	0	1.46166	0.794	0.266	0	1	ACTN1
RHOB1	0	1.44413	0.981	0.563	0	1	RHOB
TMSB4X	0	1.4415	0.999	0.565	0	1	TMSB4X
CDH111	0	1.4182	0.676	0.149	0	1	CDH11
TSHZ21	0	1.40485	0.905	0.321	0	1	TSHZ2
CNN2	0	1.39491	0.638	0.095	0	1	CNN2
MATN2	0	1.37816	0.735	0.236	0	1	MATN2
SHROOM2	0	1.37458	0.514	0.051	0	1	SHROOM2
PDE5A	0	1.36836	0.636	0.137	0	1	PDE5A
PTMS1	0	1.3658	0.966	0.444	0	1	PTMS
IER21	0	1.35961	0.93	0.409	0	1	IER2
ENAH	0	1.35868	0.835	0.402	0	1	ENAH
ITGA9	0	1.35852	0.648	0.13	0	1	ITGA9
PTGDS1	0	1.35677	1	0.754	0	1	PTGDS
CCND21	0	1.35235	0.733	0.21	0	1	CCND2
CPED1	0	1.35089	0.663	0.132	0	1	CPED1
CSRP1	0	1.34716	0.688	0.186	0	1	CSRP1
BTG21	0	1.33677	0.959	0.453	0	1	BTG2
OSR21	0	1.33566	0.931	0.333	0	1	OSR2
LAMB11	0	1.33564	0.715	0.211	0	1	LAMB1
JUNB1	0	1.32811	0.992	0.616	0	1	JUNB
LAMC31	0	1.32254	0.704	0.176	0	1	LAMC3
KLF91	0	1.31922	0.89	0.428	0	1	KLF9
SFRP41	0	1.29825	0.733	0.207	0	1	SFRP4
DSTN	0	1.29645	0.962	0.609	0	1	DSTN
LMOD11	0	1.29526	0.701	0.176	0	1	LMOD1
DDIT4	0	1.28531	0.823	0.316	0	1	DDIT4
WFDC1	0	1.28044	0.562	0.111	0	1	WFDC1
LTBP11	0	1.26949	0.72	0.223	0	1	LTBP1
PPP2CB	0	1.24666	0.773	0.355	0	1	PPP2CB
FBLIM11	0	1.24413	0.663	0.149	0	1	FBLIM1
DUSP2	0	1.24158	0.579	0.184	0	1	DUSP2
MSRB3	0	1.23884	0.568	0.091	0	1	MSRB3
MCL1	0	1.22376	0.957	0.695	0	1	MCL1
HEXIM11	0	1.2173	0.905	0.427	0	1	HEXIM1
PEMT	0	1.20999	0.539	0.121	0	1	PEMT
ADCY5	0	1.20851	0.574	0.12	0	1	ADCY5
A2M	0	1.20607	0.734	0.221	0	1	A2M
CBLN4	0	1.20488	0.485	0.061	0	1	CBLN4
FAM210B1	0	1.20352	0.708	0.217	0	1	FAM210B
ADAMTS11	0	1.19919	0.93	0.372	0	1	ADAMTS1
ROCK2	0	1.19799	0.724	0.273	0	1	ROCK2
RASD11	0	1.19784	0.663	0.183	0	1	RASD1
RASSF2	0	1.19637	0.635	0.193	0	1	RASSF2
PTRF1	0	1.19177	0.918	0.354	0	1	PTRF
KLHDC8A	0	1.18698	0.524	0.076	0	1	KLHDC8A
FBLN51	0	1.1864	0.817	0.278	0	1	FBLN5
KLHL42	0	1.18384	0.597	0.159	0	1	KLHL42
THBD	0	1.18372	0.665	0.2	0	1	THBD
TCEAL3	0	1.18049	0.798	0.289	0	1	TCEAL3
APOE1	0	1.17841	0.518	0.219	0	1	APOE
RAB31	0	1.17801	0.796	0.268	0	1	RAB31
PDLIM3	0	1.17292	0.498	0.062	0	1	PDLIM3
GADD45A	0	1.16984	0.715	0.24	0	1	GADD45A
DPEP1	0	1.16614	0.546	0.172	0	1	DPEP1
LAMA21	0	1.16298	0.65	0.199	0	1	LAMA2
MYL6	0	1.16265	0.984	0.728	0	1	MYL6
COL3A11	0	1.15594	0.866	0.337	0	1	COL3A1
COL4A2	0	1.15351	0.556	0.093	0	1	COL4A2
KLF21	0	1.15239	0.941	0.454	0	1	KLF2
PHLDA11	0	1.15233	0.731	0.274	0	1	PHLDA1
EPDR11	0	1.14965	0.673	0.184	0	1	EPDR1
HTRA1	0	1.14709	0.635	0.158	0	1	HTRA1
SVIL1	0	1.1379	0.693	0.236	0	1	SVIL
APOD1	0	1.13738	0.824	0.278	0	1	APOD
TNFRSF10D	0	1.13665	0.508	0.134	0	1	TNFRSF10D
DMD	0	1.13426	0.542	0.124	0	1	DMD
KLF101	0	1.13154	0.859	0.458	0	1	KLF10
FOSB1	0	1.12798	0.985	0.634	0	1	FOSB
MYH9	0	1.12792	0.742	0.273	0	1	MYH9
DUSP11	0	1.12662	0.929	0.44	0	1	DUSP1
PALLD	0	1.12019	0.872	0.531	0	1	PALLD
TOB11	0	1.11838	0.861	0.493	0	1	TOB1
ATP1B2	0	1.11809	0.578	0.13	0	1	ATP1B2
FOXC11	0	1.1165	0.702	0.225	0	1	FOXC1
FOS1	0	1.10958	0.992	0.591	0	1	FOS
EIF4A21	0	1.10566	0.98	0.663	0	1	EIF4A2
RND31	0	1.10161	0.566	0.156	0	1	RND3
BHLHE40	0	1.09621	0.674	0.243	0	1	BHLHE40
FLNA	0	1.09259	0.593	0.139	0	1	FLNA
NAP1L11	0	1.09228	0.988	0.802	0	1	NAP1L1
WWTR11	0	1.09154	0.673	0.234	0	1	WWTR1
SH3BP5	0	1.08868	0.739	0.334	0	1	SH3BP5
CNN31	0	1.08777	0.894	0.466	0	1	CNN3
WNT2B1	0	1.0746	0.558	0.145	0	1	WNT2B
2023-06-01	0	1.07198	0.993	0.613	0	1	JUN
LMO4	0	1.05262	0.775	0.29	0	1	LMO4
EGR2	0	1.05226	0.55	0.162	0	1	EGR2
PDLIM7	0	1.05102	0.534	0.149	0	1	PDLIM7
GADD45B1	0	1.04899	0.97	0.495	0	1	GADD45B
COL1A11	0	1.04487	0.924	0.349	0	1	COL1A1
CHSY11	0	1.04358	0.731	0.282	0	1	CHSY1
CCNL11	0	1.04205	0.918	0.534	0	1	CCNL1
JUND1	0	1.03533	0.957	0.684	0	1	JUND
PLXDC2	0	1.03524	0.617	0.204	0	1	PLXDC2
FERMT2	0	1.03326	0.71	0.297	0	1	FERMT2
THBS4	0	1.03109	0.393	0.108	0	1	THBS4
ZFP361	0	1.03068	0.984	0.574	0	1	ZFP36
MORF4L21	0	1.03023	0.801	0.426	0	1	MORF4L2
PRPS21	0	1.0286	0.701	0.258	0	1	PRPS2
CLIC4	0	1.02829	0.678	0.308	0	1	CLIC4
CRISPLD21	0	1.02237	0.907	0.369	0	1	CRISPLD2
SSPN1	0	1.02048	0.813	0.305	0	1	SSPN
CEBPB1	0	1.01948	0.718	0.284	0	1	CEBPB
HSPB61	0	1.00711	0.918	0.418	0	1	HSPB6
CX3CL1	0	1.00482	0.447	0.075	0	1	CX3CL1
CCNI1	0	1.00434	0.976	0.704	0	1	CCNI
NDUFA4	0	0.996697	0.898	0.567	0	1	NDUFA4
OGN1	0	0.995929	0.756	0.263	0	1	OGN
LGALS11	0	0.990521	0.875	0.407	0	1	LGALS1
CAV11	0	0.988763	0.847	0.296	0	1	CAV1
MIR22HG1	0	0.988064	0.673	0.269	0	1	MIR22HG
SLC38A21	0	0.98306	0.856	0.412	0	1	SLC38A2
IER51	0	0.980947	0.797	0.359	0	1	IER5
ZFP36L11	0	0.977618	0.983	0.648	0	1	ZFP36L1
LBH	0	0.975642	0.624	0.174	0	1	LBH
PDGFRA1	0	0.973595	0.817	0.29	0	1	PDGFRA
CTDSPL1	0	0.972564	0.638	0.222	0	1	CTDSPL
ZFP36L21	0	0.971377	0.931	0.434	0	1	ZFP36L2
MGP1	0	0.969426	0.899	0.348	0	1	MGP
HSP90AB11	0	0.969021	0.991	0.831	0	1	HSP90AB1
NREP	0	0.968507	0.512	0.141	0	1	NREP
UACA1	0	0.965876	0.689	0.354	0	1	UACA
LRP11	0	0.964246	0.825	0.325	0	1	LRP1
CYP26B1	0	0.963932	0.429	0.111	0	1	CYP26B1
ACTB	0	0.960793	1	0.793	0	1	ACTB
CDKN1A1	0	0.957959	0.857	0.447	0	1	CDKN1A
COL14A1	0	0.956873	0.467	0.092	0	1	COL14A1
FAM20C	0	0.950923	0.462	0.093	0	1	FAM20C
SYNPO	0	0.9475	0.445	0.093	0	1	SYNPO
MXRA81	0	0.946951	0.582	0.176	0	1	MXRA8
CAMK2N11	0	0.945472	0.729	0.271	0	1	CAMK2N1
MLXIP	0	0.938635	0.634	0.28	0	1	MLXIP
DDR21	0	0.937764	0.708	0.266	0	1	DDR2
RBPMS1	0	0.935869	0.78	0.434	0	1	RBPMS
CCDC3	0	0.933725	0.543	0.139	0	1	CCDC3
EDNRA1	0	0.930227	0.554	0.165	0	1	EDNRA
MYOZ3	0	0.929096	0.284	0.017	0	1	MYOZ3
THSD4	0	0.928708	0.461	0.103	0	1	THSD4
ANTXR11	0	0.925102	0.56	0.21	0	1	ANTXR1
COL4A1	0	0.925069	0.426	0.072	0	1	COL4A1
PDCD41	0	0.924805	0.832	0.42	0	1	PDCD4
MAN1A2	0	0.924663	0.768	0.414	0	1	MAN1A2
PAK3	0	0.924113	0.432	0.111	0	1	PAK3
DDX5	0	0.923045	0.978	0.843	0	1	DDX5
EGR3	0	0.922996	0.682	0.279	0	1	EGR3
CAV21	0	0.92135	0.579	0.185	0	1	CAV2
GALM	0	0.920062	0.449	0.089	0	1	GALM
PARM11	0	0.919848	0.714	0.25	0	1	PARM1
ZMAT3	0	0.919483	0.41	0.12	0	1	ZMAT3
CYP1B11	0	0.91369	0.723	0.301	0	1	CYP1B1
MYADM1	0	0.913037	0.878	0.446	0	1	MYADM
ATP1B1	0	0.910774	0.732	0.308	0	1	ATP1B1
SLC2A31	0	0.906798	0.712	0.273	0	1	SLC2A3
ATF31	0	0.904043	0.879	0.39	0	1	ATF3
SLC39A14	0	0.902517	0.537	0.17	0	1	SLC39A14
MAFF1	0	0.901008	0.705	0.3	0	1	MAFF
ATP2A2	0	0.897863	0.747	0.426	0	1	ATP2A2
TCF231	0	0.888975	0.446	0.108	0	1	TCF23
SDC21	0	0.88695	0.599	0.224	0	1	SDC2
LDLR1	0	0.886901	0.664	0.291	0	1	LDLR
TIMP11	0	0.886664	0.765	0.34	0	1	TIMP1
COLEC11	0	0.88383	0.394	0.065	0	1	COLEC11
PPP1R15A1	0	0.883114	0.942	0.498	0	1	PPP1R15A
NT5DC2	0	0.882538	0.532	0.166	0	1	NT5DC2
FOXC2	0	0.881895	0.355	0.046	0	1	FOXC2
BST21	0	0.881589	0.783	0.309	0	1	BST2
ADM1	0	0.879207	0.471	0.159	0	1	ADM
CRTAP1	0	0.879043	0.852	0.384	0	1	CRTAP
MRVI1	0	0.878803	0.495	0.159	0	1	MRVI1
IFI61	0	0.877457	0.636	0.249	0	1	IFI6
LTBP31	0	0.876697	0.553	0.169	0	1	LTBP3
KMT5A	0	0.875671	0.506	0.172	0	1	KMT5A
NISCH	0	0.874161	0.689	0.356	0	1	NISCH
TENM2	0	0.871962	0.377	0.088	0	1	TENM2
RPL51	0	0.871499	0.996	0.9	0	1	RPL5
PDGFRB1	0	0.870042	0.484	0.141	0	1	PDGFRB
PDLIM5	0	0.868211	0.552	0.238	0	1	PDLIM5
SPTBN11	0	0.86749	0.908	0.48	0	1	SPTBN1
FGFR1OP21	0	0.86698	0.677	0.333	0	1	FGFR1OP2
GSE1	0	0.86651	0.622	0.243	0	1	GSE1
PTMA	0	0.863932	0.995	0.787	0	1	PTMA
SYNPO2	0	0.862544	0.502	0.137	0	1	SYNPO2
GNB51	0	0.861639	0.596	0.21	0	1	GNB5
NLGN4X	0	0.861517	0.377	0.069	0	1	NLGN4X
SLC23A21	0	0.860674	0.497	0.146	0	1	SLC23A2
CALM1	0	0.859803	0.983	0.788	0	1	CALM1
CEBPD1	0	0.858083	0.787	0.357	0	1	CEBPD
SYTL2	0	0.856361	0.386	0.061	0	1	SYTL2
ZEB1	0	0.853901	0.547	0.238	0	1	ZEB1
MICAL2	0	0.849494	0.629	0.27	0	1	MICAL2
NFIA1	0	0.849308	0.84	0.424	0	1	NFIA
NFKBIZ1	0	0.848157	0.813	0.398	0	1	NFKBIZ
PLS3	0	0.847339	0.547	0.159	0	1	PLS3
RASL11B	0	0.84726	0.376	0.064	0	1	RASL11B
LDHB1	0	0.84703	0.839	0.409	0	1	LDHB
FBXO32	0	0.841195	0.384	0.144	0	1	FBXO32
ELN1	0	0.84009	0.455	0.133	0	1	ELN
CALU1	0	0.839177	0.66	0.307	0	1	CALU
SNAI11	0	0.837294	0.492	0.143	0	1	SNAI1
APP1	0	0.836814	0.939	0.554	0	1	APP
HSPB1	0	0.834281	0.686	0.309	0	1	HSPB1
APLP21	0	0.831481	0.783	0.412	0	1	APLP2
MT1E1	0	0.830849	0.532	0.181	0	1	MT1E
NFIC1	0	0.830649	0.881	0.486	0	1	NFIC
PBX11	0	0.828712	0.584	0.272	0	1	PBX1
ENPP6	0	0.825965	0.348	0.049	0	1	ENPP6
MAGED21	0	0.82479	0.644	0.271	0	1	MAGED2
EGFR1	0	0.819542	0.699	0.254	0	1	EGFR
AK31	0	0.817052	0.643	0.243	0	1	AK3
FBN11	0	0.816366	0.715	0.284	0	1	FBN1
ARL5B	0	0.816128	0.623	0.371	0	1	ARL5B
ETV1	0	0.814314	0.382	0.105	0	1	ETV1
TCEAL1	0	0.812468	0.427	0.112	0	1	TCEAL1
DACT1	0	0.809452	0.431	0.164	0	1	DACT1
SPON1	0	0.800983	0.336	0.041	0	1	SPON1
SRF	0	0.799395	0.555	0.237	0	1	SRF
ATRX1	0	0.799214	0.732	0.347	0	1	ATRX
RBBP6	0	0.796875	0.826	0.624	0	1	RBBP6
EEF1A11	0	0.796842	1	0.963	0	1	EEF1A1
CLDN1	0	0.796685	0.324	0.065	0	1	CLDN1
CDC42EP3	0	0.796663	0.571	0.294	0	1	CDC42EP3
CD93	0	0.79629	0.321	0.047	0	1	CD93
HNRNPA11	0	0.792996	0.967	0.745	0	1	HNRNPA1
HCFC1R1	0	0.792507	0.501	0.198	0	1	HCFC1R1
STXBP1	0	0.79232	0.434	0.126	0	1	STXBP1
PDZRN4	0	0.792156	0.399	0.092	0	1	PDZRN4
PRELP	0	0.791278	0.37	0.109	0	1	PRELP
TMEM981	0	0.791047	0.542	0.193	0	1	TMEM98
CYBRD11	0	0.788901	0.743	0.276	0	1	CYBRD1
KCTD9	0	0.781389	0.493	0.194	0	1	KCTD9
LPP	0	0.781237	0.791	0.46	0	1	LPP
CSRNP11	0	0.780144	0.74	0.378	0	1	CSRNP1
AOC3	0	0.778104	0.387	0.081	0	1	AOC3
MLLT4	0	0.777118	0.499	0.203	0	1	MLLT4
SORBS1	0	0.776983	0.419	0.149	0	1	SORBS1
LITAF1	0	0.776385	0.683	0.285	0	1	LITAF
MIDN	0	0.773461	0.674	0.335	0	1	MIDN
RPS81	0	0.771826	0.997	0.867	0	1	RPS8
MT2A1	0	0.769429	0.852	0.421	0	1	MT2A
NUCKS11	0	0.769314	0.926	0.592	0	1	NUCKS1
ACTG11	0	0.767315	0.995	0.878	0	1	ACTG1
EMP21	0	0.765645	0.6	0.276	0	1	EMP2
IRF2BP2	0	0.765074	0.811	0.525	0	1	IRF2BP2
PTGIS	0	0.761621	0.376	0.081	0	1	PTGIS
STOM1	0	0.761446	0.625	0.281	0	1	STOM
STAT5B1	0	0.760221	0.638	0.329	0	1	STAT5B
MYC1	0	0.758934	0.75	0.297	0	1	MYC
RPL10A1	0	0.758931	0.984	0.772	0	1	RPL10A
RBBP7	0	0.758793	0.8	0.395	0	1	RBBP7
NDN1	0	0.758502	0.762	0.353	0	1	NDN
ST3GAL1	0	0.757695	0.439	0.131	0	1	ST3GAL1
AHNAK1	0	0.757635	0.949	0.461	0	1	AHNAK
ZFAND51	0	0.754634	0.914	0.659	0	1	ZFAND5
MICAL1	0	0.754063	0.456	0.174	0	1	MICAL1
VEGFB1	0	0.753646	0.475	0.147	0	1	VEGFB
FXYD61	0	0.751794	0.71	0.306	0	1	FXYD6
RBMX1	0	0.749377	0.775	0.395	0	1	RBMX
COL6A11	0	0.749295	0.804	0.325	0	1	COL6A1
SGCB	0	0.749094	0.518	0.227	0	1	SGCB
MXRA71	0	0.748638	0.669	0.296	0	1	MXRA7
IDS1	0	0.748346	0.633	0.246	0	1	IDS
LPAR11	0	0.746412	0.425	0.12	0	1	LPAR1
XYLT1	0	0.745999	0.366	0.076	0	1	XYLT1
GEM	0	0.744336	0.388	0.12	0	1	GEM
NBL11	0	0.743033	0.648	0.256	0	1	NBL1
ID21	0	0.742972	0.829	0.394	0	1	ID2
NEO1	0	0.739435	0.424	0.119	0	1	NEO1
ATF4	0	0.738713	0.854	0.537	0	1	ATF4
RPL61	0	0.737765	0.982	0.779	0	1	RPL6
MGST1	0	0.735685	0.35	0.087	0	1	MGST1
AC013461.11	0	0.73285	0.712	0.332	0	1	AC013461.1
C12orf571	0	0.73249	0.768	0.482	0	1	C12orf57
ZNF5031	0	0.731769	0.433	0.131	0	1	ZNF503
ZC3H12A	0	0.731381	0.434	0.169	0	1	ZC3H12A
CREB3L21	0	0.7307	0.513	0.222	0	1	CREB3L2
KRT13	0	0.730422	0.322	0.1	0	1	KRT13
IRF2BPL	0	0.730287	0.61	0.311	0	1	IRF2BPL
ANXA51	0	0.72975	0.914	0.528	0	1	ANXA5
NFIL31	0	0.729308	0.557	0.271	0	1	NFIL3
TBL1X	0	0.727836	0.446	0.15	0	1	TBL1X
RERE	0	0.722817	0.7	0.424	0	1	RERE
PKDCC1	0	0.721263	0.586	0.226	0	1	PKDCC
MACF1	0	0.721067	0.635	0.318	0	1	MACF1
CNTN11	0	0.719847	0.464	0.159	0	1	CNTN1
IL6ST1	0	0.71755	0.757	0.415	0	1	IL6ST
NUFIP2	0	0.715356	0.65	0.387	0	1	NUFIP2
CPXM2	0	0.714898	0.394	0.141	0	1	CPXM2
MYLIP	0	0.714867	0.561	0.306	0	1	MYLIP
NRXN21	0	0.713897	0.512	0.23	0	1	NRXN2
VGLL31	0	0.71334	0.527	0.237	0	1	VGLL3
PCYOX11	0	0.713115	0.691	0.295	0	1	PCYOX1
HERPUD1	0	0.711886	0.851	0.512	0	1	HERPUD1
INMT1	0	0.711438	0.446	0.137	0	1	INMT
TWSG1	0	0.711254	0.551	0.28	0	1	TWSG1
LRRC8A	0	0.707279	0.398	0.131	0	1	LRRC8A
MAP1B1	0	0.70514	0.809	0.394	0	1	MAP1B
NCKAP5L	0	0.705059	0.369	0.108	0	1	NCKAP5L
FOSL2	0	0.704752	0.579	0.239	0	1	FOSL2
MYH10	0	0.704477	0.381	0.145	0	1	MYH10
PTGS2	0	0.70431	0.325	0.099	0	1	PTGS2
KLF12	0	0.703748	0.362	0.095	0	1	KLF12
MARCKSL11	0	0.702924	0.884	0.459	0	1	MARCKSL1
HS3ST1	0	0.702858	0.323	0.075	0	1	HS3ST1
PPP1R15B1	0	0.702469	0.623	0.317	0	1	PPP1R15B
TACC11	0	0.702414	0.771	0.415	0	1	TACC1
RPL42	0	0.699174	0.972	0.827	0	1	RPL4
ANGPTL41	0	0.6987	0.386	0.111	0	1	ANGPTL4
HNRNPDL1	0	0.69824	0.899	0.618	0	1	HNRNPDL
SLC29A11	0	0.698225	0.476	0.177	0	1	SLC29A1
HEYL	0	0.694945	0.344	0.081	0	1	HEYL
NCL1	0	0.693126	0.944	0.646	0	1	NCL
PLEKHA4	0	0.692789	0.416	0.121	0	1	PLEKHA4
TBC1D2B1	0	0.691405	0.49	0.199	0	1	TBC1D2B
H1F01	0	0.691239	0.631	0.321	0	1	H1F0
RPS191	0	0.691188	0.987	0.83	0	1	RPS19
PYGB	0	0.68819	0.407	0.131	0	1	PYGB
SH3BGRL	0	0.686698	0.593	0.248	0	1	SH3BGRL
WASL	0	0.686616	0.574	0.28	0	1	WASL
PTCH21	0	0.682353	0.527	0.203	0	1	PTCH2
TCF211	0	0.680642	0.388	0.105	0	1	TCF21
PDPN	0	0.679132	0.313	0.053	0	1	PDPN
CD3021	0	0.678304	0.592	0.303	0	1	CD302
SCARB21	0	0.677637	0.625	0.329	0	1	SCARB2
MMP141	0	0.677394	0.472	0.157	0	1	MMP14
TMEM30B	0	0.677332	0.287	0.047	0	1	TMEM30B
MAF1	0	0.676817	0.699	0.316	0	1	MAF
SERPINH11	0	0.676511	0.585	0.245	0	1	SERPINH1
SNED11	0	0.675758	0.654	0.262	0	1	SNED1
PROK11	0	0.675417	0.454	0.175	0	1	PROK1
EPB41L11	0	0.673271	0.484	0.204	0	1	EPB41L1
RPL101	0	0.67167	0.908	0.522	0	1	RPL10
NFIX1	0	0.67095	0.695	0.338	0	1	NFIX
PGRMC11	0	0.668333	0.623	0.271	0	1	PGRMC1
COL16A1	0	0.668155	0.392	0.133	0	1	COL16A1
SERTAD11	0	0.667531	0.534	0.219	0	1	SERTAD1
ITSN1	0	0.667151	0.475	0.21	0	1	ITSN1
BTG11	0	0.665304	0.933	0.684	0	1	BTG1
ANKH	0	0.664941	0.323	0.07	0	1	ANKH
GLIPR1	0	0.664419	0.4	0.13	0	1	GLIPR1
S1PR3	0	0.66323	0.256	0.042	0	1	S1PR3
NR1D21	0	0.662856	0.462	0.186	0	1	NR1D2
HSPA8	0	0.661699	0.958	0.721	0	1	HSPA8
ITM2C	0	0.657466	0.409	0.132	0	1	ITM2C
CBX61	0	0.657355	0.511	0.202	0	1	CBX6
PLK21	0	0.657095	0.579	0.325	0	1	PLK2
TTC31	0	0.656445	0.862	0.654	0	1	TTC3
ANTXR21	0	0.655004	0.4	0.116	0	1	ANTXR2
RPL13A1	0	0.654705	0.992	0.829	0	1	RPL13A
OAT1	0	0.654669	0.723	0.393	0	1	OAT
RBMS11	0	0.654121	0.599	0.317	0	1	RBMS1
HNRNPR1	0	0.653209	0.747	0.434	0	1	HNRNPR
RND1	0	0.653088	0.295	0.077	0	1	RND1
TMEM30A	0	0.652925	0.476	0.244	0	1	TMEM30A
NCKAP11	0	0.652688	0.536	0.23	0	1	NCKAP1
SEMA3C	0	0.650656	0.274	0.049	0	1	SEMA3C
FZD1	0	0.650252	0.343	0.088	0	1	FZD1
MT1A1	0	0.649356	0.541	0.205	0	1	MT1A
COL4A5	0	0.643114	0.338	0.08	0	1	COL4A5
RBFOX21	0	0.642474	0.556	0.279	0	1	RBFOX2
FAM168B	0	0.641129	0.525	0.25	0	1	FAM168B
SLC25A61	0	0.640676	0.796	0.433	0	1	SLC25A6
RPL121	0	0.640619	0.982	0.744	0	1	RPL12
ASS1	0	0.640485	0.299	0.067	0	1	ASS1
LAMB21	0	0.640292	0.587	0.257	0	1	LAMB2
EXT1	0	0.638749	0.36	0.107	0	1	EXT1
NOLC11	0	0.636757	0.569	0.305	0	1	NOLC1
AR1	0	0.635462	0.539	0.23	0	1	AR
ITM2B1	0	0.634699	0.981	0.568	0	1	ITM2B
ANP32E	0	0.634278	0.475	0.214	0	1	ANP32E
HES11	0	0.634248	0.532	0.238	0	1	HES1
COL1A21	0	0.634179	0.944	0.457	0	1	COL1A2
MSN1	0	0.633314	0.638	0.266	0	1	MSN
SMPD3	0	0.631857	0.324	0.102	0	1	SMPD3
MFAP21	0	0.631606	0.406	0.137	0	1	MFAP2
SRSF51	0	0.631522	0.939	0.724	0	1	SRSF5
HLF1	0	0.630734	0.379	0.12	0	1	HLF
SLK1	0	0.629597	0.602	0.307	0	1	SLK
PKD2	0	0.629306	0.366	0.115	0	1	PKD2
DNAJB1	0	0.629102	0.913	0.756	0	1	DNAJB1
CTNNB1	0	0.628668	0.581	0.3	0	1	CTNNB1
FRZB	0	0.628567	0.269	0.032	0	1	FRZB
SEC31A1	0	0.628312	0.757	0.461	0	1	SEC31A
ESYT2	0	0.626892	0.475	0.213	0	1	ESYT2
RPL231	0	0.626443	0.993	0.83	0	1	RPL23
RAB9B	0	0.626149	0.276	0.053	0	1	RAB9B
CPE1	0	0.626004	0.792	0.413	0	1	CPE
C15orf59	0	0.623541	0.262	0.058	0	1	C15orf59
CBX4	0	0.619171	0.446	0.183	0	1	CBX4
EIF2AK21	0	0.619057	0.443	0.183	0	1	EIF2AK2
RNF152	0	0.618341	0.296	0.067	0	1	RNF152
HSPD1	0	0.615507	0.762	0.421	0	1	HSPD1
HNRNPAB	0	0.615475	0.621	0.353	0	1	HNRNPAB
SMIM3	0	0.615284	0.324	0.064	0	1	SMIM3
ARHGAP101	0	0.614817	0.443	0.195	0	1	ARHGAP10
SH3PXD2A1	0	0.613623	0.511	0.206	0	1	SH3PXD2A
SIN3B1	0	0.61314	0.476	0.23	0	1	SIN3B
PNRC11	0	0.612992	0.956	0.613	0	1	PNRC1
MAFB1	0	0.612099	0.549	0.219	0	1	MAFB
PRDX21	0	0.610907	0.443	0.172	0	1	PRDX2
SNAI21	0	0.610646	0.405	0.146	0	1	SNAI2
ARF4	0	0.610302	0.816	0.564	0	1	ARF4
NONO1	0	0.608911	0.677	0.359	0	1	NONO
KDSR1	0	0.608253	0.485	0.204	0	1	KDSR
PPP1R12B	0	0.607866	0.364	0.131	0	1	PPP1R12B
ANXA71	0	0.607644	0.524	0.242	0	1	ANXA7
MAOB	0	0.607282	0.409	0.116	0	1	MAOB
RGS2	0	0.606365	0.723	0.305	0	1	RGS2
RPS4X1	0	0.606338	0.924	0.541	0	1	RPS4X
FSTL11	0	0.606047	0.581	0.224	0	1	FSTL1
NID11	0	0.606002	0.48	0.174	0	1	NID1
IGFBP2	0	0.603643	0.309	0.067	0	1	IGFBP2
RPL211	0	0.603196	0.994	0.683	0	1	RPL21
ATP1A21	0	0.603114	0.406	0.132	0	1	ATP1A2
SAMHD11	0	0.602858	0.538	0.247	0	1	SAMHD1
FBXO21	0	0.601153	0.619	0.308	0	1	FBXO21
RPS231	0	0.601051	0.994	0.87	0	1	RPS23
SEPT71	0	0.597715	0.895	0.682	0	1	SEPT7
CIRBP1	0	0.595997	0.931	0.619	0	1	CIRBP
ADH51	0	0.594422	0.636	0.369	0	1	ADH5
EOGT	0	0.593071	0.301	0.095	0	1	EOGT
SCN7A	0	0.590612	0.332	0.099	0	1	SCN7A
NOTCH21	0	0.589748	0.476	0.221	0	1	NOTCH2
SRSF2	0	0.588722	0.857	0.634	0	1	SRSF2
LRRC581	0	0.588428	0.449	0.195	0	1	LRRC58
PCDH181	0	0.58778	0.371	0.114	0	1	PCDH18
EZR	0	0.587649	0.771	0.438	0	1	EZR
FAM127A1	0	0.587309	0.652	0.311	0	1	FAM127A
MSC	0	0.585257	0.313	0.092	0	1	MSC
AOX11	0	0.582329	0.477	0.19	0	1	AOX1
GNG121	0	0.5804	0.541	0.262	0	1	GNG12
TMEM471	0	0.577647	0.492	0.186	0	1	TMEM47
PPFIBP1	0	0.57745	0.358	0.123	0	1	PPFIBP1
MT1M	0	0.576981	0.389	0.128	0	1	MT1M
MIR100HG1	0	0.576762	0.375	0.135	0	1	MIR100HG
SOD3	0	0.57552	0.719	0.404	0	1	SOD3
CDKN1C1	0	0.574376	0.38	0.157	0	1	CDKN1C
ATP6AP21	0	0.57437	0.661	0.334	0	1	ATP6AP2
FAM129B	0	0.573931	0.366	0.116	0	1	FAM129B
GOLGB11	0	0.571665	0.797	0.53	0	1	GOLGB1
FOXO3	0	0.571381	0.637	0.344	0	1	FOXO3
NPTN	0	0.570493	0.465	0.205	0	1	NPTN
VCL	0	0.570338	0.526	0.234	0	1	VCL
BTF31	0	0.56997	0.951	0.775	0	1	BTF3
KLF41	0	0.569582	0.952	0.651	0	1	KLF4
CACNA1D	0	0.569321	0.262	0.051	0	1	CACNA1D
NPM11	0	0.568424	0.972	0.801	0	1	NPM1
TMEM431	0	0.568369	0.424	0.166	0	1	TMEM43
SLC25A3	0	0.568064	0.817	0.547	0	1	SLC25A3
NSMF	0	0.567894	0.279	0.074	0	1	NSMF
ZBTB7A1	0	0.567672	0.511	0.238	0	1	ZBTB7A
GLUD11	0	0.567062	0.523	0.266	0	1	GLUD1
ZNF7031	0	0.566621	0.453	0.185	0	1	ZNF703
IPO7	0	0.56592	0.482	0.221	0	1	IPO7
PARVA1	0	0.563748	0.373	0.128	0	1	PARVA
RPL221	0	0.563708	0.938	0.718	0	1	RPL22
OLFM1	0	0.562695	0.279	0.085	0	1	OLFM1
BMPR21	0	0.562067	0.467	0.219	0	1	BMPR2
CLK11	0	0.558647	0.612	0.326	0	1	CLK1
YAP11	0	0.558296	0.42	0.176	0	1	YAP1
RHOBTB31	0	0.557764	0.776	0.396	0	1	RHOBTB3
PLTP1	0	0.555564	0.714	0.341	0	1	PLTP
KCTD201	0	0.555212	0.458	0.193	0	1	KCTD20
CPNE31	0	0.55411	0.463	0.199	0	1	CPNE3
TSPAN33	0	0.554009	0.271	0.061	0	1	TSPAN33
SOCS1	0	0.553473	0.308	0.084	0	1	SOCS1
GSTP11	0	0.55226	0.62	0.305	0	1	GSTP1
DUSP5	0	0.551762	0.555	0.267	0	1	DUSP5
NUPR11	0	0.549404	0.406	0.169	0	1	NUPR1
MRGPRF	0	0.546935	0.26	0.056	0	1	MRGPRF
HNRNPA01	0	0.544029	0.74	0.46	0	1	HNRNPA0
RPS27A1	0	0.543544	0.995	0.907	0	1	RPS27A
CANX1	0	0.54243	0.881	0.698	0	1	CANX
DDAH1	0	0.5417	0.373	0.161	0	1	DDAH1
EID11	0	0.541616	0.9	0.568	0	1	EID1
CTSK1	0	0.540534	0.463	0.183	0	1	CTSK
ZADH2	0	0.540393	0.325	0.108	0	1	ZADH2
MT.ND51	0	0.539734	0.992	0.787	0	1	MT.ND5
LAMP21	0	0.538464	0.591	0.298	0	1	LAMP2
LDLRAD3	0	0.534182	0.255	0.064	0	1	LDLRAD3
CD151	0	0.533038	0.397	0.164	0	1	CD151
NFKBIA1	0	0.532693	0.882	0.523	0	1	NFKBIA
LEPROT1	0	0.531757	0.694	0.374	0	1	LEPROT
AES1	0	0.531576	0.801	0.428	0	1	AES
LDB21	0	0.530565	0.358	0.116	0	1	LDB2
MALAT11	0	0.529523	0.991	0.882	0	1	MALAT1
RPS161	0	0.528705	0.987	0.836	0	1	RPS16
RPL311	0	0.52824	0.997	0.924	0	1	RPL31
GALNT101	0	0.526689	0.364	0.142	0	1	GALNT10
EHD21	0	0.526633	0.442	0.168	0	1	EHD2
RAC11	0	0.525433	0.838	0.543	0	1	RAC1
PTGFRN	0	0.523457	0.305	0.098	0	1	PTGFRN
ZHX2	0	0.522543	0.27	0.07	0	1	ZHX2
ITIH5	0	0.521567	0.343	0.128	0	1	ITIH5
ACTN4	0	0.520831	0.587	0.29	0	1	ACTN4
SGCD	0	0.518306	0.268	0.082	0	1	SGCD
SOD11	0	0.517468	0.912	0.652	0	1	SOD1
GLO11	0	0.517341	0.647	0.339	0	1	GLO1
COL6A21	0	0.516734	0.587	0.252	0	1	COL6A2
SSBP31	0	0.516288	0.674	0.367	0	1	SSBP3
RPL91	0	0.516151	0.996	0.921	0	1	RPL9
RGMA1	0	0.511856	0.436	0.178	0	1	RGMA
WLS	0	0.511455	0.326	0.121	0	1	WLS
MARVELD1	0	0.51105	0.293	0.084	0	1	MARVELD1
KIAA0040	0	0.507893	0.273	0.079	0	1	KIAA0040
FTL1	0	0.507879	0.986	0.64	0	1	FTL
SPTSSA	0	0.507017	0.343	0.126	0	1	SPTSSA
PID11	0	0.506126	0.478	0.198	0	1	PID1
TPT11	0	0.505865	0.998	0.911	0	1	TPT1
ATXN1	0	0.505787	0.3	0.104	0	1	ATXN1
ITPRIPL21	0	0.501136	0.329	0.119	0	1	ITPRIPL2
PHLDB2	0	0.500894	0.273	0.087	0	1	PHLDB2
MEF2C	0	0.500013	0.409	0.18	0	1	MEF2C
HSP90B11	0	0.494755	0.954	0.742	0	1	HSP90B1
RPL33	0	0.494753	0.999	0.945	0	1	RPL3
DCBLD2	0	0.494155	0.367	0.143	0	1	DCBLD2
KDELC21	0	0.494148	0.371	0.142	0	1	KDELC2
MSC.AS1	0	0.493915	0.301	0.101	0	1	MSC.AS1
TEAD3	0	0.493818	0.284	0.083	0	1	TEAD3
GPRC5A	0	0.493699	0.263	0.077	0	1	GPRC5A
CITED21	0	0.488587	0.604	0.276	0	1	CITED2
IFITM31	0	0.48445	0.912	0.482	0	1	IFITM3
GPNMB1	0	0.483932	0.496	0.219	0	1	GPNMB
LAYN	0	0.483142	0.281	0.081	0	1	LAYN
PLEC	0	0.48065	0.33	0.122	0	1	PLEC
CD631	0	0.476634	0.956	0.551	0	1	CD63
MT.CYB1	0	0.476035	0.998	0.823	0	1	MT.CYB
COX7A1	0	0.470275	0.256	0.08	0	1	COX7A1
MT.ND4L1	0	0.467985	0.955	0.621	0	1	MT.ND4L
GNAI1	0	0.467847	0.331	0.118	0	1	GNAI1
RPL27A1	0	0.467766	0.991	0.871	0	1	RPL27A
TSPYL2	0	0.466533	0.739	0.417	0	1	TSPYL2
TXNIP1	0	0.46578	0.911	0.448	0	1	TXNIP
LGALS3BP1	0	0.465529	0.811	0.389	0	1	LGALS3BP
SMARCD3	0	0.46464	0.271	0.084	0	1	SMARCD3
CD991	0	0.463243	0.932	0.501	0	1	CD99
RPS171	0	0.458783	0.971	0.674	0	1	RPS17
NET1	0	0.451658	0.574	0.299	0	1	NET1
TBX2	0	0.449511	0.263	0.074	0	1	TBX2
RPL301	0	0.446822	0.994	0.916	0	1	RPL30
TNFSF12	0	0.445102	0.317	0.109	0	1	TNFSF12
LMNA1	0	0.443891	0.818	0.522	0	1	LMNA
NR4A2	0	0.442484	0.626	0.313	0	1	NR4A2
RPL391	0	0.440548	0.954	0.56	0	1	RPL39
RPS131	0	0.439549	0.989	0.89	0	1	RPS13
RPS61	0	0.435657	0.998	0.957	0	1	RPS6
RPL371	0	0.435463	0.991	0.884	0	1	RPL37
PSAP1	0	0.433004	0.989	0.714	0	1	PSAP
GSN1	0	0.428154	0.781	0.416	0	1	GSN
TGFBR31	0	0.420103	0.694	0.362	0	1	TGFBR3
RPS31	0	0.416863	0.979	0.861	0	1	RPS3
SOCS31	0	0.413587	0.851	0.4	0	1	SOCS3
CFH1	0	0.405333	0.601	0.267	0	1	CFH
RPS181	0	0.383876	0.996	0.901	0	1	RPS18
KLF6	0	0.365906	0.882	0.513	0	1	KLF6
C1S1	0	0.35468	0.925	0.357	0	1	C1S
HSPA1A1	0	0.348893	0.845	0.553	0	1	HSPA1A
SEPP11	0	0.329419	0.909	0.381	0	1	SEPP1
RPL271	2.5034e-307	0.44773	0.95	0.756	7.17976e-303	1	RPL27
EIF4G21	8.02305e-307	0.472871	0.939	0.799	2.30101e-302	1	EIF4G2
COMT1	1.79052e-306	0.493335	0.506	0.236	5.13522e-302	1	COMT
THRA1	2.86628e-306	0.474107	0.362	0.142	8.22049e-302	1	THRA
VGLL4	1.81365e-305	0.533337	0.437	0.201	5.20154e-301	1	VGLL4
COL18A11	1.3158e-304	0.493298	0.37	0.147	3.7737e-300	1	COL18A1
SMAD51	1.33929e-304	0.585287	0.504	0.257	3.84109e-300	1	SMAD5
CCNG21	1.40071e-304	0.549682	0.405	0.172	4.01723e-300	1	CCNG2
RHOJ	1.96272e-304	0.425618	0.257	0.081	5.62907e-300	1	RHOJ
NDUFS5	1.05414e-303	0.498904	0.739	0.506	3.02326e-299	1	NDUFS5
JAM31	1.11919e-302	0.517333	0.449	0.203	3.20983e-298	1	JAM3
SET1	1.86097e-302	0.505153	0.834	0.565	5.33726e-298	1	SET
CALR1	5.20797e-302	0.484068	0.895	0.666	1.49365e-297	1	CALR
RSU1	1.61581e-300	0.542722	0.443	0.214	4.63413e-296	1	RSU1
TIFA1	1.63267e-299	0.549607	0.388	0.163	4.68249e-295	1	TIFA
LGMN	2.36442e-298	0.399442	0.361	0.147	6.78117e-294	1	LGMN
WSB1	4.35649e-298	0.540883	0.784	0.547	1.24944e-293	1	WSB1
TRA2B	5.11e-298	0.54549	0.79	0.561	1.46555e-293	1	TRA2B
IRF11	2.02905e-297	0.600615	0.674	0.396	5.81932e-293	1	IRF1
ELMSAN1	9.27532e-296	0.552683	0.441	0.2	2.66016e-291	1	ELMSAN1
FBLN21	3.34114e-295	0.642973	0.538	0.268	9.58239e-291	1	FBLN2
ERRFI11	6.64015e-295	0.535419	0.557	0.292	1.90439e-290	1	ERRFI1
ZFYVE21	1.84988e-294	0.558145	0.451	0.224	5.30547e-290	1	ZFYVE21
ZNF423	6.66612e-294	0.492464	0.31	0.116	1.91184e-289	1	ZNF423
PAM1	3.78946e-293	0.485582	0.379	0.159	1.08682e-288	1	PAM
RPL361	5.25606e-293	0.432683	0.936	0.761	1.50744e-288	1	RPL36
PROX1	6.2262e-293	0.725306	0.301	0.122	1.78567e-288	1	PROX1
XAF11	7.56776e-293	0.476628	0.383	0.155	2.17043e-288	1	XAF1
MOAP1	1.07672e-292	0.486998	0.333	0.131	3.08805e-288	1	MOAP1
CKAP41	1.16128e-292	0.466864	0.549	0.272	3.33055e-288	1	CKAP4
ZC3HAV11	1.28679e-292	0.608245	0.534	0.279	3.69051e-288	1	ZC3HAV1
YWHAZ	1.6247e-292	0.442292	0.942	0.805	4.65963e-288	1	YWHAZ
TMED101	3.02572e-292	0.513355	0.795	0.524	8.67777e-288	1	TMED10
ARL6IP51	9.22183e-292	0.502371	0.682	0.395	2.64482e-287	1	ARL6IP5
FKBP101	2.55873e-291	0.43826	0.325	0.122	7.33843e-287	1	FKBP10
NUDT3	2.58937e-290	0.59075	0.557	0.313	7.42632e-286	1	NUDT3
ITPR1	2.92655e-290	0.461232	0.31	0.115	8.39335e-286	1	ITPR1
RPL141	3.41928e-290	0.4427	0.898	0.706	9.80651e-286	1	RPL14
PRRC2B1	6.63275e-290	0.528219	0.55	0.287	1.90227e-285	1	PRRC2B
CD811	1.73233e-289	0.411031	0.89	0.529	4.96831e-285	1	CD81
SMARCA11	6.56489e-289	0.351972	0.736	0.379	1.88281e-284	1	SMARCA1
SOCS21	2.88683e-288	0.546747	0.445	0.215	8.27942e-284	1	SOCS2
SKI	2.66094e-287	0.477537	0.409	0.178	7.63157e-283	1	SKI
CAMSAP2	4.8368e-287	0.584184	0.494	0.259	1.38719e-282	1	CAMSAP2
ETS2	8.08334e-287	0.364221	0.379	0.154	2.3183e-282	1	ETS2
ATN11	3.16896e-286	0.536353	0.517	0.268	9.08858e-282	1	ATN1
IL32	4.24234e-286	0.42179	0.312	0.115	1.2167e-281	1	IL32
GLIS2	5.7231e-286	0.470159	0.269	0.092	1.64139e-281	1	GLIS2
WDR82	1.65029e-285	0.53588	0.587	0.326	4.73304e-281	1	WDR82
CAMK1D	4.09759e-285	0.572065	0.319	0.132	1.17519e-280	1	CAMK1D
NHS	6.6069e-285	0.4702	0.257	0.086	1.89486e-280	1	NHS
ELK1	9.65045e-285	0.483766	0.334	0.134	2.76775e-280	1	ELK1
SREBF21	2.45083e-284	0.53719	0.54	0.284	7.02898e-280	1	SREBF2
MEF2A1	5.43054e-284	0.543368	0.528	0.281	1.55748e-279	1	MEF2A
DDX171	5.58439e-283	0.493491	0.872	0.638	1.6016e-278	1	DDX17
ST5	1.49672e-282	0.600535	0.53	0.311	4.29258e-278	1	ST5
LRP101	2.44164e-282	0.508908	0.422	0.195	7.00263e-278	1	LRP10
C3orf58	1.76183e-281	0.558868	0.363	0.156	5.05292e-277	1	C3orf58
ZMYND111	5.18753e-280	0.575608	0.569	0.335	1.48778e-275	1	ZMYND11
TIPARP1	1.47039e-279	0.624188	0.776	0.581	4.21707e-275	1	TIPARP
MAP1A1	1.99555e-279	0.500519	0.371	0.159	5.72322e-275	1	MAP1A
DHCR241	2.19706e-279	0.560757	0.5	0.264	6.30117e-275	1	DHCR24
IFRD11	2.89106e-279	0.557405	0.565	0.32	8.29155e-275	1	IFRD1
MAGED1	4.73404e-279	0.355789	0.588	0.289	1.35772e-274	1	MAGED1
WIPF3	6.89553e-279	0.380976	0.37	0.149	1.97764e-274	1	WIPF3
RPLP11	9.0299e-279	0.417453	0.976	0.811	2.58977e-274	1	RPLP1
ITPK1	1.40525e-278	0.481401	0.269	0.096	4.03026e-274	1	ITPK1
ISLR1	6.05545e-278	0.270097	0.631	0.299	1.7367e-273	1	ISLR
KIDINS2201	9.08572e-278	0.512265	0.512	0.26	2.60578e-273	1	KIDINS220
RHOQ1	1.19823e-277	0.497234	0.522	0.271	3.43653e-273	1	RHOQ
MATR31	1.19395e-276	0.500745	0.797	0.504	3.42426e-272	1	MATR3
LDHA1	1.22349e-276	0.516952	0.863	0.685	3.50897e-272	1	LDHA
GAPDH	2.8826e-276	0.459543	0.959	0.832	8.26728e-272	1	GAPDH
MOCS21	4.50774e-276	0.535162	0.502	0.271	1.29282e-271	1	MOCS2
BRD21	1.70624e-275	0.533804	0.893	0.751	4.8935e-271	1	BRD2
TMEM106B1	3.5683e-275	0.542152	0.513	0.272	1.02339e-270	1	TMEM106B
PDK2	5.65471e-275	0.470158	0.284	0.106	1.62177e-270	1	PDK2
DEK1	9.45257e-275	0.489131	0.638	0.36	2.711e-270	1	DEK
KMT2A1	9.84525e-275	0.539421	0.545	0.29	2.82362e-270	1	KMT2A
CFL1	3.80021e-274	0.391484	0.948	0.822	1.0899e-269	1	CFL1
BNIP3L1	1.7995e-273	0.506523	0.786	0.586	5.16096e-269	1	BNIP3L
ALDH1A31	2.35119e-272	0.269401	0.59	0.274	6.7432e-268	1	ALDH1A3
PTPN111	1.69475e-271	0.550925	0.502	0.268	4.86055e-267	1	PTPN11
SOX4	1.86248e-271	0.530238	0.445	0.207	5.3416e-267	1	SOX4
ADD11	2.17316e-271	0.515035	0.731	0.477	6.23264e-267	1	ADD1
RPS141	3.62996e-271	0.364056	0.988	0.882	1.04107e-266	1	RPS14
THOC21	5.63836e-271	0.52116	0.561	0.3	1.61708e-266	1	THOC2
NACA1	6.28179e-271	0.456525	0.934	0.772	1.80162e-266	1	NACA
FAM43A1	7.65579e-270	0.484242	0.349	0.143	2.19568e-265	1	FAM43A
CERS6	2.98017e-269	0.468977	0.326	0.132	8.54714e-265	1	CERS6
MT.ATP81	5.08115e-269	0.292032	0.928	0.593	1.45727e-264	1	MT.ATP8
VEGFA	7.04013e-269	0.309992	0.336	0.13	2.01911e-264	1	VEGFA
BCL9L1	8.68879e-269	0.448692	0.351	0.145	2.49195e-264	1	BCL9L
PPP1R181	1.89502e-268	0.493494	0.412	0.188	5.43491e-264	1	PPP1R18
TMBIM11	6.05553e-268	0.444897	0.499	0.242	1.73673e-263	1	TMBIM1
SERINC11	7.93946e-268	0.473567	0.657	0.368	2.27704e-263	1	SERINC1
DDX3X	1.09717e-267	0.493596	0.822	0.596	3.14667e-263	1	DDX3X
CCDC8	2.32343e-267	0.420915	0.28	0.101	6.66359e-263	1	CCDC8
KDELR11	3.0915e-267	0.449866	0.768	0.466	8.86642e-263	1	KDELR1
LDOC1	4.39105e-267	0.395965	0.266	0.093	1.25935e-262	1	LDOC1
FKBP91	4.50741e-267	0.426699	0.333	0.133	1.29273e-262	1	FKBP9
LTBP41	5.91886e-267	0.362854	0.519	0.254	1.69753e-262	1	LTBP4
PJA21	9.02382e-267	0.529128	0.67	0.424	2.58803e-262	1	PJA2
SQSTM11	1.76205e-265	0.462207	0.773	0.515	5.05355e-261	1	SQSTM1
VASN	1.39417e-264	0.45534	0.313	0.123	3.99847e-260	1	VASN
ENSA1	1.39787e-264	0.518592	0.644	0.404	4.00909e-260	1	ENSA
BCLAF11	8.61649e-264	0.528561	0.768	0.529	2.47121e-259	1	BCLAF1
MECP2	2.63751e-263	0.448755	0.345	0.143	7.56438e-259	1	MECP2
PFN1	2.03266e-262	0.402304	0.739	0.5	5.82966e-258	1	PFN1
ST131	6.80909e-262	0.455059	0.897	0.747	1.95285e-257	1	ST13
PFKFB3	1.02327e-261	0.399688	0.347	0.144	2.93475e-257	1	PFKFB3
MRC21	2.81609e-261	0.464697	0.386	0.174	8.07656e-257	1	MRC2
PNRC21	1.2196e-259	0.496156	0.647	0.391	3.49781e-255	1	PNRC2
CCNG11	2.55102e-259	0.472225	0.391	0.179	7.31633e-255	1	CCNG1
ZNF331	7.48136e-258	0.660722	0.554	0.335	2.14565e-253	1	ZNF331
CFL2	1.87075e-257	0.480688	0.399	0.188	5.36531e-253	1	CFL2
GNAO11	3.09724e-257	0.578803	0.429	0.222	8.88288e-253	1	GNAO1
TXNDC16	7.05752e-257	0.512631	0.328	0.142	2.0241e-252	1	TXNDC16
UGCG1	9.66934e-257	0.548741	0.517	0.277	2.77317e-252	1	UGCG
NLGN21	1.60229e-256	0.402238	0.304	0.117	4.59536e-252	1	NLGN2
SYDE1	1.68462e-256	0.480321	0.294	0.12	4.83149e-252	1	SYDE1
SLC25A23	1.27752e-255	0.4128	0.271	0.1	3.66392e-251	1	SLC25A23
SEPT111	1.46015e-255	0.472221	0.392	0.174	4.18771e-251	1	SEPT11
TNKS1BP11	2.12858e-255	0.437458	0.314	0.127	6.10476e-251	1	TNKS1BP1
SSR3	3.12047e-255	0.534849	0.754	0.542	8.9495e-251	1	SSR3
RCAN2	6.53411e-255	0.423534	0.352	0.158	1.87398e-250	1	RCAN2
RNF1871	7.92311e-255	0.456998	0.521	0.268	2.27235e-250	1	RNF187
MID11	7.50922e-254	0.4441	0.307	0.121	2.15364e-249	1	MID1
NDRG21	3.2348e-253	0.310063	0.604	0.301	9.2774e-249	1	NDRG2
ZCCHC241	4.74576e-253	0.443104	0.549	0.283	1.36109e-248	1	ZCCHC24
ARX1	5.14711e-253	0.34957	0.445	0.202	1.47619e-248	1	ARX
PCNP1	5.49645e-253	0.525201	0.608	0.388	1.57638e-248	1	PCNP
PTPN9	8.12327e-253	0.437912	0.278	0.106	2.32975e-248	1	PTPN9
EIF1	1.13426e-252	0.359319	0.992	0.939	3.25305e-248	1	EIF1
ZNF275	2.1247e-250	0.438098	0.369	0.161	6.09363e-246	1	ZNF275
TLN1	6.12617e-250	0.514831	0.647	0.419	1.75699e-245	1	TLN1
PPIB1	4.08271e-248	0.519509	0.545	0.321	1.17092e-243	1	PPIB
ANKDD1A1	7.13018e-247	0.41082	0.381	0.167	2.04494e-242	1	ANKDD1A
RPS211	4.18291e-246	0.372556	0.939	0.697	1.19966e-241	1	RPS21
ARHGEF401	2.20223e-245	0.407156	0.318	0.129	6.31601e-241	1	ARHGEF40
SNX12	3.44413e-245	0.395273	0.253	0.091	9.87776e-241	1	SNX12
NAMPT1	3.95661e-244	0.250369	0.615	0.336	1.13476e-239	1	NAMPT
SEPT21	6.57877e-244	0.435848	0.865	0.712	1.88679e-239	1	SEPT2
CTSL1	2.33334e-243	0.437571	0.625	0.365	6.69202e-239	1	CTSL
PRNP1	1.00736e-242	0.400009	0.698	0.434	2.88911e-238	1	PRNP
DPYSL21	1.86102e-242	0.415569	0.545	0.281	5.33739e-238	1	DPYSL2
PXDC1	1.50319e-241	0.42317	0.29	0.113	4.31116e-237	1	PXDC1
RBM391	7.24168e-241	0.409378	0.843	0.619	2.07691e-236	1	RBM39
PURA	1.22629e-240	0.497175	0.481	0.259	3.517e-236	1	PURA
TOB21	4.5586e-240	0.532799	0.496	0.28	1.30741e-235	1	TOB2
HSPA1B1	3.26725e-239	0.418521	0.704	0.419	9.37047e-235	1	HSPA1B
IGFBP61	5.4552e-239	0.516651	0.341	0.146	1.56455e-234	1	IGFBP6
PMP221	6.79213e-239	0.392714	0.558	0.301	1.94798e-234	1	PMP22
PMAIP1	5.99507e-238	0.309367	0.259	0.094	1.71939e-233	1	PMAIP1
GK5	6.68447e-238	0.451276	0.305	0.126	1.91711e-233	1	GK5
RAB1A	7.14016e-238	0.469993	0.793	0.623	2.0478e-233	1	RAB1A
HNRNPA3	1.23441e-237	0.433628	0.865	0.655	3.54028e-233	1	HNRNPA3
CD99L2	2.09714e-237	0.389766	0.28	0.109	6.01459e-233	1	CD99L2
MAGEH1	1.0468e-236	0.39119	0.308	0.125	3.00223e-232	1	MAGEH1
PARD3B	2.45734e-236	0.517861	0.304	0.133	7.04765e-232	1	PARD3B
RGAG4	6.3843e-236	0.424727	0.275	0.106	1.83102e-231	1	RGAG4
RBM22	2.78359e-233	0.560905	0.45	0.247	7.98335e-229	1	RBM22
PRDX31	2.03074e-232	0.409478	0.515	0.277	5.82416e-228	1	PRDX3
CORO1C	2.26602e-232	0.481287	0.358	0.176	6.49895e-228	1	CORO1C
PGAM1	5.8592e-232	0.390268	0.58	0.332	1.68042e-227	1	PGAM1
PPP1R12A	4.37325e-231	0.523816	0.658	0.47	1.25425e-226	1	PPP1R12A
RPS27L	7.92933e-231	0.573934	0.49	0.297	2.27413e-226	1	RPS27L
PPP1CB	3.33809e-230	0.465292	0.67	0.442	9.57364e-226	1	PPP1CB
CAMKK2	2.28308e-229	0.412261	0.282	0.114	6.54786e-225	1	CAMKK2
ILK	3.22288e-229	0.553477	0.437	0.253	9.24323e-225	1	ILK
SNHG71	4.85325e-229	0.414644	0.42	0.208	1.39191e-224	1	SNHG7
CUX11	8.58396e-229	0.504261	0.398	0.202	2.46188e-224	1	CUX1
FUS1	2.2183e-228	0.427395	0.9	0.741	6.36209e-224	1	FUS
GFPT2	7.18419e-228	0.482241	0.298	0.129	2.06043e-223	1	GFPT2
NCOR21	1.46526e-226	0.44629	0.517	0.275	4.20235e-222	1	NCOR2
TSKU1	1.52061e-226	0.35744	0.353	0.153	4.3611e-222	1	TSKU
SLC51A1	2.45275e-226	0.461322	0.378	0.183	7.03449e-222	1	SLC51A
ARHGAP1	2.61774e-226	0.401568	0.316	0.134	7.50769e-222	1	ARHGAP1
RILPL2	1.43986e-225	0.282857	0.343	0.148	4.12953e-221	1	RILPL2
MGLL	3.5817e-225	0.402943	0.341	0.151	1.02723e-220	1	MGLL
TM9SF31	3.85933e-225	0.493289	0.627	0.404	1.10686e-220	1	TM9SF3
PDIA31	1.28007e-224	0.381735	0.804	0.553	3.67125e-220	1	PDIA3
TXN1	1.88012e-224	0.394702	0.64	0.389	5.39217e-220	1	TXN
RPS241	2.1813e-224	0.322726	0.988	0.91	6.25597e-220	1	RPS24
GCSH1	1.69242e-223	0.484489	0.373	0.186	4.85386e-219	1	GCSH
SPTY2D1	2.16944e-223	0.506444	0.388	0.191	6.22195e-219	1	SPTY2D1
RPS271	5.67764e-223	0.34304	0.988	0.868	1.62835e-218	1	RPS27
PFN2	5.99543e-223	0.452451	0.405	0.206	1.71949e-218	1	PFN2
RPL111	6.31549e-223	0.31056	0.981	0.867	1.81128e-218	1	RPL11
TMEM2451	1.09909e-222	0.463241	0.494	0.272	3.15218e-218	1	TMEM245
PDIA61	3.55995e-222	0.442889	0.566	0.334	1.02099e-217	1	PDIA6
SRSF31	5.36276e-222	0.434758	0.846	0.666	1.53804e-217	1	SRSF3
PPIA	4.71018e-221	0.390186	0.892	0.714	1.35088e-216	1	PPIA
TMED21	7.89754e-221	0.413465	0.592	0.347	2.26502e-216	1	TMED2
SH3PXD2B1	4.49791e-220	0.382243	0.369	0.167	1.29e-215	1	SH3PXD2B
RNF24	1.63819e-219	0.447528	0.314	0.139	4.69833e-215	1	RNF24
SEC23A1	2.2219e-219	0.456504	0.403	0.207	6.37242e-215	1	SEC23A
TRAF5	3.64386e-219	0.455731	0.284	0.123	1.04506e-214	1	TRAF5
FKBP141	5.81911e-219	0.409017	0.279	0.113	1.66892e-214	1	FKBP14
CHMP4B	6.24352e-219	0.406097	0.624	0.381	1.79064e-214	1	CHMP4B
TCF41	1.64596e-218	0.472737	0.656	0.438	4.72062e-214	1	TCF4
PPP1R10	3.10432e-218	0.531154	0.554	0.356	8.9032e-214	1	PPP1R10
DHRS71	5.68964e-218	0.387141	0.384	0.177	1.63179e-213	1	DHRS7
EEF1D1	1.47598e-217	0.421166	0.866	0.684	4.23312e-213	1	EEF1D
TRIP6	5.92787e-216	0.401458	0.322	0.143	1.70011e-211	1	TRIP6
ADD31	7.09447e-216	0.37194	0.793	0.559	2.0347e-211	1	ADD3
HNRNPA2B1	1.76727e-215	0.381756	0.959	0.797	5.06852e-211	1	HNRNPA2B1
EMX2	1.62443e-214	0.401153	0.252	0.098	4.65887e-210	1	EMX2
SFPQ	1.67955e-214	0.444124	0.846	0.675	4.81695e-210	1	SFPQ
IFI44L	3.76988e-214	0.378635	0.263	0.102	1.0812e-209	1	IFI44L
RBMS31	1.32866e-213	0.47438	0.39	0.199	3.81061e-209	1	RBMS3
DNAJA1	1.85238e-213	0.447236	0.935	0.817	5.31264e-209	1	DNAJA1
UBQLN2	2.98354e-213	0.398462	0.281	0.115	8.55679e-209	1	UBQLN2
SSB1	3.43024e-212	0.402024	0.626	0.372	9.83794e-208	1	SSB
DAAM11	4.36185e-212	0.535626	0.496	0.299	1.25098e-207	1	DAAM1
FAM120A1	6.19748e-212	0.429003	0.536	0.305	1.77744e-207	1	FAM120A
BAG3	9.19153e-212	0.57048	0.531	0.343	2.63613e-207	1	BAG3
DVL31	4.39601e-211	0.441602	0.383	0.191	1.26078e-206	1	DVL3
LY6E1	9.08339e-211	0.391872	0.441	0.221	2.60512e-206	1	LY6E
SLC44A11	1.01223e-210	0.377443	0.37	0.171	2.90307e-206	1	SLC44A1
ITPRIP	2.72682e-210	0.513418	0.319	0.152	7.82052e-206	1	ITPRIP
DST1	4.50831e-210	0.523219	0.602	0.396	1.29298e-205	1	DST
MAPRE2	1.40302e-209	0.392435	0.32	0.143	4.02387e-205	1	MAPRE2
PLCL2	1.43253e-209	0.373112	0.269	0.108	4.10849e-205	1	PLCL2
MPZL11	1.50142e-209	0.402385	0.368	0.175	4.30608e-205	1	MPZL1
SPEN	3.55934e-209	0.477511	0.524	0.315	1.02082e-204	1	SPEN
MSI21	3.77487e-209	0.380134	0.493	0.265	1.08263e-204	1	MSI2
TNRC6A1	5.12928e-209	0.491312	0.475	0.27	1.47108e-204	1	TNRC6A
CDC42EP1	5.50304e-209	0.380114	0.251	0.099	1.57827e-204	1	CDC42EP1
RDX1	6.26966e-209	0.345796	0.706	0.44	1.79814e-204	1	RDX
CREBRF1	1.33431e-208	0.504042	0.512	0.307	3.82681e-204	1	CREBRF
DOCK1	2.58877e-208	0.402638	0.275	0.116	7.4246e-204	1	DOCK1
PLAC91	5.89293e-208	0.336804	0.464	0.227	1.69009e-203	1	PLAC9
HGSNAT1	1.26325e-207	0.369311	0.311	0.135	3.62299e-203	1	HGSNAT
ARMCX31	1.29351e-207	0.386451	0.397	0.192	3.70979e-203	1	ARMCX3
C19orf66	1.30747e-207	0.399714	0.292	0.126	3.74981e-203	1	C19orf66
RBM251	5.29292e-207	0.422432	0.813	0.622	1.51801e-202	1	RBM25
METTL7A1	1.3791e-206	0.362221	0.547	0.29	3.95527e-202	1	METTL7A
GNB1	1.74823e-205	0.366686	0.773	0.536	5.01392e-201	1	GNB1
ANP32B	7.71939e-205	0.383528	0.758	0.529	2.21392e-200	1	ANP32B
PIK3R11	1.66514e-204	0.400339	0.536	0.297	4.77563e-200	1	PIK3R1
RPL321	3.34732e-202	0.28846	0.994	0.922	9.60012e-198	1	RPL32
RPS6KA3	1.89617e-201	0.347401	0.29	0.121	5.4382e-197	1	RPS6KA3
CNBP1	3.5423e-200	0.40223	0.737	0.523	1.01593e-195	1	CNBP
CMPK11	5.64697e-200	0.357306	0.407	0.202	1.61955e-195	1	CMPK1
ANO61	1.1597e-199	0.395717	0.328	0.151	3.32601e-195	1	ANO6
H2AFX	1.33047e-199	0.495803	0.43	0.25	3.81579e-195	1	H2AFX
MT1X1	2.31125e-199	0.335946	0.347	0.159	6.62867e-195	1	MT1X
RPL18A1	3.07627e-199	0.346292	0.769	0.502	8.82274e-195	1	RPL18A
SKIL	9.39938e-199	0.569487	0.541	0.37	2.69574e-194	1	SKIL
CHD91	1.4964e-198	0.500339	0.468	0.277	4.29168e-194	1	CHD9
IFITM21	5.16337e-198	0.324627	0.688	0.404	1.48086e-193	1	IFITM2
BICC11	1.51169e-197	0.38674	0.292	0.127	4.33554e-193	1	BICC1
RPS111	1.14418e-196	0.289075	0.981	0.869	3.28152e-192	1	RPS11
TMEM87A	5.60591e-195	0.44523	0.481	0.281	1.60777e-190	1	TMEM87A
MBTPS11	8.98969e-195	0.397776	0.364	0.179	2.57824e-190	1	MBTPS1
PPP3CA1	1.12358e-194	0.352884	0.512	0.277	3.22243e-190	1	PPP3CA
RBM31	2.917e-194	0.342696	0.711	0.43	8.36595e-190	1	RBM3
SRSF71	3.18391e-194	0.397757	0.82	0.638	9.13145e-190	1	SRSF7
VAPA	3.71966e-193	0.378846	0.671	0.447	1.0668e-188	1	VAPA
SCD51	2.07099e-192	0.359496	0.622	0.383	5.9396e-188	1	SCD5
ENTPD6	1.38866e-191	0.432396	0.339	0.168	3.98269e-187	1	ENTPD6
ELK3	2.08168e-191	0.292459	0.25	0.1	5.97026e-187	1	ELK3
ZBTB41	3.09369e-191	0.452671	0.495	0.297	8.87271e-187	1	ZBTB4
MEF2D	1.13376e-190	0.388375	0.39	0.201	3.25163e-186	1	MEF2D
TOP2B	4.40101e-190	0.366059	0.407	0.208	1.26221e-185	1	TOP2B
PCBP11	5.92788e-190	0.403668	0.758	0.526	1.70012e-185	1	PCBP1
HBEGF	7.41639e-190	0.391232	0.322	0.149	2.12702e-185	1	HBEGF
TTC371	1.17444e-189	0.365198	0.33	0.153	3.36829e-185	1	TTC37
TRIO	1.48708e-189	0.403716	0.312	0.146	4.26494e-185	1	TRIO
FAM46A1	1.8593e-189	0.360644	0.423	0.215	5.33248e-185	1	FAM46A
HP1BP31	1.94987e-189	0.417032	0.704	0.496	5.59222e-185	1	HP1BP3
MPDZ	2.82992e-188	0.466232	0.325	0.161	8.11621e-184	1	MPDZ
TAP1	6.89361e-187	0.374866	0.322	0.149	1.97709e-182	1	TAP1
PGK1	1.10446e-186	0.382561	0.482	0.274	3.1676e-182	1	PGK1
RPL181	1.27111e-186	0.357727	0.819	0.613	3.64555e-182	1	RPL18
EIF4B1	1.70406e-186	0.408076	0.774	0.624	4.88725e-182	1	EIF4B
GOLPH31	6.39033e-186	0.40127	0.364	0.186	1.83275e-181	1	GOLPH3
LNPEP	7.44915e-186	0.425904	0.315	0.152	2.13642e-181	1	LNPEP
EIF1AX	3.6528e-185	0.411199	0.729	0.541	1.04762e-180	1	EIF1AX
LBR1	1.00202e-184	0.41666	0.35	0.178	2.87381e-180	1	LBR
ZYX	1.66741e-184	0.274954	0.429	0.218	4.78214e-180	1	ZYX
TEF	1.70529e-184	0.44066	0.332	0.167	4.89076e-180	1	TEF
LGALS31	3.37273e-184	0.263331	0.759	0.459	9.673e-180	1	LGALS3
SERPINA31	8.23572e-184	0.51706	0.319	0.151	2.362e-179	1	SERPINA3
ZHX1	9.08405e-184	0.446701	0.353	0.184	2.60531e-179	1	ZHX1
SLC39A11	2.13294e-183	0.365889	0.392	0.2	6.11727e-179	1	SLC39A1
SLC25A5	5.78569e-183	0.322595	0.539	0.3	1.65934e-178	1	SLC25A5
GOLIM41	9.45767e-183	0.369193	0.312	0.145	2.71246e-178	1	GOLIM4
SENP7	9.50527e-181	0.40901	0.303	0.143	2.72611e-176	1	SENP7
COL5A11	1.56008e-180	0.309373	0.304	0.136	4.47432e-176	1	COL5A1
HNRNPM	2.32716e-180	0.401033	0.744	0.537	6.6743e-176	1	HNRNPM
OSBPL8	5.34377e-180	0.398452	0.487	0.296	1.53259e-175	1	OSBPL8
CPQ1	5.77384e-180	0.34254	0.28	0.124	1.65594e-175	1	CPQ
ASPH1	7.7538e-180	0.356626	0.308	0.141	2.22379e-175	1	ASPH
NDFIP1	2.83275e-178	0.367831	0.551	0.343	8.12432e-174	1	NDFIP1
UBE2H	1.73172e-177	0.411693	0.651	0.483	4.96658e-173	1	UBE2H
PIM11	2.78699e-177	0.419004	0.381	0.197	7.99308e-173	1	PIM1
RHOA1	3.23122e-177	0.373238	0.826	0.63	9.26714e-173	1	RHOA
MITF	3.79324e-177	0.325191	0.262	0.112	1.0879e-172	1	MITF
FLRT21	6.30497e-177	0.300345	0.388	0.192	1.80826e-172	1	FLRT2
NRP1	1.244e-176	0.324369	0.265	0.113	3.56779e-172	1	NRP1
PALMD	1.85972e-176	0.42381	0.255	0.114	5.33369e-172	1	PALMD
TNKS2	6.33382e-175	0.403461	0.324	0.163	1.81654e-170	1	TNKS2
XIAP1	9.60985e-175	0.365178	0.355	0.176	2.75611e-170	1	XIAP
TRIM561	2.53713e-174	0.391505	0.387	0.201	7.27649e-170	1	TRIM56
RAB7A1	4.48251e-174	0.353569	0.691	0.474	1.28558e-169	1	RAB7A
SON1	9.54105e-174	0.388651	0.826	0.665	2.73637e-169	1	SON
MAPRE1	1.11621e-173	0.411907	0.631	0.453	3.2013e-169	1	MAPRE1
BCL61	2.61307e-173	0.428774	0.452	0.26	7.49429e-169	1	BCL6
SOD21	6.10076e-173	0.41782	0.683	0.521	1.7497e-168	1	SOD2
APMAP1	7.16437e-173	0.402836	0.544	0.345	2.05474e-168	1	APMAP
NR3C1	8.77094e-173	0.442238	0.495	0.315	2.51551e-168	1	NR3C1
PNN1	1.53728e-172	0.42835	0.652	0.469	4.40891e-168	1	PNN
TCAF11	4.4353e-172	0.410405	0.424	0.238	1.27204e-167	1	TCAF1
INSIG11	7.37708e-172	0.36215	0.589	0.4	2.11575e-167	1	INSIG1
LIX1L	9.56023e-172	0.439739	0.327	0.174	2.74187e-167	1	LIX1L
RDH111	1.05291e-171	0.326478	0.467	0.255	3.01975e-167	1	RDH11
C4orf31	4.23468e-171	0.395261	0.665	0.471	1.21451e-166	1	C4orf3
FNDC3B1	8.3266e-171	0.409927	0.387	0.21	2.38807e-166	1	FNDC3B
SUB1	1.65407e-170	0.343167	0.711	0.521	4.74386e-166	1	SUB1
CHD31	7.46798e-170	0.407144	0.411	0.23	2.14182e-165	1	CHD3
ARHGEF12	1.61962e-169	0.367352	0.379	0.2	4.64507e-165	1	ARHGEF12
PCMTD11	1.96851e-169	0.385536	0.382	0.203	5.64568e-165	1	PCMTD1
SPECC1	4.98121e-169	0.519022	0.453	0.297	1.42861e-164	1	SPECC1
LIMA11	7.07521e-169	0.398762	0.471	0.281	2.02917e-164	1	LIMA1
PDS5B1	1.98609e-168	0.439121	0.413	0.238	5.69611e-164	1	PDS5B
CTNNA11	4.09912e-168	0.410222	0.42	0.241	1.17563e-163	1	CTNNA1
EMC10	3.08206e-167	0.406474	0.497	0.316	8.83936e-163	1	EMC10
AKR1C1	1.08296e-166	0.362354	0.269	0.123	3.10593e-162	1	AKR1C1
SLC25A361	1.88965e-166	0.372611	0.537	0.327	5.41952e-162	1	SLC25A36
SLF2	3.06494e-166	0.431361	0.391	0.222	8.79025e-162	1	SLF2
MRFAP1	1.3405e-165	0.32993	0.771	0.547	3.84455e-161	1	MRFAP1
MAP4K5	2.99416e-165	0.363888	0.283	0.133	8.58725e-161	1	MAP4K5
EEF1B21	4.0827e-165	0.291984	0.868	0.69	1.17092e-160	1	EEF1B2
KALRN	4.5042e-165	0.40428	0.277	0.136	1.29181e-160	1	KALRN
TRIB1	1.25153e-164	0.293869	0.26	0.114	3.58938e-160	1	TRIB1
QPRT1	1.28638e-164	0.30565	0.25	0.106	3.68935e-160	1	QPRT
JMY	3.12417e-164	0.434071	0.41	0.242	8.96013e-160	1	JMY
PARD31	3.15474e-164	0.414378	0.323	0.167	9.04781e-160	1	PARD3
ATXN7L3B1	8.11699e-164	0.373965	0.411	0.227	2.32795e-159	1	ATXN7L3B
DARS1	8.4067e-164	0.374962	0.373	0.2	2.41104e-159	1	DARS
NAB2	2.52149e-163	0.333222	0.25	0.11	7.23163e-159	1	NAB2
[truncated: 47,574 more rows]
