# Supplementary material for: Identification and verification of potential biomarkers in sertoli cell-only syndrome via bioinformatics analysis
Source: Sci Rep. 2023 Jul 27;13:12164. doi: 10.1038/s41598-023-38947-4 (PMC10374527; doi:10.1038/s41598-023-38947-4)
Supplement: Supplementary file 7 — Supplementary Table 7. [file 41598_2023_38947_MOESM7_ESM.xls]

## Sheet: Sheet1
node_name	MCC	DMNC	MNC	Degree	EPC	BottleNeck	EcCentricity	Closeness	Radiality	Betweenness	Stress	ClusteringCoefficient
CCNA2	45862701319112	0.5417	44	44	20.712	7	0.0826	73.8595	5.72465	9826	1729.22	0.35624
CCNB1	45775519403684	0.53655	43	43	20.669	62	0.09637	75.4	5.80588	21672	3791.05	0.35548
CCNB2	45862701321408	0.61764	39	39	20.691	4	0.0826	71.6929	5.71031	11718	1156.33	0.4224
TOP2A	45862701299917	0.66697	36	37	20.097	17	0.0826	70.5595	5.67686	8816	1021.14	0.44294
CDC20	45862701317791	0.68732	36	37	20.406	2	0.0826	69.4762	5.64341	5032	675.037	0.45646
BUB1	45862697682295	0.70264	34	35	20.53	3	0.0826	67.8929	5.61474	4840	666.435	0.47395
PLK1	21016322210559	0.67814	30	31	19.292	23	0.0826	67.4429	5.66731	7146	1175.9	0.47312
AURKA	45862095284288	0.86277	27	29	18.357	7	0.0826	65.3095	5.60041	4788	910.341	0.57635
BUB1B	45862654128732	0.79347	29	29	19.893	3	0.0826	65.4762	5.60519	2814	312.438	0.59852
BIRC5	45862567032241	0.84434	27	28	18.719	3	0.0826	63.9762	5.5574	4398	451.616	0.60582
TTK	45856467016008	0.87015	27	27	19.434	3	0.0826	63.3095	5.5574	1404	107.807	0.67236
KIF23	43153381152872	0.78628	26	26	18.068	2	0.0826	62.6429	5.54784	2478	336.019	0.61538
NUSAP1	45862051739040	0.91613	25	25	18.874	1	0.0826	61.3929	5.50962	736	58.461	0.72667
CEP55	43246663086481	0.94427	23	24	18.144	2	0.0826	60.8929	5.50484	2238	299.304	0.70652
MCM4	83479180	0.56656	23	23	15.667	3	0.0826	61.5595	5.54784	3852	399.35	0.46245
PRC1	41845706785560	0.89585	23	23	17.274	1	0.0826	61.1429	5.53351	724	56.7309	0.73123
PBK	45855781173480	0.93459	23	23	17.257	1	0.0826	60.3929	5.50006	822	62.4598	0.76285
KIF2C	45862527110448	0.9927	23	23	17.541	2	0.0826	60.3929	5.50006	766	45.7587	0.81028
CDC6	20966	0.40874	19	19	12.604	1	0.0826	58.2595	5.47139	5140	550.458	0.35673
SPAG5	2615834995224	0.9582	19	19	16.507	1	0.0826	58.3429	5.48572	516	42.8477	0.83626
NEK2	24846291993600	1.07211	19	19	16.74	1	0.0826	57.9262	5.46183	60	3.99028	0.93567
PCNA	857	0.37055	15	18	10.135	14	0.0826	58.8095	5.50962	4450	944.634	0.24183
MCM7	3641190	0.60235	18	18	14.288	4	0.0826	58.8095	5.51439	2320	192.021	0.53595
NCAPH	87091934	0.74477	17	17	14.726	1	0.0826	57.9762	5.50006	5062	724.446	0.67647
ESPL1	522552266	0.76906	17	17	14.879	4	0.0826	58.1429	5.50484	1560	230.204	0.69853
NUF2	87178291350	0.80954	17	17	14.566	1	0.07227	56.8512	5.4236	964	84.1917	0.73529
FOXM1	6227021064	0.80768	16	16	14.315	1	0.0826	57.5262	5.50962	806	90.0366	0.75
CDCA3	2615348736000	1.06793	16	16	15.208	1	0.0826	56.0929	5.43794	4	0.21289	0.99167
CKS2	39916992	0.74324	14	14	13.273	1	0.0826	56.3095	5.47139	360	43.6612	0.72527
BRCA1	144	0.33936	11	13	9.544	8	0.0826	55.6429	5.46183	6966	1176.83	0.25641
NUP93	5184	0.49815	13	13	7.937	2	0.0826	53.7595	5.39493	5416	398.5	0.5
NUP88	5184	0.49815	13	13	8.073	6	0.0826	53.7595	5.39493	5416	398.5	0.5
NUP214	5184	0.49815	13	13	8.168	2	0.0826	53.7595	5.39493	5416	398.5	0.5
NUP155	5184	0.49815	13	13	7.868	1	0.0826	53.7595	5.39493	5416	398.5	0.5
CDC25A	387	0.57279	9	12	8.482	9	0.0826	54.3595	5.46661	11162	2012.44	0.37879
CCNA1	944	0.48295	12	12	9.29	1	0.0826	53.7262	5.42838	658	90.3286	0.5
TYMS	321	0.47886	10	11	9.458	5	0.07227	53.7679	5.39015	2760	549.422	0.43636
CCNE1	240	0.47511	11	11	7.934	1	0.0826	54.8595	5.48094	858	121.35	0.50909
GMNN	5778	0.54298	11	11	9.596	4	0.0826	53.9762	5.42838	2402	229.885	0.58182
ECT2	3628920	0.83144	11	11	11.922	2	0.07227	52.9345	5.36626	150	8.58763	0.89091
NCAPD2	2174	0.57863	10	10	9.208	6	0.0826	53.1095	5.42838	3340	454.209	0.64444
HMMR	847	0.6123	8	9	9.105	2	0.07227	50.3512	5.27547	2046	261.378	0.58333
ANLN	962	0.57279	9	9	9.106	1	0.07227	48.3845	5.20379	194	28.6355	0.66667
CDC25C	842	0.58315	8	8	8.77	12	0.09637	53.4	5.4905	1870	345.286	0.71429
IFIT1	29	0.38039	6	7	1.636	7	0.06424	33.0825	4.44401	6914	1387	0.38095
ASF1B	145	0.61814	6	7	7.6	2	0.07227	49.0845	5.27069	1802	240.877	0.61905
DTL	14	0.47366	4	6	4.61	3	0.07227	48.8845	5.27547	2248	478.978	0.33333
BRCA2	11	0.32413	5	6	3.682	6	0.07227	47.8845	5.25158	3184	584.327	0.33333
STAG2	27	0.45378	5	6	5.734	3	0.0826	48.5929	5.30892	1560	292.09	0.46667
XAF1	28	0.38039	6	6	1.513	1	0.05782	27.5436	3.89448	14	7	0.53333
PRIM1	36	0.47549	6	6	5.469	1	0.07227	45.6345	5.15123	102	13.4311	0.66667
CCNE2	54	0.52304	6	6	5.203	1	0.07227	49.1012	5.30414	190	23.8247	0.73333
OIP5	720	0.71324	6	6	7.801	1	0.0826	50.0095	5.3567	0	0	1
PIK3R1	6	0.30898	3	5	1.391	6	0.07227	30.4107	4.30543	3188	823	0.2
PSMA8	9	0.37893	4	5	3.37	2	0.07227	42.1607	5.05566	2110	248.918	0.4
HSPA1L	25	0.56839	4	5	3.52	2	0.07227	38.1774	4.8454	3120	240	0.6
NCAPG2	24	0.51861	5	5	5.417	1	0.0826	48.8095	5.34237	14	0.87476	0.8
KIF18A	48	0.58344	5	5	6.462	1	0.07227	44.2845	5.09389	4	0.2386	0.9
PLK4	120	0.64826	5	5	6.955	1	0.07227	48.5512	5.2898	0	0	1
YWHAH	4	0.30779	2	4	3.38	11	0.09637	47.6667	5.33281	8182	2252	0.16667
CSNK2A2	4	0.30779	2	4	2.458	5	0.07227	40.6512	4.99832	6526	942	0.16667
PSME1	8	0.37893	4	4	3.47	1	0.07227	41.6607	5.05088	90	8.91832	0.66667
HLA-DPB1	8	0.37893	4	4	1.335	2	0.0237	4	0.06517	4	2	0.66667
HLA-DPA1	8	0.37893	4	4	1.328	1	0.0237	4	0.06517	4	2	0.66667
FANCE	8	0.37893	4	4	2.146	1	0.07227	38.9107	4.91708	1202	119	0.66667
FANCA	8	0.37893	4	4	2.121	2	0.07227	38.9107	4.91708	1202	119	0.66667
NMI	12	0.47366	4	4	4.476	1	0.0826	47.9762	5.31848	14	1.2458	0.83333
TDRD9	24	0.56839	4	4	1.371	1	0.0237	4	0.03555	0	0	1
SP100	24	0.56839	4	4	3.272	1	0.07227	37.5107	4.83585	0	0	1
NEK7	24	0.56839	4	4	2.873	1	0.07227	37.5107	4.83585	0	0	1
MOV10L1	24	0.56839	4	4	1.359	1	0.0237	4	0.03555	0	0	1
MAEL	24	0.56839	4	4	1.36	1	0.0237	4	0.03555	0	0	1
IFITM1	24	0.56839	4	4	1.368	1	0.05782	26.5436	3.88492	0	0	1
IFIT5	24	0.56839	4	4	1.383	1	0.05782	26.5436	3.88492	0	0	1
HSPA2	24	0.56839	4	4	3.153	1	0.07227	37.5107	4.83585	0	0	1
GLE1	24	0.56839	4	4	3.049	1	0.07227	37.5107	4.83585	0	0	1
GINS1	24	0.56839	4	4	4.561	1	0.07227	42.1512	5.04132	0	0	1
GBP2	24	0.56839	4	4	1.381	1	0.05782	26.5436	3.88492	0	0	1
FKBP6	24	0.56839	4	4	1.348	1	0.0237	4	0.03555	0	0	1
DDX4	24	0.56839	4	4	1.378	1	0.0237	4	0.03555	0	0	1
DDX20	24	0.56839	4	4	3.523	1	0.07227	37.5107	4.83585	0	0	1
RRM2B	3	0	1	3	1.209	6	0.01422	4	0.13081	16	16	0
IL13	3	0	1	3	1.212	4	0.01896	3	0.05687	6	6	0
YEATS4	3	0.30779	2	3	1.195	2	0.01185	3.5	0.08886	6	6	0.33333
ROPN1L	3	0.30779	2	3	1.22	2	0.01896	3	0.05687	4	4	0.33333
PC	3	0.30779	2	3	1.231	2	0.01896	3	0.05687	4	4	0.33333
IGF1	3	0.30779	2	3	1.429	8	0.0826	36.0762	4.82629	6320	1596	0.33333
CBL	3	0.30779	2	3	1.241	3	0.06424	25.0766	3.7559	2552	476	0.33333
ACTL6A	3	0.30779	2	3	1.206	2	0.01185	3.5	0.08886	6	6	0.33333
IRS1	4	0.30898	3	3	1.29	1	0.07227	29.4107	4.29588	1902	345	0.66667
CDCA7	4	0.30898	3	3	4.038	1	0.07227	42.4512	5.06999	24	3	0.66667
ZWINT	6	0.46346	3	3	4.776	1	0.07227	43.3345	5.09866	0	0	1
TRIP13	6	0.46346	3	3	5.213	1	0.07227	45.5012	5.19901	0	0	1
SHCBP1	6	0.46346	3	3	4.506	1	0.07227	47.3012	5.27069	0	0	1
PAK3	6	0.46346	3	3	1.275	1	0.01896	3	0.0316	0	0	1
LAMA4	6	0.46346	3	3	1.252	1	0.01896	3	0.0316	0	0	1
HLA-DMB	6	0.46346	3	3	1.249	1	0.01185	3.5	0.05924	0	0	1
HLA-DMA	6	0.46346	3	3	1.244	1	0.01185	3.5	0.05924	0	0	1
DMD	6	0.46346	3	3	1.236	1	0.01896	3	0.0316	0	0	1
ARHGEF6	6	0.46346	3	3	1.269	1	0.01896	3	0.0316	0	0	1
TXN	2	0	1	2	1.156	2	0.00948	3.33333	0.11943	8	8	0
TAF10	2	0	1	2	1.164	3	0.01422	2	0.04976	2	2	0
SMURF1	2	0	1	2	1.149	2	0.05782	25.0718	3.88015	1636	240	0
RAD51AP1	2	0	1	2	3.033	1	0.07227	45.3512	5.19901	12	0.84314	0
PPP3CC	2	0	1	2	1.323	2	0.0826	34.4429	4.76895	650	240	0
PLEKHO1	2	0	1	2	1.338	3	0.06424	30.8385	4.44401	3268	476	0
PLCZ1	2	0	1	2	1.131	3	0.01422	2	0.04976	2	2	0
PFKP	2	0	1	2	1.142	3	0.01422	2	0.04976	2	2	0
IFT172	2	0	1	2	1.153	3	0.01422	2	0.04976	2	2	0
GNAQ	2	0	1	2	1.141	3	0.01422	2	0.04976	2	2	0
DNAI2	2	0	1	2	1.133	3	0.01422	2	0.04976	2	2	0
DMC1	2	0	1	2	1.288	2	0.06424	34.2242	4.68771	1164	240	0
DHFR	2	0	1	2	1.604	2	0.06424	36.8075	4.82629	1048	240	0
DDX58	2	0	1	2	1.441	8	0.07227	38.694	4.96009	8036	1596	0
CPEB1	2	0	1	2	2.336	2	0.07227	41.2012	5.03654	956	240	0
CCIN	2	0	1	2	1.13	3	0.01422	2	0.04976	2	2	0
CAMK4	2	0	1	2	1.135	3	0.01422	2	0.04976	2	2	0
B2M	2	0	1	2	1.154	2	0.05782	21.0036	3.19204	1278	240	0
AK3	2	0	1	2	1.141	2	0.00948	3.33333	0.11943	8	8	0
YBX1	2	0.30779	2	2	1.164	1	0.01422	2	0.02844	0	0	1
UBE2T	2	0.30779	2	2	1.333	1	0.06424	29.473	4.34844	0	0	1
SPA17	2	0.30779	2	2	1.15	1	0.00948	2.5	0.05055	0	0	1
REC8	2	0.30779	2	2	2.403	1	0.07227	38.6012	4.94097	0	0	1
PSENEN	2	0.30779	2	2	1.177	1	0.01422	2	0.02844	0	0	1
OMD	2	0.30779	2	2	1.165	1	0.01422	2	0.02844	0	0	1
OGN	2	0.30779	2	2	1.165	1	0.01422	2	0.02844	0	0	1
MORF4L2	2	0.30779	2	2	1.163	1	0.01185	3	0.08294	0	0	1
LUM	2	0.30779	2	2	1.158	1	0.01422	2	0.02844	0	0	1
LDHC	2	0.30779	2	2	1.184	1	0.00948	2.5	0.05055	0	0	1
IFI44L	2	0.30779	2	2	1.234	1	0.05782	25.5436	3.87537	0	0	1
IFI44	2	0.30779	2	2	1.203	1	0.05782	25.5436	3.87537	0	0	1
GOT1	2	0.30779	2	2	1.175	1	0.00948	2.5	0.05055	0	0	1
CTSK	2	0.30779	2	2	1.186	1	0.01185	3	0.05332	0	0	1
CIT	2	0.30779	2	2	3.273	1	0.07227	40.1845	4.98876	0	0	1
APH1B	2	0.30779	2	2	1.175	1	0.01422	2	0.02844	0	0	1
AKAP3	2	0.30779	2	2	1.15	1	0.00948	2.5	0.05055	0	0	1
ACD	2	0.30779	2	2	2.765	1	0.07227	44.2845	5.16078	0	0	1
WDR5	1	0	1	1	1.372	1	0.06424	34.0409	4.70205	0	0	0
TTC30A	1	0	1	1	1.078	1	0.00711	1.5	0.04265	0	0	0
TPD52L1	1	0	1	1	1.069	1	0.00948	1	0.02844	0	0	0
TNFSF10	1	0	1	1	1.081	1	0.06424	23.6599	3.73201	0	0	0
TKTL1	1	0	1	1	1.086	1	0.00711	1.5	0.04265	0	0	0
TEX14	1	0	1	1	2.581	1	0.07227	38.694	4.93142	0	0	0
TDRD7	1	0	1	1	2.634	1	0.07227	40.5345	5.02699	0	0	0
TDP1	1	0	1	1	1.064	1	0.00948	1	0.02844	0	0	0
TBC1D8B	1	0	1	1	1.069	1	0.00948	1	0.02844	0	0	0
TAF5	1	0	1	1	1.088	1	0.00711	1.5	0.04265	0	0	0
SYCE1	1	0	1	1	1.068	1	0.00948	1	0.02844	0	0	0
STARD10	1	0	1	1	1.226	1	0.06424	29.9218	4.4249	0	0	0
ST6GALNAC2	1	0	1	1	1.081	1	0.00948	1	0.02844	0	0	0
SPAG4	1	0	1	1	1.057	1	0.00948	1	0.02844	0	0	0
SETD7	1	0	1	1	1.094	1	0.00711	1.5	0.04265	0	0	0
PPP3R2	1	0	1	1	1.072	1	0.07227	26.7369	4.19553	0	0	0
PPM1E	1	0	1	1	1.075	1	0.00711	1.5	0.04265	0	0	0
PLK2	1	0	1	1	2.338	1	0.07227	41.9512	5.06999	0	0	0
PINK1	1	0	1	1	1.07	1	0.00948	1	0.02844	0	0	0
PDHA2	1	0	1	1	1.084	1	0.00948	2	0.04423	0	0	0
PDE3B	1	0	1	1	1.074	1	0.00711	2.41667	0.09668	0	0	0
PARD6A	1	0	1	1	1.068	1	0.05256	20.6564	3.30673	0	0	0
ODF2	1	0	1	1	2.248	1	0.07227	41.5012	5.09389	0	0	0
ODF1	1	0	1	1	1.057	1	0.00948	1	0.02844	0	0	0
NME5	1	0	1	1	1.079	1	0.00948	2.66667	0.10806	0	0	0
NHEJ1	1	0	1	1	1.064	1	0.00948	1	0.02844	0	0	0
MUC16	1	0	1	1	1.081	1	0.00948	1	0.02844	0	0	0
MSRB2	1	0	1	1	1.081	1	0.00711	2.41667	0.09668	0	0	0
MSH4	1	0	1	1	1.049	1	0.05782	26.4992	4.11429	0	0	0
MR1	1	0	1	1	1.079	1	0.05256	17.677	2.61862	0	0	0
MLLT10	1	0	1	1	1.074	1	0.0079	2.33333	0.07109	0	0	0
LYVE1	1	0	1	1	1.929	1	0.06424	34.5147	4.70205	0	0	0
LRRK2	1	0	1	1	1.07	1	0.00948	1	0.02844	0	0	0
KNTC1	1	0	1	1	2.492	1	0.07227	41.3179	5.04132	0	0	0
KATNB1	1	0	1	1	1.073	1	0.00948	1	0.02844	0	0	0
KATNAL2	1	0	1	1	1.073	1	0.00948	1	0.02844	0	0	0
ITPR2	1	0	1	1	1.082	1	0.00711	1.5	0.04265	0	0	0
ITPR1	1	0	1	1	1.065	1	0.00711	1.5	0.04265	0	0	0
IPO4	1	0	1	1	1.623	1	0.06424	34.0575	4.69727	0	0	0
IL1R1	1	0	1	1	1.094	1	0.06424	23.6599	3.73201	0	0	0
IL13RA2	1	0	1	1	1.072	1	0.00948	2	0.04423	0	0	0
IFT122	1	0	1	1	1.083	1	0.00711	1.5	0.04265	0	0	0
IFI16	1	0	1	1	1.58	1	0.07227	36.9941	4.88841	0	0	0
HYLS1	1	0	1	1	1.07	1	0.00948	1	0.02844	0	0	0
HTR2B	1	0	1	1	1.082	1	0.00711	1.5	0.04265	0	0	0
HK1	1	0	1	1	1.072	1	0.00711	1.5	0.04265	0	0	0
HDAC8	1	0	1	1	1.301	1	0.07227	33.9941	4.7355	0	0	0
GPS2	1	0	1	1	1.064	1	0.00711	1.5	0.04265	0	0	0
GGH	1	0	1	1	1.06	1	0.05782	27.9897	4.25287	0	0	0
ELL3	1	0	1	1	1.069	1	0.00948	1	0.02844	0	0	0
ELL	1	0	1	1	1.069	1	0.00948	1	0.02844	0	0	0
EDNRA	1	0	1	1	1.077	1	0.00711	1.5	0.04265	0	0	0
DONSON	1	0	1	1	1.894	1	0.07227	38.1774	4.9362	0	0	0
DNMT1	1	0	1	1	1.667	1	0.07227	38.1774	4.9362	0	0	0
DNALI1	1	0	1	1	1.066	1	0.00711	1.5	0.04265	0	0	0
DNAH8	1	0	1	1	1.077	1	0.00711	1.5	0.04265	0	0	0
DET1	1	0	1	1	1.334	1	0.06424	34.0409	4.70205	0	0	0
DDX25	1	0	1	1	1.07	1	0.00948	1	0.02844	0	0	0
DAZL	1	0	1	1	1.068	1	0.00948	1	0.02844	0	0	0
CYLC2	1	0	1	1	1.074	1	0.00711	1.5	0.04265	0	0	0
CYLC1	1	0	1	1	1.062	1	0.00711	1.5	0.04265	0	0	0
CRYAB	1	0	1	1	1.206	1	0.06424	28.3992	4.27198	0	0	0
CLGN	1	0	1	1	1.061	1	0.00948	1	0.02844	0	0	0
CFI	1	0	1	1	1.072	1	0.00948	1	0.02844	0	0	0
CFH	1	0	1	1	1.072	1	0.00948	1	0.02844	0	0	0
CD36	1	0	1	1	1.099	1	0.00948	2	0.04423	0	0	0
CABYR	1	0	1	1	1.08	1	0.00948	2	0.04423	0	0	0
BRAP	1	0	1	1	1.564	1	0.07227	36.9941	4.88841	0	0	0
BOLL	1	0	1	1	1.048	1	0.06424	30.3814	4.46312	0	0	0
AURKC	1	0	1	1	2.204	1	0.07227	39.9107	4.98398	0	0	0
ANXA1	1	0	1	1	1.071	1	0.00948	2	0.04423	0	0	0
ADRM1	1	0	1	1	1.18	1	0.06424	30.6492	4.48224	0	0	0
ADAM2	1	0	1	1	1.061	1	0.00948	1	0.02844	0	0	0
ACTR5	1	0	1	1	1.07	1	0.0079	2.33333	0.07109	0	0	0
